# Supplementary material for: Three Novel Antisense Overlapping Genes in E. coli O157:H7 EDL933
Source: Microbiol Spectr. 2022 Dec 19;11(1):e02351-22. doi: 10.1128/spectrum.02351-22 (PMC9927249; doi:10.1128/spectrum.02351-22)
Supplement: Supplemental file 1 — Data Set S1. Download spectrum.02351-22-s0001.csv, CSV file, 1.0 MB [file spectrum.02351-22-s0001.csv]

>CP015831.1:c4933966-4933790 Escherichia coli O157 strain 644-PT8	complete genome
ATGGCATTTTTATTTGTGGTTGGCGTGTTTCAGCTTGAGGTTGGAAATCCCGTGACGGTAACGTTGCTCAAGGGTTTCGC
GGTTGGTGGCAGTAACATCCAGATCACGCAGCAAGCCGTCGTGAATGCCATAAGCCCAGCCGTGAATGGTAACTTTCTGC
CCGCGTTTCCACGCTGA
>CP088443.1:c3971185-3971009 Escherichia coli strain F16EC0184 chromosome	complete genome
ATGGCATTTTTATTTGTGGTTGGCGTGTTTCAGCTTGAGGTTGGAGATCCCGTGACGGTAACGTTGCTCAAGGGTTTCGC
GGTTAGTCGCTGTGACATCCAGATCACGCAGCAAGCCGTCGTGAATGCCGTAGGCCCAGCCGTGAATGGTAACTTTCTGC
CCGCGTTTCCACGCTGA
>CP091016.1:c4199395-4199219 Escherichia coli strain STEC306 chromosome	complete genome
ATGGCATTTTTATTTGTGGTTGGCGTGTTTCAGCTTGAGGTTGGAAATCCCGTGACGGTAACGTTGCTCAAGGGTTTCGC
GGTTAGTCGCTGTGACATCCAGATCACGCAGCAAGCCGTCGTGAATGCCATAGGCCCAGCCGTGAATGGTAACTTTCTGC
CCGCGTTTCCACGCTGA
>CP089034.1:c4758099-4757923 Escherichia coli O157:H7 strain 6535NalR chromosome	complete genome
ATGGCATTTTTATTTGTGGTTGGCGTGTTTCAGCTTGAGGTTGGAAATCCCGTGACGGTAACGTTGCTCAAGGGTTTCGC
GGTTGGTGGCAGTAACATCCAGATCACGCAGCAAGCCGTCGTGAATGCCATAAGCCCAGCCGTGAATGGTAACTTTCTGC
CCGCGTTTCCACGCTGA
>CP050646.1:c2151705-2151529 Escherichia coli strain PapM-36-2 chromosome	complete genome
ATGGCATTTTTATTTGTGGTTGGCGTGTTTCAGCTTGAGGTTGGAAATCCCGTGACGGTAACGTTGCTCAAGGGTTTCGC
GGTTGGTCGCTGTGACATCCAGATCACGCAGCAAGCCGTCGTGAATGCCGTAGGCCCAGCCGTGAATGGTAACTTTCTGC
CCGCGTTTCCACGCTGA
>CP046676.1:883095-883271 Escherichia coli strain 152661 chromosome	complete genome
ATGGCATTTTTATTTGTGGTTGGCGTGTTTCAGCTTGAGGTTGGAAATCCCGTGACGGTAACGTTGCTCAAGGGTTTCGC
GGTTGGTCGCTGTGACATCCAGATCACGCAGCAAGCCGTCGTGAATGCCGTAGGCCCAGCCGTGAATGGTAACTTTCTGC
CCGCGTTTCCACGCTGA
>CP057605.1:c4007994-4007818 Escherichia coli strain RHB21-C07 chromosome	complete genome
ATGGCATTTTTATTTGTGGTTGGCGTGTTTCAGCTTGAGGTTGGAGATCCCGTGACGGTAACGTTGCTCAAGGGTTTCGC
GGTTAGTCGCTGTGACATCCAGATCACGCAGCAAGCCGTCGTGAATGCCGTAGGCCCAGCCGTGAATGGTAACTTTCTGC
CCGCGTTTCCACGCTGA
>LS992166.1:c3941634-3941458 Escherichia coli isolate Escherichia coli str. TO6 genome assembly	chromosome: 1
ATGGCATTTTTATTTGTGGTTGGCGTGTTTCAGCTTGAGGTTGGAAATCCCGTGACGGTAACGTTGCTCAAGGGTTTCGC
GGTTGGTGGCGGTAACATCCAGATCACGCAGCAAGCCGTCGTGAATGCCGTAGGCCCAGCCGTGAATGGTAACTTTCTGC
CCGCGTTTCCACGCTGA
>CP007037.1:139583-139759 Shigella flexneri G1663	complete genome
ATGGCATTTTTATTTGTGGTTGGCGTGTTTCAGCTTGAGGTTGGAAATCCCGTGACGGTAACGTTGCTCAAGGGTTTCGC
GGTTGGTGGCGGTAACATCCAGATCACGCAGCAAGCCGTCGTGAATGCCGTAGGCCCAGCCGTGAATGGTAACTTTCTGC
CCGCGTTTCCACGCTGA
>CP077063.1:3332711-3332887 Escherichia coli strain Q4552 chromosome	complete genome
ATGGCATTTTTATTTGTGGTTGGCGTGTTTCAGCTTGAGGTTGGAAATCCCGTGACGGTAACGTTGCTCAAGGGTTTCGC
GGTTGGTGGCGGTAACATCCAGATCACGCAGCAAGCCGTCGTGAATGCCGTAGGCCCAGCCGTGAATGGTAACTTTCTGC
CCGCGTTTCCACGCTGA
>CP045457.1:145897-146073 Escherichia coli strain ET12567 chromosome	complete genome
ATGGCATTTTTATTTGTGGTTGGCGTGTTTCAGCTTGAGGTTGGAAATCCCGTGACGGTAACGTTGCTCAAGGGTTTCGC
GGTTGGTGGCGGTAACATCCAGATCACGCAGCAAGCCGTCGTGAATGCCGTAGGCCCAGCCGTGAATGGTAACTTTCTGC
CCGCGTTTCCACGCTGA
>CP027579.1:c2590386-2590210 Escherichia coli strain 2013C-4282 chromosome	complete genome
ATGGTGTTTTTATTTGTGGTTGGCGTGTTTCAGCTTGAGATTGGAAATCCCGTGACGGTAACGTTGTTCAAGGGTTTCGC
GGTTGGTGGCGGTAACATCCAGATCACGCAGCAAACCGTCGTGAATGCCGTAGGCCCAGCCGTGAATGGTGACTTTCTGC
CCGCGTTTCCACGCTGA
>CP060919.1:c4155765-4155589 Escherichia coli strain EC15 chromosome	complete genome
ATGGCATTTTTATTTGTGGTTGGCGTGTTTCAGCTTGAGGTTGGAAATCCCGTGACGGTAACGTTGCTCAAGGGTTTCGC
GGTTGGTCGCTGTGACATCCAGATCACGCAGCAAGCCGTCGTGAATGCCGTAGGCCCAGCCGTGAATGGTAACTTTCTGC
CCGCGTTTCCACGCTGA
>HG738867.1:141998-142174 Escherichia coli str. K-12 substr. MC4100 complete genome
ATGGCATTTTTATTTGTGGTTGGCGTGTTTCAGCTTGAGGTTGGAAATCCCGTGACGGTAACGTTGCTCAAGGGTTTCGC
GGTTGGTGGCGGTAACATCCAGATCACGCAGCAAGCCGTCGTGAATGCCGTAGGCCCAGCCGTGAATGGTAACTTTCTGC
CCGCGTTTCCACGCTGA
>CP041919.1:c3835311-3835135 Escherichia coli strain Ec40743 chromosome	complete genome
ATGGCATTTTTATTTGTGGTTGGCGTGTTTCAGCTTGAGGTTGGAAATCCCGTGACGGTAACGTTGCTCAAGGGTTTCGC
GGTTAGTCGCTGTGACATCCAGATCACGCAGCAAGCCGTCGTGAATGCCATAGGCCCAGCCGTGAATGGTAACTTTCTGC
CCGCGTTTCCACGCTGA
>CP096587.1:c3869452-3869276 Escherichia coli strain EC6622 chromosome	complete genome
ATGGCATTTTTATTTGTGGTTGGCGTGTTTCAGCTTGAGGTTGGAAATCCCGTGACGGTAACGTTGCTCAAGGGTTTCGC
GGTTGGTCGCTGTGACATCCAGATCACGCAGCAAGCCGTCGTGAATGCCGTAGGCCCAGCCGTGAATGGTAACTTTCTGC
CCGCGTTTCCACGCTGA
>CP043478.1:823249-823425 Escherichia coli strain ST130 chromosome	complete genome
ATGGCATTTTTATTTGTGGTTGGCGTGTTTCAGCTTGAGGTTGGAAATCCCGTGACGGTAACGTTGCTCAAGGGTTTCGC
GGTTGGTCGCTGTGACATCCAGATCACGCAGCAAGCCGTCGTGAATGCCGTAGGCCCAGCCGTGAATGGTAACTTTCTGC
CCGCGTTTCCACGCTGA
>CP088652.1:970671-970847 Escherichia coli strain C16EC0672 chromosome	complete genome
ATGGCATTTTTATTTGTGGTTGGCGTGTTTCAGCTTGAGGTTGGAGATCCCGTGACGGTAACGTTGCTCAAGGGTTTCGC
GGTTAGTCGCTGTGACATCCAGATCACGCAGCAAGCCGTCGTGAATGCCGTAGGCCCAGCCGTGAATGGTAACTTTCTGC
CCGCGTTTCCACGCTGA
>CP060102.1:c3940125-3939949 Escherichia coli strain STEC509 chromosome	complete genome
ATGGCATTTTTATTTGTGGTTGGCGTGTTTCAGCTTGAGGTTGGAAATCCCGTGACGGTAACGTTGCTCAAGGGTTTCGC
GGTTGGTGGCGGTAACATCCAGATCACGCAGCAAGCCGTCGTGAATGCCGTAGGCCCAGCCGTGAATGGTAACTTTCTGC
CCGCGTTTCCACGCTGA
>CP060109.1:c3885895-3885719 Escherichia coli strain STEC173 chromosome	complete genome
ATGGCATTTTTATTTGTGGTTGGCGTGTTTCAGCTTGAGGTTGGAAATCCCGTGACGGTAACGTTGCTCAAGGGTTTCGC
GGTTAGTCGCTGTGACATCCAGATCACGCAGCAAGCCGTCGTGAATGCCATAGGCCCAGCCGTGAATGGTAACTTTCTGC
CCGCGTTTCCACGCTGA
>CP057941.1:c2158889-2158713 Escherichia coli strain RHB09-C16 chromosome	complete genome
ATGGCATTTTTATTTGTGGTTGGCGTGTTTCAGCTTGAGGTTGGAAATCCCGTGACGGTAACGTTGCTCAAGGGTTTCGC
GGTTGGTGGCAGTAACATCCAGATCACGCAGCAAGCCGTCGTGAATGCCGTAGGCCCAGCCGTGAATGGTAACTTTCTGC
CCGCGTTTCCACGCTGA
>CP092701.1:143430-143606 Escherichia coli strain S-P-N-038.01 chromosome
ATGGCATTTTTATTTGTGGTTGGCGTGTTTCAGCTTGAGGTTGGAAATCCCGTGACGGTAACGTTGCTCAAGGGTTTCGC
GGTTGGTGGCGGTAACATCCAGATCACGCAGCAAGCCGTCGTGAATGCCGTAGGCCCAGCCGTGAATGGTAACTTTCTGC
CCGCGTTTCCACGCTGA
>AE014073.1:139581-139757 Shigella flexneri 2a str. 2457T	complete genome
ATGGCATTTTTATTTGTGGTTGGCGTGTTTCAGCTTGAGGTTGGAAATCCCGTGACGGTAACGTTGCTCAAGGGTTTCGC
GGTTGGTGGCGGTAACATCCAGATCACGCAGCAAGCCGTCGTGAATGCCGTAGGCCCAGCCGTGAATGGTAACTTTCTGC
CCGCGTTTCCACGCTGA
>CP075665.1:4815529-4815705 Escherichia coli strain STEC2018-553 chromosome	complete genome
ATGGCATTTTTATTTGTGGTTGGCGTGTTTCAGCTTGAGGTTGGAAATCCCGTGACGGTAACGTTGCTCAAGGGTTTCGC
GGTTGGTCGCTGTGACATCCAGATCACGCAGCAAGCCGTCGTGAATGCCGTAGGCCCAGCCGTGAATGGTAACTTTCTGC
CCGCGTTTCCACGCTGA
>CP053595.1:c4267933-4267757 Escherichia coli strain T7Express_LysYIq chromosome	complete genome
ATGGCATTTTTATTTGTGGTTGGCGTGTTTCAGCTTGAGGTTGGAAATCCCGTGACGGTAACGTTGCTCAAGGGTTTCGC
GGTTGGTGGCGGTAACATCCAGATCACGCAGCAAGCCGTCGTGAATGCCGTAGGCCCAGCCGTGAATGGTAACTTTCTGC
CCGCGTTTCCACGCTGA
>CP040269.1:c2118604-2118428 Escherichia coli strain 1500 chromosome	complete genome
ATGGCATTTTTATTTGTGGTTGGCGTGTTTCAGCTTGAGGTTGGAAATCCCGTGACGGTAACGTTGCTCAAGGGTTTCGC
GGTTGGTCGCTGTGACATCCAGATCACGCAGCAAGCCGTCGTGAATGCCGTAGGCCCAGCCGTGAATGGTAACTTTCTGC
CCGCGTTTCCACGCTGA
>CP025401.1:148031-148207 Escherichia coli strain MS8345 chromosome	complete genome
ATGGCGAATTTATTTGTGATTGATGTGCTTCAGCTTGAGGTTGGAGATCCCGTGACGGTAACGTTGCTCAAGGGTTTCGC
GGTTAGTCGCTGTGACATCCAGATCACGCAGCAAGCCGTCGTGAATGCCGTAGGCCCAGCCGTGAATGGTAACTTTCTGC
CCGCGTTTCCACGCTGA
>CP061758.1:c3875945-3875769 Escherichia coli O68:H12 strain 97.3 chromosome	complete genome
ATGGCATTTTTATTTGTGGTTGGCGTGTTTCAGCTTGAGGTTGGAAATCCCGTGACGGTAACGTTGCTCAAGGGTTTCGC
GGTTGGTGGCGGTAACATCCAGATCACGCAGCAAGCCGTCGTGAATGCCGTAGGCCCAGCCGTGAATGGTAACTTTCTGC
CCGCGTTTCCACGCTGA
>CP042606.1:1568817-1568993 Escherichia coli strain NCYU-29-19 chromosome	complete genome
ATGGCATTTTTATTTGTGGTTGGCGTGTTTCAGCTTGAGGTTGGAAATCCCGTGACGGTAACGTTGCTCAAGGGTTTCGC
GGTTGGTCGCTGTGACATCCAGATCACGCAGCAAGCCGTCGTGAATGCCGTAGGCCCAGCCGTGAATGGTAACTTTCTGC
CCGCGTTTCCACGCTGA
>CP057993.1:c4263659-4263483 Escherichia coli strain RHB06-C07 chromosome	complete genome
ATGGCATTTTTATTTGTGGTTGGCGTGTTTCAGCTTGAGATTGGAAATCCCGTGACGGTAACGTTGCTCAAGAGTTTCGC
GGTTGGTCGCTGTGACATCCAGATCACGCAGCAAGCCGTCGTGAATGCCGTAGGCCCAGCCGTGAATGGTGACTTTCTGC
CCGCGTTTCCACGCTGA
>OU701452.1:146203-146379 Escherichia coli isolate CNR65D6 genome assembly	chromosome: 1
ATGGCATTTTTATTTGTGGTTGGCGTGTTTCAGCTTGAGATTGGAAATCCCGTGACGGTAACGTTGCTCAAGAGTTTCGC
GGTTGGTCGCTGTGACATCCAGATCACGCAGCAAGCCGTCGTGAATGCCGTAGGCCCAGCCGTGAATGGTGACTTTCTGC
CCGCGTTTCCACGCTGA
>CP063518.1:736825-737001 Escherichia coli strain EH01-18-02 chromosome	complete genome
ATGGCATTTTTATTTGTGGTTGGCGTGTTTCAGCTTGAGGTTGGAAATCCCGTGACGGTAACGTTGCTCAAGGGTTTCGC
GGTTGGTCGCTGTGACATCCAGATCACGCAGCAAGCCGTCGTGAATGCCGTAGGCCCAGCCGTGAATGGTAACTTTCTGC
CCGCGTTTCCACGCTGA
>CP060083.1:c4231216-4231040 Escherichia coli strain G1/2 chromosome	complete genome
ATGGCATTTTTATTTGTGGTTGGCGTGTTTCAGCTTGAGGTTGGAAATCCCGTGACGGTAACGTTGCTCAAGGGTTTCGC
GGTTGGTGGCGGTAACATCCAGATCACGCAGCAAGCCGTCGTGAATGCCGTAGGCCCAGCCGTGAATGGTAACTTTCTGC
CCGCGTTTCCACGCTGA
>CP101269.1:c3859968-3859792 Escherichia coli strain EC21Z-048 chromosome	complete genome
ATGGCATTTTTATTTGTGGTTGGCGTGTTTCAGCTTGAGGTTGGAAATCCCGTGACGGTAACGTTGCTCAAGGGTTTCGC
GGTTGGTGGCAGTAACATCCAGATCACGCAGCAAGCCGTCGTGAATGCCGTAGGCCCAGCCGTGAATGGTAACTTTCTGC
CCGCGTTTCCACGCTGA
>CP071436.1:c3678200-3678024 Escherichia coli strain EcPNK006 chromosome	complete genome
ATGGCATTTTTATTTGTGGTTGGCGTGTTTCAGCTTGAGGTTGGAAATCCCGTGACGGTAACGTTGCTCAAGGGTTTCGC
GGTTAGTCGCTGTGACATCCAGATCACGCAGCAAGCCGTCGTGAATGCCATAGGCCCAGCCGTGAATGGTAACTTTCTGC
CCGCGTTTCCACGCTGA
>CP047594.1:747216-747392 Escherichia coli strain LD27-1 chromosome	complete genome
ATGGCATTTTTATTTGTGGTTGGCGTGTTTCAGCTTGAGGTTGGAAATCCCGTGACGGTAACGTTGCTCAAGGGTTTCGC
GGTTGGTGGCGGTAACATCCAGATCACGCAGCAAGCCGTCGTGAATGCCGTAGGCCCAGCCGTGAATGGTAACTTTCTGC
CCGCGTTTCCACGCTGA
>CP095843.1:3806919-3807095 Escherichia fergusonii strain EF21QZZ116 chromosome	complete genome
ATGGTGTTTTTATTTGTGGTTGGCGTGTTTCAGCTTGAGATTGGAAATCCCGTGACGGTAACGTTGTTCAAGGGTTTCGC
GGTTGGTGGCGGTAACATCCAGATCACGCAGCAAACCGTCGTGAATGCCGTAGGCCCAGCCGTGAATGGTGACTTTCTGC
CCGCGTTTCCACGCTGA
>CP058007.1:c4069150-4068974 Escherichia coli strain RHB04-C22 chromosome	complete genome
ATGGCATTTTTATTTGTGGTTGGCGTGTTTCAGCTTGAGGTTGGAAATCCCGTGACGGTAACGTTGCTCAAGGGTTTCGC
GGTTGGTGGCAGTAACATCCAGATCACGCAGCAAGCCGTCGTGAATACCGTAGGCCCAGCCGTGAATGGTAACTTTCTGC
CCGCGTTTCCACGCTGA
>CP076693.1:154749-154925 Escherichia coli strain S103EC chromosome	complete genome
ATGGCATTTTTATTTGTGGTTGGCGTGTTTCAGCTTGAGGTTGGAGATCCCGTGACGGTAACGTTGCTCAAGGGTTTCGC
GGTTAGTCGCTGTGACATCCAGATCACGCAGCAAGCCGTCGTGAATGCCGTAGGCCCAGCCGTGAATGGTAACTTTCTGC
CCGCGTTTCCACGCTGA
>AP026099.1:146382-146558 Escherichia coli 61_150228 DNA	complete genome
ATGGCATTTTTATTTGTGGTTGGCGTGTTTCAGCTTGAGGTTGGAAATCCCGTGACGGTAACGTTGCTCAAGGGTTTCGC
GGTTGGTGGCAGTAACATCCAGATCACGCAGCAAGCCGTCGTGAATGCCATAAGCCCAGCCGTGAATGGTAACTTTCTGC
CCGCGTTTCCACGCTGA
>OU349839.1:5129363-5129539 Escherichia coli strain TA054 / Onovel10:H9 / fimH38-like / 3590 (ST Warwick) genome assembly	chromosome: 1
ATGGCATTTTTATTTGTGGTTGGCGTGTTTCAGCTTGAGGTTGGAAATCCCGTGACGGTAACGTTGCTCAAGGGTTTCGC
GGTTGGTGGCAGTAACATCCAGATCACGCAGCAAGCCGTCGTGAATGCCATAGGCCCAGCCGTGAATGGTAACTTTCTGC
CCGCGTTTCCACGCTGA
>CP051796.1:c4632978-4632802 Escherichia coli O157:H7 strain FLT_2010I chromosome	complete genome
ATGGCATTTTTATTTGTGGTTGGCGTGTTTCAGCTTGAGGTTGGAAATCCCGTGACGGTAACGTTGCTCAAGGGTTTCGC
GGTTGGTGGCAGTAACATCCAGATCACGCAGCAAGCCGTCGTGAATGCCATAAGCCCAGCCGTGAATGGTAACTTTCTGC
CCGCGTTTCCACGCTGA
>LM997016.1:356979-357155 Escherichia coli genome assembly FHI87	scaffold scaffold-24_contig-0.0_1_1132105_[organism:Escherichia
ATGGCATTTTTATTTGTGGTTGGCGTGTTTCAGCTTGAGGTTGGAAATCCCATGACGGTAACGTTGCTCAAGGGTTTCGC
GGTTGGTGGCAGTAACATCCAGATCACGCAGCAAGCCGTCGTGAATGCCATAGGCCCAGCCGTGAATGGTAACTTTCTGC
CCGCGTTTCCACGCTGA
>CU928158.2:163660-163836 Escherichia fergusonii ATCC 35469 chromosome	complete genome
ATGGTGTTTTTATTTGTGGTTGGCGTGTTTAAGCTTGAGATTGGAAATCCCGTGACGGTAACGTTGTTCAAGGGTTTCGC
GGTTGGTGGCGGTAACATCCAGATCACGCAGCAAACCGTCGTGAATGCCGTAGGCCCAGCCGTGAATGGTAACTTTCTGC
CCGCGTTTCCACGCTGA
>CP045190.1:c3854860-3854684 Escherichia coli strain NT1F31 chromosome	complete genome
ATGGCATTTTTATTTGTGGTTGGCGTGTTTCAGCTTGAGGTTGGAAATCCCGTGACGGTAACGTTGCTCAAGGGTTTCGC
GGTTGGTCGCTGTGACATCCAGATCACGCAGCAAGCCGTCGTGAATACCGTAGGCCCAGCCGTGAATGGTAACTTTCTGC
CCGCGTTTCCACGCTGA
>CP035476.1:154938-155114 Escherichia coli strain U12A chromosome	complete genome
ATGGCATTTTTATTTGTGGTTGGCGTGTTTCAGTTTGAGGTTGGAGATCCCGTGACGGTAACGTTGCTCAAGGGTTTCGC
GGTTAGTCGCTGTGACATCCAGATCACGCAGCAAGCCGTCGTGAATGCCGTAGGCCCAGCCGTGAATGGTAACTTTCTGC
CCGCGTTTCCACGCTGA
>CP023541.1:924602-924778 Escherichia coli O104:H21 str. CFSAN002236 chromosome	complete genome
ATGGCATTTTTATTTGTGGTTGGCGTGTTTCAGCTTGAGGTTGGAAATCCCGTGACGGTAACGTTGCTCAAGGGTTTCGC
GGTTGGTCGCTGTGACATCCAGATCACGCAGCAAGCCGTCGTGAATGCCGTAGGCCCAGCCGTGAATGGTAACTTTCTGC
CCGCGTTTCCACGCTGA
>CP018995.1:c3249660-3249484 Escherichia coli strain Ecol_AZ147	complete genome
ATGGCATTTTTATTTGTGGTTGGCGTGTTTCAGCTTGAGGTTGGAAATCCCGTGACGGTAACGTTGCTCAAGGGTTTCGC
GGTTAGTCGCTGTGACATCCAGATCACGCAGCAAGCCGTCGTGAATGCCATAGGCCCAGCCGTGAATGGTAACTTTCTGC
CCGCGTTTCCACGCTGA
>CP051609.1:3795929-3796105 Escherichia coli O25b:H4-ST131 strain 2019_APHA chromosome	complete genome
ATGGCATTTTTATTTGTGGTTGGCGTGTTTCAGCTTGAGGTTGGAGATCCCGTGACGGTAACGTTGCTCAAGGGTTTCGC
GGTTAGTCGCTGTGACATCCAGATCACGCAGCAAGCCGTCGTGAATGCCGTAGGCCCAGCCGTGAATGGTAACTTTCTGC
CCGCGTTTCCACGCTGA
>CP063713.1:924548-924724 Escherichia coli strain 18GA07VL08-EC chromosome	complete genome
ATGGCATTTTTATTTGTGGTTGGCGTGTTTCAGCTTGAGGTTGGAAATCCCGTGACGGTAACGTTGCTCAAGGGTTTCGC
GGTTGGTGGCGGTAACATCCAGATCACGCAGCAAGCCGTCGTGAATGCCGTAGGCCCAGCCGTGAATGGTAACTTTCTGC
CCGCGTTTCCACGCTGA
>CP086532.1:c3758462-3758286 Escherichia coli strain Ec-042-T5-ESBL chromosome	complete genome
ATGGCATTTTTATTTGTGGTTGGCGTGTTTCAGCTTGAGGTTGGAAATCCCGTGACGGTAACGTTGCTCAAGGGTTTCGC
GGTTAGTCGCTGTGACATCCAGATCACGCAGCAAGCCGTCGTGAATGCCATAGGCCCAGCCGTGAATGGTAACTTTCTGC
CCGCGTTTCCACGCTGA
>CP057665.1:4042109-4042285 Escherichia coli strain RHB18-C20 chromosome	complete genome
ATGGCATTTTTATTTGTGGTTGGCGTGTTTCAGCTTGAGGTTGGAAATCCCGTGACGGTAACGTTGCTCAAGGGTTTCGC
GGTTAGTCGCTGTGACATCCAGATCACGCAGCAAGCCGTCGTGAATGCCATAGGCCCAGCCGTGAATGGTAACTTTCTGC
CCGCGTTTCCACGCTGA
>CP057028.1:4100564-4100740 Escherichia coli strain RHB40-C03 chromosome	complete genome
ATGGCATTTTTATTTGTGGTTGGCGTGTTTCAGCTTGAGGTTGGAAATCCCGTGACGGTAACGTTGCTCAAGGGTTTCGC
GGTTGGTCGCTGTGACATCCAGATCACGCAGCAAGCCGTCGTGAATGCCGTAGGCCCAGCCGTGAATGGTAACTTTCTGC
CCGCGTTTCCACGCTGA
>CP068800.1:c4213762-4213586 Escherichia coli strain RIVM_C017997 chromosome	complete genome
ATGGCATTTTTATTTGTGGTTGGCGTGTTTCAGCTTGAGATTGGAAATCCCGTGACGGTAACGTTGCTCAAGAGTTTCGC
GGTTGGTCGCTGTGACATCCAGATCACGCAGCAAGCCGTCGTGAATGCCGTAGGCCCAGCCGTGAATGGTGACTTTCTGC
CCGCGTTTCCACGCTGA
>CP016628.1:c3977289-3977113 Escherichia coli strain FORC_041 chromosome	complete genome
ATGGCATTTTTATTTGTGGTTGGCGTGTTTCAGCTTGAGGTTGGAAATCCCGTGACGGTAACGTTGCTCAAGGGTTTCGC
GGTTGGTCGCTGTGACATCCAGATCACGCAGCAAGCCGTCGTGAATGCCGTAGGCCCAGCCGTGAATGGTAACTTTCTGC
CCGCGTTTCCACGCTGA
>CP016007.1:3509316-3509492 Escherichia coli strain NGF1	complete genome
ATGGCATTTTTATTTGTGGTTGGCGTGTTTCAGCTTGAGGTTGGAGATCCCGTGACGGTAACGTTGCTCAAGGGTTTCGC
GGTTAGTCGCTGTGACATCCAGATCACGCAGCAAGCCGTCGTGAATGCCGTAGGCCCAGCCGTGAATGGTAACTTTCTGC
CCGCGTTTCCACGCTGA
>CP057896.1:723220-723396 Escherichia fergusonii strain RHB10-C23 chromosome	complete genome
ATGGTGTTTTTATTTGTGGTTGGCGTGTTTCAGCTTGAGATTGGAAATCCCGTGACGGTAACGTTGTTCAAGGGTTTCGC
GGTTGGTGGCGGTAACATCCAGATCACGCAGCAAACCGTCGTGAATGCCGTAGGCCCAGCCGTGAATGGTAACTTTCTGC
CCGCGTTTCCACGCTGA
>LR536430.1:3399904-3400080 Escherichia coli isolate f974b26a-5e81-11e8-bf7f-3c4a9275d6c8 genome assembly	chromosome: VREC0761
ATGGCATTTTTATTTGTGGTTGGCGTGTTTCAGCTTGAGGTTGGAAATCCCGTGACGGTAACGTTGCTCAAGGGTTTCGC
GGTTGGTCGCTGTGACATCCAGATCACGCAGCAAGCCGTCGTGAATGCCGTAGGCCCAGCCGTGAATGGTAACTTTCTGC
CCGCGTTTCCACGCTGA
>CP027118.1:c3709597-3709421 Escherichia coli strain 26561 chromosome	complete genome
ATGGCATTTTTATTTGTGGTTGGCGTGTTTCAGCTTGAGGTTGGAAATCCCGTGACGGTAACGTTGCTCAAGGGTTTCGC
GGTTGGTGGCGGTAACATCCAGATCACGCAGCAAGCCGTCGTGAATGCCGTAGGCCCAGCCGTGAATGGTAACTTTCTGC
CCGCGTTTCCACGCTGA
>CP055426.1:c3729433-3729257 Escherichia coli strain RHBSTW-00826 chromosome	complete genome
ATGGCATTTTTATTTGTGGTTGGCGTGTTTCAGCTTGAGGTTGGAAATCCCGTGACGGTAACGTTGCTCAAGGGTTTCGC
GGTTGGTGGCGGTAACATCCAGATCACGCAGCAAGCCGTCGTGAATGCCGTAGGCCCAGCCGTGAATGGTAACTTTCTGC
CCGCGTTTCCACGCTGA
>CP086616.1:c4217964-4217788 Escherichia coli strain RIVM_C039629 chromosome	complete genome
ATGGCATTTTTATTTGTGGTTGGCGTGTTTCAGCTTGAGATTGGAAATCCCGTGACGGTAACGTTGCTCAAGAGTTTCGC
GGTTGGTCGCTGTGACATCCAGATCACGCAGCAAGCCGTCGTGAATGCCGTAGGCCCAGCCGTGAATGGTGACTTTCTGC
CCGCGTTTCCACGCTGA
>CP010456.1:141830-142006 Synthetic Escherichia coli C321.deltaA substrain rEc.b.dC.12	complete sequence
ATGGCATTTTTATTTGTGGTTGGCGTGTTTCAGCTTGAGGTTGGAAATCCCGTGACGGTAACGTTGCTCAAGGGTTTCGC
GGTTGGTGGCGGTAACATCCAGATCACGCAGCAAGCCGTCGTGAATGCCGTAGGCCCAGCCGTGAATGGTAACTTTCTGC
CCGCGTTTCCACGCTGA
>CP044346.1:4128492-4128668 Escherichia coli strain P225M chromosome	complete genome
ATGGCATTTTTATTTGTGGTTGGCGTGTTTCAGCTTGAGGTTGGAAATCCCGTGACGGTAACGTTGCTCAAGGGTTTCGC
GGTTGGTGGCGGTAACATCCAGATCACGCAGCAAGCCGTCGTGAATGCCGTAGGCCCAGCCGTGAATGGTAACTTTCTGC
CCGCGTTTCCACGCTGA
>CP102378.1:141999-142175 Escherichia coli strain JB41 chromosome	complete genome
ATGGCATTTTTATTTGTGGTTGGCGTGTTTCAGCTTGAGGTTGGAAATCCCGTGACGGTAACGTTGCTCAAGGGTTTCGC
GGTTGGTGGCGGTAACATCCAGATCACGCAGCAAGCCGTCGTGAATGCCGTAGGCCCAGCCGTGAATGGTAACTTTCTGC
CCGCGTTTCCACGCTGA
>CP025859.1:3813464-3813640 Escherichia coli strain 504239 chromosome	complete genome
ATGGCATTTTTATTTGTGGTTGGCGTGTTTCAGCTTGAGGTTGGAAATCCCGTGACGGTAACGTTGCTCAAGGGTTTCGC
GGTTAGTCGCTGTGACATCCAGATCACGCAGCAAGCCGTCGTGAATGCCATAGGCCCAGCCGTGAATGGTAACTTTCTGC
CCGCGTTTCCACGCTGA
>CP058036.1:c3611885-3611709 Escherichia coli strain RHB03-C08 chromosome	complete genome
ATGGCATTTTTATTTGTGGTTGGCGTGTTTCAGCTTGAGGTTGGAAATCCCGTGACGGTAACGTTGCTCAAGGGTTTCGC
GGTTAGTCGCTGTGACATCCAGATCACGCAGCAAGCCGTCGTGAATGCCATAGGCCCAGCCGTGAATGGTAACTTTCTGC
CCGCGTTTCCACGCTGA
>CP068795.1:c3969803-3969627 Escherichia coli strain RIVM_C011532 chromosome	complete genome
ATGGCATTTTTATTTGTGGTTGGCGTGTTTCAGCTTGAGGTTGGAAATCCCGTGACGGTAACGTTGCTCAAGGGTTTCGC
GGTTAGTCGCTGTGACATCCAGATCACGCAGCAAGCCGTCGTGAATGCCATAGGCCCAGCCGTGAATGGTAACTTTCTGC
CCGCGTTTCCACGCTGA
>CP020543.1:c3777162-3776986 Escherichia coli C chromosome	complete genome
ATGGCATTTTTATTTGTGGTTGGCGTGTTTCAGCTTGAGGTTGGAAATCCCGTGACGGTAACGTTGCTCAAGGGTTTCGC
GGTTAGTCGCTGTGACATCCAGATCACGCAGCAAGCCGTCGTGAATGCCATAGGCCCAGCCGTGAATGGTAACTTTCTGC
CCGCGTTTCCACGCTGA
>LK999978.1:c84016-83840 Escherichia coli genome assembly FHI59	scaffold scaffold-18A
ATGGCATTTTTATTTGTGGTTGGCGTGTTTCAGCTTGAGGTTGGAAATCCCGTGACGGTAACGTTGCTCAAGGGTTTCGC
GGTTAGTCGCTGTGACATCCAGATCACGCAGCAAGCCGTCGTGAATGCCATAGGCCCAGCCGTGAATGGTAACTTTCTGC
CCGCGTTTCCACGCTGA
>CP066197.1:679118-679294 Escherichia coli strain Res13-Lact-PEB09-33 chromosome	complete genome
ATGGCATTTTTATTTGTGGTTGGCGTGTTTCAGCTTGAGGTTGGAAATCCCGTGACGGTAACGTTGCTCAAGGGTTTCGC
GGTTGGTGGCGGTAACATCCAGATCACGCAGCAAGCCGTCGTGAATGCCGTAGGCCCAGCCGTGAATGGTAACTTTCTGC
CCGCGTTTCCACGCTGA
>CP057223.1:717869-718045 Escherichia coli strain RHB32-C19 chromosome	complete genome
ATGGCATTTTTATTTGTGGTTGGCGTGTTTCAGCTTGAGGTTGGAAATCCCGTGACGGTAACGTTGCTCAAGGGTTTCGC
GGTTGGTGGCAGTAACATCCAGATCACGCAGCAAGCCGTCGTGAATGCCGTAGGCCCAGCCGTGAATGGTAACTTTCTGC
CCGCGTTTCCACGCTGA
>CP024862.1:3457037-3457213 Escherichia coli strain AR_0015	complete genome
ATGGCATTTTTATTTGTGGTTGGCGTGTTTCAGCTTGAGATTGGAAATCCCGTGACGGTAACGTTGCTCAAGAGTTTCGC
GGTTGGTCGCTGTGACATCCAGATCACGCAGCAAGCCGTCGTGAATGCCGTAGGCCCAGCCGTGAATGGTGACTTTCTGC
CCGCGTTTCCACGCTGA
>LR134248.1:c3673524-3673348 Escherichia coli strain NCTC10537 genome assembly	chromosome: 1
ATGGCATTTTTATTTGTGGTTGGCGTGTTTCAGCTTGAGGTTGGAAATCCCGTGACGGTAACGTTGCTCAAGGGTTTCGC
GGTTGGTCGCTGTGACATCCAGATCACGCAGCAAGCCGTCGTGAATGCCGTAGGCCCAGCCGTGAATGGTAACTTTCTGC
CCGCGTTTCCACGCTGA
>CP035706.1:146375-146551 Escherichia coli O157:H7 strain COPRO21317 chromosome
ATGGCATTTTTATTTGTGGTTGGCGTGTTTCAGCTTGAGGTTGGAAATCCCGTGACGGTAACGTTGCTCAAGGGTTTCGC
GGTTGGTGGCAGTAACATCCAGATCACGCAGCAAGCCGTCGTGAATGCCATAAGCCCAGCCGTGAATGGTAACTTTCTGC
CCGCGTTTCCACGCTGA
>CP075652.1:c1761165-1760989 Escherichia coli strain STEC17-183 chromosome	complete genome
ATGGCATTTTTATTTGTGGTTGGCGTGTTTCAGCTTGAGGTTGGAAATCCCGTGACGGTAACGTTGCTCAAGGGTTTCGC
GGTTGGTCGCTGTGACATCCAGATCACGCAGCAAGCCGTCGTGAATGCCGTAGGCCCAGCCGTGAATGGTAACTTTCTGC
CCGCGTTTCCACGCTGA
>CP035822.1:4389327-4389503 Escherichia coli strain WS4437A-1 chromosome	complete genome
ATGGCATTTTTATTTGTGGTTGGCGTGTTTCAGCTTGAGGTTGGAAATCCCGTGACGGTAACGTTGCTCAAGGGTTTCGC
GGTTGGTGGCGGTAACATCCAGATCACGCAGCAAGCCGTCGTGAATGCCGTAGGCCCAGCCGTGAATGGTAACTTTCTGC
CCGCGTTTCCACGCTGA
>CP034745.1:c3666672-3666496 Escherichia coli strain L100 chromosome	complete genome
ATGGCATTTTTATTTGTGGTTGGCGTGTTTCAGCTTGAGGTTGGAAATCCCGTGACGGTAACGTTGCTCAAGGGTTTCGC
GGTTGGTGGCGGTAACATCCAGATCACGCAGCAAGCCGTCGTGAATGCCGTAGGCCCAGCCGTGAATGGTAACTTTCTGC
CCGCGTTTCCACGCTGA
>CP061329.1:c3936191-3936015 Escherichia coli strain EC93 chromosome	complete genome
ATGGCATTTTTATTTGTGGTTGGCGTGTTTCAGCTTGAGGTTGGAAATCCCGTGACGGTAACGTTGCTCAAGGGTTTCGC
GGTTGGTCGCTGTGACATCCAGATCACGCAGCAAGCCGTCGTGAATGCCGTAGGCCCAGCCGTGAATGGTAACTTTCTGC
CCGCGTTTCCACGCTGA
>CP056304.1:892265-892441 Escherichia coli strain RHBSTW-00839 chromosome	complete genome
ATGGCATTTTTATTTGTGGTTGGCGTGTTTCAGCTTGAGGTTGGAGATCCCGTGACGGTAACGTTGCTCAAGGGTTTCGC
GGTTAGTCGCTGTGACATCCAGATCACGCAGCAAGCCGTCGTGAATGCCGTAGGCCCAGCCGTGAATGGTAACTTTCTGC
CCGCGTTTCCACGCTGA
>CP084897.1:141999-142175 Escherichia coli strain gb37 chromosome	complete genome
ATGGCATTTTTATTTGTGGTTGGCGTGTTTCAGCTTGAGGTTGGAAATCCCGTGACGGTAACGTTGCTCAAGGGTTTCGC
GGTTGGTGGCGGTAACATCCAGATCACGCAGCAAGCCGTCGTGAATGCCGTAGGCCCAGCCGTGAATGGTAACTTTCTGC
CCGCGTTTCCACGCTGA
>CP056594.1:c2227815-2227639 Escherichia coli strain RHBSTW-00343 chromosome	complete genome
ATGGCATTTTTATTTGTGGTTGGCGTGTTTCAGCTTGAGGTTGGAAATCCCGTGACGGTAACGTTGCTCAAGGGTTTCGC
GGTTGGTCGCTGTGACATCCAGATCACGCAGCAAGCCGTCGTGAATGCCGTAGGCCCAGCCGTGAATGGTAACTTTCTGC
CCGCGTTTCCACGCTGA
>CP077314.1:570411-570587 Escherichia coli strain FDAARGOS 1374 chromosome	complete genome
ATGGCGAATTTATTTGTGATTGATGTGCTTCAGCTTGAGGTTGGAGATCCCGTGACGGTAACGTTGCTCAAGGGTTTCGC
GGTTAGTCGCTGTGACATCCAGATCACGCAGCAAGCCGTCGTGAATGCCGTAGGCCCAGCCGTGAATGGTAACTTTCTGC
CCGCGTTTCCACGCTGA
>CP049197.1:c3344881-3344705 Escherichia coli strain E597 chromosome	complete genome
ATGGCATTTTTATTTGTGGTTGGCGTGTTTCAGCTTGAGATTGGAAATCCCGTGACGGTAACGTTGCTCAAGAGTTTCGC
GGTTGGTCGCTGTGACATCCAGATCACGCAGCAAGCCGTCGTGAATGCCGTAGGCCCAGCCGTGAATGGTGACTTTCTGC
CCGCGTTTCCACGCTGA
>CP053384.1:c2096684-2096508 Escherichia coli strain SCU-107 chromosome	complete genome
ATGGCATTTTTATTTGTGGTTGGCGTGTTTCAGCTTGAGGTTGGAAATCCCGTGACGGTAACGTTGCTCAAGGGTTTCGC
GGTTGGTGGCGGTAACATCCAGATCACGCAGCAAGCCGTCGTGAATGCCGTAGGCCCAGCCGTGAATGGTAACTTTCTGC
CCGCGTTTCCACGCTGA
>CP057612.1:c4007994-4007818 Escherichia coli strain RHB21-C04 chromosome	complete genome
ATGGCATTTTTATTTGTGGTTGGCGTGTTTCAGCTTGAGGTTGGAGATCCCGTGACGGTAACGTTGCTCAAGGGTTTCGC
GGTTAGTCGCTGTGACATCCAGATCACGCAGCAAGCCGTCGTGAATGCCGTAGGCCCAGCCGTGAATGGTAACTTTCTGC
CCGCGTTTCCACGCTGA
>LR134191.1:c3862245-3862069 Escherichia coli strain NCTC5934 genome assembly	chromosome: 1
ATGGCATTTTTATTTGTGGTTGGCGTGTTTCAGCTTGAGGTTGGAAATCCCGTGACGGTAACGTTGCTCAAGGGTTTCGC
GGTTGGTCGCTGTGACATCCAGATCACGCAGCAAGCCGTCGTGAATGCCGTAGGCCCAGCCGTGAATGGTAACTTTCTGC
CCGCGTTTCCACGCTGA
>CP053080.1:c4207459-4207283 Escherichia coli strain HB37 chromosome HB37	complete sequence
ATGGCGAATTTATTTGTGATTGATGTGCTTCAGCTTGAGGTTGGAGATCCCGTGACGGTAACGTTGCTCAAGGGTTTCGC
GGTTAGTCGCTGTGACATCCAGATCACGCAGCAAGCCGTCGTGAATGCCGTAGGCCCAGCCGTGAATGGTAACTTTCTGC
CCGCGTTTCCACGCTGA
>CP027371.1:17827-18003 Escherichia coli strain 2015C-3905 chromosome	complete genome
ATGGCATTTTTATTTGTGGTTGGCGTGTTTCAGCTTGAGGTTGGAAATCCCGTGACGGTAACGTTGCTCAAGGGTTTCGC
GGTTGGTCGCTGTGACATCCAGATCACGCAGCAAGCCGTCGTGAATGCCGTAGGCCCAGCCGTGAATGGTAACTTTCTGC
CCGCGTTTCCACGCTGA
>CP050217.1:157637-157813 Escherichia coli strain RM-096-CS chromosome
ATGGCATTTTTATTTGTGGTTGGCGTGTTTCAGCTTGAGATTGGAAATCCCGTGACGGTAACGTTGCTCAAGAGTTTCGC
GGTTGGTCGCTGTGACATCCAGATCACGCAGCAAGCCGTCGTGAATGCCGTAGGCCCAGCCGTGAATGGTGACTTTCTGC
CCGCGTTTCCACGCTGA
>CP064679.1:138486-138662 Escherichia coli K-12 strain CETR2G40 chromosome	complete genome
ATGGCATTTTTATTTGTGGTTGGCGTGTTTCAGCTTGAGGTTGGAAATCCCGTGACGGTAACGTTGCTCAAGGGTTTCGC
GGTTGGTGGCGGTAACATCCAGATCACGCAGCAAGCCGTCGTGAATGCCGTAGGCCCAGCCGTGAATGGTAACTTTCTGC
CCGCGTTTCCACGCTGA
>CP026641.1:c3812135-3811959 Escherichia coli strain FORC_082 chromosome	complete genome
ATGGCATTTTTATTTGTGGTTGGCGTGTTTCAGCTTGAGGTTGGAAATCCCGTGACGGTAACGTTGCTCAAGGGTTTCGC
GGTTGGTCGCTGTGACATCCAGATCACGCAGCAAGCCGTCGTGAATGCCGTAGGCCCAGCCGTGAATGGTAACTTTCTGC
CCGCGTTTCCACGCTGA
>LR134221.1:c4023587-4023411 Escherichia coli strain NCTC11113 genome assembly	chromosome: 1
ATGGCATTTTTATTTGTGGTTGGCGTGTTTCAGCTTGAGATTGGAAATCCCGTGACGGTAACGTTGCTCAAGAGTTTCGC
GGTTGGTCGCTGTGACATCCAGATCACGCAGCAAGCCGTCGTGAATGCCGTAGGCCCAGCCGTGAATGGTGACTTTCTGC
CCGCGTTTCCACGCTGA
>CP028122.1:144672-144848 Escherichia coli O43 str. RM10042 chromosome	complete genome
ATGGCATTTTTATTTGTGGTTGGCGTGTTTCAGCTTGAGGTTGGAAATCCCGTGACGGTAACGTTGCTCAAGGGTTTCGC
GGTTGGTCGCTGTGACATCCAGATCACGCAGCAAGCCGTCGTGAATGCCGTAGGCCCAGCCGTGAATGGTAACTTTCTGC
CCGCGTTTCCACGCTGA
>CP051814.1:c4589425-4589249 Escherichia coli O157:H7 strain FLT_2005F chromosome	complete genome
ATGGCATTTTTATTTGTGGTTGGCGTGTTTCAGCTTGAGGTTGGAAATCCCGTGACGGTAACGTTGCTCAAGGGTTTCGC
GGTTGGTGGCAGTAACATCCAGATCACGCAGCAAGCCGTCGTGAATGCCATAAGCCCAGCCGTGAATGGTAACTTTCTGC
CCGCGTTTCCACGCTGA
>CP041529.1:c4658144-4657968 Escherichia coli strain GN04563 chromosome
ATGGCATTTTTATTTGTGGTTGGCGTGTTTCAGCTTGAGGTTGGAGATCCCGTGACGGTAACGTTGCTCAAGGGTTTCGC
GGTTAGTCGCTGTGACATCCAGATCACGCAGCAAGCCGTCGTGAATGCCGTAGGCCCAGCCGTGAATGGTAACTTTCTGC
CCGCGTTTCCACGCTGA
>CP018962.1:2082079-2082255 Escherichia coli strain Ecol_422	complete genome
ATGGCATTTTTATTTGTGGTTGGCGTGTTTCAGCTTGAGGTTGGAAATCCCGTGACGGTAACGTTGCTCAAGGGTTTCGC
GGTTGGTGGCGGTAACATCCAGATCACGCAGCAAGCCGTCGTGAATGCCGTAGGCCCAGCCGTGAATGGTAACTTTCTGC
CCGCGTTTCCACGCTGA
>CP060117.1:1118039-1118215 Shigella sonnei strain UKMCC_1015 chromosome	complete genome
ATGGCATTTTTATTTGTGGTTGGCGTGTTTCAGCTTGAGGTTGGAAATCCCGTGACGGTAACGTTGCTCAAGGGTTTCGC
GGTTGGTCGCTGTGACATCCAGATCACGCAGCAAGCCGTCGTGAATGCCGTAGGCCCAGCCGTGAATGGTAACTTTCTGC
CCGCGTTTCCACGCTGA
>CP001509.3:144803-144979 Escherichia coli BL21(DE3) chromosome	complete genome
ATGGCATTTTTATTTGTGGTTGGCGTGTTTCAGCTTGAGGTTGGAAATCCCGTGACGGTAACGTTGCTCAAGGGTTTCGC
GGTTGGTCGCTGTGACATCCAGATCACGCAGCAAGCCGTCGTGAATGCCGTAGGCCCAGCCGTGAATGGTAACTTTCTGC
CCGCGTTTCCACGCTGA
>CP092252.1:c3958818-3958642 Escherichia coli strain ISHS7 chromosome	complete genome
ATGGCATTTTTATTTGTGGTTGGCGTGTTTCAGCTTGAGGTTGGAAATCCCGTGACGGTAACGTTGCTCAAGGGTTTCGC
GGTTGGTCGCTGTGACATCCAGATCACGCAGCAAGCCGTCGTGAATGCCGTAGGCCCAGCCGTGAATGGTAACTTTCTGC
CCGCGTTTCCACGCTGA
>CP088692.1:5120336-5120512 Escherichia coli strain B17EC0578 chromosome	complete genome
ATGGCATTTTTATTTGTGGTTGGCGTGTTTCAGCTTGAGGTTGGAGATCCCGTGACGGTAACGTTGCTCAAGGGTTTCGC
GGTTAGTCGCTGTGACATCCAGATCACGCAGCAAGCCGTCGTGAATGCCGTAGGCCCAGCCGTGAATGGTAACTTTCTGC
CCGCGTTTCCACGCTGA
>CP051716.1:c3700967-3700791 Escherichia coli strain SCU-118 chromosome	complete genome
ATGGCATTTTTATTTGTGGTTGGCGTGTTTCAGCTTGAGGTTGGAAATCCCGTGACGGTAACGTTGCTCAAGGGTTTCGC
GGTTGGTGGCGGTAACATCCAGATCACGCAGCAAGCCGTCGTGAATGCCGTAGGCCCAGCCGTGAATGGTAACTTTCTGC
CCGCGTTTCCACGCTGA
>CP043284.1:c3870731-3870555 Escherichia coli strain WCHEC025985 chromosome	complete genome
ATGGCATTTTTATTTGTGGTTGGCGTGTTTCAGCTTGAGGTTGGAAATCCCGTGACGGTAACGTTGCTCAAGGGTTTCGC
GGTTAGTCGCTGTGACATCCAGATCACGCAGCAAGCCGTCGTGAATGCCATAGGCCCAGCCGTGAATGGTAACTTTCTGC
CCGCGTTTCCACGCTGA
>LR134315.1:c3708416-3708240 Escherichia coli strain NCTC9064 genome assembly	chromosome: 1
ATGGCATTTTTATTTGTGGTTGGCGTGTTTCAGCTTGAGGTTGGAAATCCCGTGACGGTAACGTTGCTCAAGGGTTTCGC
GGTTGGTCGCTGTGACATCCAGATCACGCAGCAAGCCGTCGTGAATGCCGTAGGCCCAGCCGTGAATGGTAACTTTCTGC
CCGCGTTTCCACGCTGA
>CP050220.1:158376-158552 Escherichia coli strain RM-103-CS chromosome
ATGGCATTTTTATTTGTGGTTGGCGTGTTTCAGCTTGAGGTTGGAAATCCCGTGACGGTAACGTTGCTCAAGGGTTTCGC
GGTTGGTGGCGGTAACATCCAGATCACGCAGCAAGCCGTCGTGAATGCCGTAGGCCCAGCCGTGAATGGTAACTTTCTGC
CCGCGTTTCCACGCTGA
>CP043019.1:942290-942466 Escherichia coli strain 397404_gen chromosome	complete genome
ATGGCATTTTTATTTGTGGTTGGCGTGTTTCAGCTTGAGGTTGGAAATCCCGTGACGGTAACGTTGCTCAAGGGTTTCGC
GGTTGGTGGCAGTAACATCCAGATCACGCAGCAAGCCGTCGTGAATGCCATAAGCCCAGCCGTGAATGGTAACTTTCTGC
CCGCGTTTCCACGCTGA
>LR890661.1:c3908540-3908364 Escherichia coli isolate MSB1_4G-sc-2280381 genome assembly	chromosome: 1
ATGGCATTTTTATTTGTGGTTGGCGTGTTTCAGCTTGAGATTGGAAATCCCGTGACGGTAACGTTGCTCAAGAGTTTCGC
GGTTGGTCGCTGTGACATCCAGATCACGCAGCAAGCCGTCGTGAATGCCGTAGGCCCAGCCGTGAATGGTGACTTTCTGC
CCGCGTTTCCACGCTGA
>CP007390.1:c3760762-3760586 Escherichia coli strain ST540	complete genome
ATGGCATTTTTATTTGTGGTTGGCGTGTTTCAGCTTGAGGTTGGAAATCCCGTGACGGTAACGTTGCTCAAGGGTTTCGC
GGTTAGTCGCTGTGACATCCAGATCACGCAGCAAGCCGTCGTGAATGCCATAGGCCCAGCCGTGAATGGTAACTTTCTGC
CCGCGTTTCCACGCTGA
>CP104523.1:784471-784647 Escherichia coli strain E7 chromosome	complete genome
ATGGCATTTTTATTTGTGGTTGGCGTGTTTCAGCTTGAGGTTGGAGATCCCGTGACGGTAACGTTGCTCAAGGGTTTCGC
GGTTAGTCGCTGTGACATCCAGATCACGTAGCAAGCCGTCGTGAATGCCGTAGGCCCAGCCGTGTATGGTGACTTTCTGC
CCGCGTTTCCACGCTGA
>CP059931.1:4194235-4194411 Escherichia coli strain 28.1 chromosome
ATGGCATTTTTATTTGTGGTTGGCGTGTTTCAGCTTGAGGTTGGAAATCCCGTGACGGTAACGTTGCTCAAGGGTTTCGC
GGTTGGTGGCGGTAACATCCAGATCACGCAGCAAGCCGTCGTGAATGCCGTAGGCCCAGCCGTGAATGGTAACTTTCTGC
CCGCGTTTCCACGCTGA
>CP057869.1:c3933437-3933261 Escherichia coli strain RHB12-C04 chromosome	complete genome
ATGGCATTTTTATTTGTGGTTGGCGTGTTTCAGCTTGAGGTTGGAAATCCCGTGACGGTAACGTTGCTCAAGGGTTTCGC
GGTTGGTGGCGGTAACATCCAGATCACGCAGCAAGCCGTCGTGAATACCGTAGGCCCAGCCGTGAATGGTGACTTTCTGC
CCGCGTTTCCACGCTGA
>CP041513.1:2983554-2983730 Shigella boydii strain KCCM 41690 chromosome	complete genome
ATGGCATTTTTATTTGTGGTTGGCGTGTTTCAGCTTGAGGTTGGAAATCCCGTGACGGTAACGTTGCTCAAGGGTTTCGC
GGTTGGTGGCAGTAACATCCAGATCACGCAGCAAGCCGTCGTGAATGCCATAGGCCCAGCCGTGAATGGTAACTTTCTGC
CCGCGTTTCCACGCTGA
>CP028733.1:c3937836-3937660 Escherichia coli strain H2 chromosome	complete genome
ATGGCATTTTTATTTGTGGTTGGCGTGTTTCAGCTTGAGGTTGGAAATCCCGTGACGGTAACGTTGCTCAAGGGTTTCGC
GGTTGGTGGCAGTAACATCCAGATCACGCAGCAAGCCGTCGTGAATGCCGTAGGCCCAGCCGTGAATGGTAACTTTCTGC
CCGCGTTTCCACGCTGA
>CP057038.1:c2100685-2100509 Escherichia coli strain RHB39-C23 chromosome	complete genome
ATGGCATTTTTATTTGTGGTTGGCGTGTTTCAGCTTGAGGTTGGAAATCCCGTGACGGTAACGTTGCTCAAGGGTTTCGC
GGTTGGTCGCTGTGACATCCAGATCACGCAGCAAGCCGTCGTGAATGCCGTAGGCCCAGCCGTGAATGGTAACTTTCTGC
CCGCGTTTCCACGCTGA
>CP069893.1:3407412-3407588 Escherichia coli strain FDAARGOS_1286 chromosome	complete genome
ATGGCATTTTTATTTGTGGTTGGCGTGTTTCAGCTTGAGGTTGGAGATCCCGTGACGGTAACGTTGCTCAAGGGTTTCGC
GGTTAGTCGCTGTGACATCCAGATCACGTAGCAAGCCGTCGTGAATGCCGTAGGCCCAGCCGTGTATGGTGACTTTCTGC
CCGCGTTTCCACGCTGA
>CP050199.1:179574-179750 Escherichia coli strain RH-024-CS chromosome
ATGGCATTTTTATTTGTGGTTGGCGTGTTTCAGCTTGAGGTTGGAAATCCCGTGACGGTAACGTTGCTCAAGGGTTTCGC
GGTTGGTGGCGGTAACATCCAGATCACGCAGCAAGCCGTCGTGAATGCCGTAGGCCCAGCCGTGAATGGTAACTTTCTGC
CCGCGTTTCCACGCTGA
>CP074680.1:c3914437-3914261 Escherichia coli strain MEI008 chromosome	complete genome
ATGGCATTTTTATTTGTGGTTGGCGTGTTTCAGCTTGAGGTTGGAAATCCCGTGACGGTAACGTTGCTCAAGGGTTTCGC
GGTTGGTCGCTGTGACATCCAGATCACGCAGCAAGCCGTCGTGAATGCCGTAGGCCCAGCCGTGAATGGTAACTTTCTGC
CCGCGTTTCCACGCTGA
>CP019629.1:141999-142175 Escherichia coli strain MGY	complete genome
ATGGCATTTTTATTTGTGGTTGGCGTGTTTCAGCTTGAGGTTGGAAATCCCGTGACGGTAACGTTGCTCAAGGGTTTCGC
GGTTGGTGGCGGTAACATCCAGATCACGCAGCAAGCCGTCGTGAATGCCGTAGGCCCAGCCGTGAATGGTAACTTTCTGC
CCGCGTTTCCACGCTGA
>CP043539.1:c2284082-2283906 Escherichia coli O157 strain Al Ain chromosome	complete genome
ATGGCATTTTTATTTGTGGTTGGCGTGTTTCAGCTTGAGGTTGGAAATCCCGTGACGGTAACGTTGCTCAAGGGTTTCGC
GGTTGGTGGCAGTAACATCCAGATCACGCAGCAAGCCGTCGTGAATGCCATAAGCCCAGCCGTGAATGGTAACTTTCTGC
CCGCGTTTCCACGCTGA
>LR890693.1:4255652-4255828 Escherichia coli isolate MSB1_4E-sc-2280348 genome assembly	chromosome: 1
ATGGCATTTTTATTTGTGGTTGGCGTGTTTCAGCTTGAGGTTGGAGATCCCGTGACGGTAACGTTGCTCAAGGGTTTCGC
GGTTAGTCGCTGTGACATCCAGATCACGCAGCAAGCCGTCGTGAATGCCGTAGGCCCAGCCGTGAATGGTAACTTTCTGC
CCGCGTTTCCACGCTGA
>CP023386.1:c4002902-4002726 Escherichia coli strain 1190 chromosome	complete genome
ATGGCATTTTTATTTGTGGTTGGCGTGTTTCAGCTTGAGATTGGAAATCCCGTGACGGTAACGTTGCTCAAGAGTTTCGC
GGTTGGTCGCTGTGACATCCAGATCACGCAGCAAGCCGTCGTGAATGCCGTAGGCCCAGCCGTGAATGGTGACTTTCTGC
CCGCGTTTCCACGCTGA
>CP057022.1:c3981791-3981615 Escherichia coli strain RHB40-C07 chromosome	complete genome
ATGGCATTTTTATTTGTGGTTGGCGTGTTTCAGCTTGAGGTTGGAGATCCCGTGACGGTAACGTTGCTCAAGGGTTTCGC
GGTTAGTCGCTGTGACATCCAGATCACGCAGCAAGCCGTCGTGAATGCCGTAGGCCCAGCCGTGAATGGTAACTTTCTGC
CCGCGTTTCCACGCTGA
>CP089031.1:c4498305-4498129 Escherichia coli strain 7386Nal chromosome	complete genome
ATGGCATTTTTATTTGTGGTTGGCGTGTTTCAGCTTGAGGTTGGAAATCCCGTGACGGTAACGTTGCTCAAGGGTTTCGC
GGTTGGTGGCAGTAACATCCAGATCACGCAGCAAGCCGTCGTGAATGCCATAAGCCCAGCCGTGAATGGTAACTTTCTGC
CCGCGTTTCCACGCTGA
>CP056902.1:c1809940-1809764 Escherichia coli strain RHBSTW-00014 chromosome	complete genome
ATGGCATTTTTATTTGTGGTTGGCGTGTTTCAGCTTGAGGTTGGAAATCCCGTGACGGTAACGTTGCTCAAGGGTTTCGC
GGTTGGTCGCTGTGACATCCAGATCACGCAGCAAGCCGTCGTGAATGCCGTAGGCCCAGCCGTGAATGGTAACTTTCTGC
CCGCGTTTCCACGCTGA
>CP039404.1:1044663-1044839 Escherichia coli strain 377323_2f chromosome	complete genome
ATGGCATTTTTATTTGTGGTTGGCGTGTTTCAGCTTGAGGTTGGAGATCCCGTGACGGTAACGTTGCTCAAGGGTTTCGC
GGTTAGTCGCTGTGACATCCAGATCACGCAGCAAGCCGTCGTGAATGCCGTAGGCCCAGCCGTGAATGGTGACTTTCTGC
CCGCGTTTCCACGCTGA
>CP028741.1:823499-823675 Escherichia coli strain A34 chromosome	complete genome
ATGGCATTTTTATTTGTGGTTGGCGTGTTTCAGCTTGAGGTTGGAAATCCCGTGACGGTAACGTTGCTCAAGGGTTTCGC
GGTTGGTGGCGGTAACATCCAGATCACGCAGCAAGCCGTCGTGAATGCCGTAGGCCCAGCCGTGAATGGTAACTTTCTGC
CCGCGTTTCCACGCTGA
>CP028623.1:c4556434-4556258 Escherichia coli strain 138 chromosome	complete genome
ATGGCATTTTTATTTGTGGTTGGCGTGTTTCAGCTTGAGGTTGGAAATCCCGTGACGGTAACGTTGCTCAAGGGTTTCGC
GGTTGGTGGCAGTAACATCCAGATCACGCAGCAAGCCGTCGTGAATGCCATAAGCCCAGCCGTGAATGGTAACTTTCTGC
CCGCGTTTCCACGCTGA
>CP020516.1:c4131810-4131634 Escherichia coli strain 222 chromosome	complete genome
ATGGCATTTTTATTTGTGGTTGGCGTGTTTCAGCTTGAGATTGGAAATCCCGTGACGGTAACGTTGCTCAAGAGTTTCGC
GGTTGGTCGCTGTGACATCCAGATCACGCAGCAAGCCGTCGTGAATGCCGTAGGCCCAGCCGTGAATGGTGACTTTCTGC
CCGCGTTTCCACGCTGA
>CP043274.1:c3739821-3739645 Escherichia coli strain WCHEC035148 chromosome	complete genome
ATGGCATTTTTATTTGTGGTTGGCGTGTTTCAGCTTGAGGTTGGAAATCCCGTGACGGTAACGTTGCTCAAGGGTTTCGC
GGTTAGTCGCTGTGACATCCAGATCACGCAGCAAGCCGTCGTGAATGCCATAGGCCCAGCCGTGAATGGTAACTTTCTGC
CCGCGTTTCCACGCTGA
>LM995859.1:299308-299484 Escherichia coli genome assembly FHI29	scaffold scaffold-19_contig-3.0_1_383503_[organism:Escherichia
ATGGCATTTTTATTTGTGGTTGGCGTGTTTCAGCTTGAGGTTGGAAATCCCGTGACGGTAACGTTGCTCAAGGGTTTCGC
GGTTGGTGGCGGTAACATCCAGATCACGCAGCAAGCCGTCGTGAATGCCGTAGGCCCAGCCGTGAATGGTAACTTTCTGC
CCGCGTTTCCACGCTGA
>CP027317.1:4064197-4064373 Escherichia coli strain 2015C-3107 chromosome	complete genome
ATGGCATTTTTATTTGTGGTTGGCGTGTTTCAGCTTGAGGTTGGAAATCCCGTGACGGTAACGTTGCTCAAGGGTTTCGC
GGTTGGTCGCTGTGACATCCAGATCACGCAGCAAGCCGTCGTGAATGCCGTAGGCCCAGCCGTGAATGGTAACTTTCTGC
CCGCGTTTCCACGCTGA
>CP057163.1:c3979632-3979456 Escherichia coli strain RHB34-C18 chromosome	complete genome
ATGGCATTTTTATTTGTGGTTGGCGTGTTTCAGCTTGAGGTTGGAAATCCCGTGACGGTAACGTTGCTCAAGGGTTTCGC
GGTTGGTGGCGGTAACATCCAGATCACGCAGCAAGCCGTCGTGAATGCCGTAGGCCCAGCCGTGAATGGTAACTTTCTGC
CCGCGTTTCCACGCTGA
>CP060121.1:144803-144979 Escherichia coli BL21 chromosome	complete genome
ATGGCATTTTTATTTGTGGTTGGCGTGTTTCAGCTTGAGGTTGGAAATCCCGTGACGGTAACGTTGCTCAAGGGTTTCGC
GGTTGGTCGCTGTGACATCCAGATCACGCAGCAAGCCGTCGTGAATGCCGTAGGCCCAGCCGTGAATGGTAACTTTCTGC
CCGCGTTTCCACGCTGA
>CP088374.1:2359994-2360170 Escherichia coli strain F16EC0617 chromosome	complete genome
ATGGCATTTTTATTTGTGGTTGGCGTGTTTCAGCTTGAGATTGGAAATCCCGTGACGGTAACGTTGCTCAAGAGTTTCGC
GGTTGGTCGCTGTGACATCCAGATCACGCAGCAAGCCGTCGTGAATGCCGTAGGCCCAGCCGTGAATGGTGACTTTCTGC
CCGCGTTTCCACGCTGA
>CP088710.1:c3991465-3991289 Escherichia coli strain B17EC0157 chromosome	complete genome
ATGGCATTTTTATTTGTGGTTGGCGTGTTTCAGCTTGAGGTTGGAGATCCCGTGACGGTAACGTTGCTCAAGGGTTTCGC
GGTTAGTCGCTGTGACATCCAGATCACGCAGCAAGCCGTCGTGAATGCCGTAGGCCCAGCCGTGAATGGTAACTTTCTGC
CCGCGTTTCCACGCTGA
>CP000800.1:143417-143593 Escherichia coli E24377A	complete genome
ATGGCATTTTTATTTGTGGTTGGCGTGTTTCAGCTTGAGGTTGGAAATCCCGTGACGGTAACGTTGCTCAAGGGTTTCGC
GGTTGGTGGCAGTAACATCCAGATCACGCAGCAAGCCGTCGTGAATGCCGTAGGCCCAGCCGTGAATGGTAACTTTCTGC
CCGCGTTTCCACGCTGA
>CP055259.1:c3855245-3855069 Escherichia coli strain AH62 chromosome	complete genome
ATGGCATTTTTATTTGTGGTTGGCGTGTTTCAGCTTGAGGTTGGAAATCCCGTGACGGTAACGTTGCTCAAGGGTTTCGC
GGTTGGTGGCGGTAACATCCAGATCACGCAGCAAGCCGTCGTGAATGCCGTAGGCCCAGCCGTGAATGGTAACTTTCTGC
CCGCGTTTCCACGCTGA
>AP021935.1:894264-894440 Escherichia coli DNA	complete genome	strain: WP2-W18-ESBL-10
ATGGCATTTTTATTTGTGGTTGGCGTGTTTCAGCTTGAGATTGGAAATCCCGTGACGGTAACGTTGCTCAAGAGTTTCGC
GGTTGGTCGCTGTGACATCCAGATCACGCAGCAAGCCGTCGTGAATGCCGTAGGCCCAGCCGTGAATGGTGACTTTCTGC
CCGCGTTTCCACGCTGA
>CP027520.1:3133449-3133625 Escherichia coli strain 89-3506 chromosome
ATGGTGTTTTTATTTGTGGTTGGCGTGTTTCAGCTTGAGATTGGAAATCCCGTGACGGTAACGTTGTTCAAGGGTTTCGC
GGTTGGTGGCGGTAACATCCAGATCACGCAGCAAACCGTCGTGAATGCCGTAGGCCCAGCCGTGAATGGTAACTTTCTGC
CCGCGTTTCCACGCTGA
>CP024138.1:c3930399-3930223 Escherichia coli strain 14EC020 chromosome	complete genome
ATGGCATTTTTATTTGTGGTTGGCGTGTTTCAGCTTGAGGTTGGAGATCCCGTGACGGTAACGTTGCTCAAGGGTTTCGC
GGTTAGTCGCTGTGACATCCAGATCACGTAGCAAGCCGTCGTGAATGCCGTAGGCCCAGCCGTGTATGGTGACTTTCTGC
CCGCGTTTCCACGCTGA
>CP035874.1:c4297918-4297742 Escherichia coli strain B2C chromosome	complete genome
ATGGCATTTTTATTTGTGGTTGGCGTGTTTCAGCTTGAGGTTGGAAATCCCGTGACGGTAACGTTGCTCAAGGGTTTCGC
GATTGGTCGCTGTAACATCCAGATCACGCAGCAAGCCGTCGTGAATGCCGTAGGCCCAGCCGTGAATGGTGACTTTCTGC
CCGCGTTTCCACGCTGA
>CP018983.1:4578815-4578991 Escherichia coli strain Ecol_867	complete genome
ATGGCATTTTTATTTGTGGTTGGCGTGTTTCAGCTTGAGGTTGGAGATCCCGTGACGGTAACGTTGCTCAAGGGTTTCGC
GGTTAGTCGCTGTGACATCCAGATCACGCAGCAAGCCGTCGTGAATGCCGTAGGCCCAGCCGTGAATGGTAACTTTCTGC
CCGCGTTTCCACGCTGA
>CP061250.1:c4263580-4263404 Escherichia coli strain STEC399 chromosome	complete genome
ATGGCATTTTTATTTGTGGTTGGCGTGTTTCAGCTTGAGGTTGGAAATCCCGTGACGGTAACGTTGCTCAAGGGTTTCGC
GGTTGGTCGCTGTGACATCCAGATCACGCAGCAAGCCGTCGTGAATGCCGTAGGCCCAGCCGTGAATGGTAACTTTCTGC
CCGCGTTTCCACGCTGA
>CP029238.1:141999-142175 Escherichia coli strain CJ236 chromosome	complete genome
ATGGCATTTTTATTTGTGGTTGGCGTGTTTCAGCTTGAGGTTGGAAATCCCGTGACGGTAACGTTGCTCAAGGGTTTCGC
GGTTGGTGGCGGTAACATCCAGATCACGCAGCAAGCCGTCGTGAATGCCGTAGGCCCAGCCGTGAATGGTAACTTTCTGC
CCGCGTTTCCACGCTGA
>CP024141.1:c4009686-4009510 Escherichia coli strain 14EC029 chromosome	complete genome
ATGGCATTTTTATTTGTGGTTGGCGTGTTTCAGCTTGAGGTTGGAAATCCCGTGACGGTAACGTTGCTCAAGGGTTTCGC
GGTTAGTCGCTGTGACATCCAGATCACGCAGCAAGCCGTCGTGAATGCCATAGGCCCAGCCGTGAATGGTAACTTTCTGC
CCGCGTTTCCACGCTGA
>LR778144.1:c1662732-1662556 Escherichia coli isolate SC368 genome assembly	chromosome: omosome1
ATGGCATTTTTATTTGTGGTTGGCGTGTTTCAGCTTGAGGTTGGAAATCCCGTGACGGTAACGTTGCTCAAGGGTTTCGC
GGTTGGTCGCTGTGACATCCAGATCACGCAGCAAGCCGTCGTGAATGCCGTAGGCCCAGCCGTGAATGGTAACTTTCTGC
CCGCGTTTCCACGCTGA
>AP023286.1:c3807987-3807811 Escherichia coli 2018-18.25PC DNA	complete genome
ATGGCATTTTTATTTGTGGTTGGCGTGTTTCAGCTTGAGGTTGGAAATCCCGTGACGGTAACGTTGCTCAAGGGTTTCGC
GGTTGGTGGCGGTAACATCCAGATCACGCAGCAAGCCGTCGTGAATGCCGTAGGCCCAGCCGTGAATGGTAACTTTCTGC
CCGCGTTTCCACGCTGA
>AP022295.1:c3780630-3780454 Escherichia coli DNA	complete genome	strain: BEC1-S17-ESBL-07
ATGGCATTTTTATTTGTGGTTGGCGTGTTTCAGCTTGAGGTTGGAAATCCCGTGACGGTAACGTTGCTCAAGGGTTTCGC
GGTTAGTCGCTGTGACATCCAGATCACGCAGCAAGCCGTCGTGAATGCCATAGGCCCAGCCGTGAATGGTAACTTTCTGC
CCGCGTTTCCACGCTGA
>CP025886.1:2744439-2744615 Escherichia coli strain 503046 chromosome	complete genome
ATGGCATTTTTATTTGTGGTTGGCGTGTTTCAGCTTGAGGTTGGAAATCCCGTGACGGTAACGTTGCTCAAGGGTTTCGC
GGTTGGTCGCTGTGACATCCAGATCACGCAGCAAGCCGTCGTGAATGCCGTAGGCCCAGCCGTGAATGGTAACTTTCTGC
CCGCGTTTCCACGCTGA
>CP008957.1:146372-146548 Escherichia coli O157:H7 str. EDL933	complete genome
ATGGCATTTTTATTTGTGGTTGGCGTGTTTCAGCTTGAGGTTGGAAATCCCGTGACGGTAACGTTGCTCAAGGGTTTCGC
GGTTGGTGGCAGTAACATCCAGATCACGCAGCAAGCCGTCGTGAATGCCATAAGCCCAGCCGTGAATGGTAACTTTCTGC
CCGCGTTTCCACGCTGA
>CP070232.1:c3763922-3763746 Escherichia coli strain 10R chromosome	complete genome
ATGGCATTTTTATTTGTGGTTGGCGTGTTTCAGCTTGAGGTTGGAAATCCCGTGACGGTAACGTTGCTCAAGGGTTTCGC
GGTTGGTGGCGGTAACATCCAGATCACGCAGCAAGCCGTCGTGAATGCCGTAGGCCCAGCCGTGAATGGTAACTTTCTGC
CCGCGTTTCCACGCTGA
>OW968011.1:3860791-3860967 Escherichia coli isolate 58 genome assembly	chromosome: main
ATGGCATTTTTATTTGTGGTTGGCGTGTTTCAGCTTGAGGTTGGAAATCCCGTGACGGTAACGTTGCTCAAGGGTTTCGC
GGTTGGTCGCTGTGACATCCAGATCACGCAGCAAGCCGTCGTGAATGCCGTAGGCCCAGCCGTGAATGGTAACTTTCTGC
CCGCGTTTCCACGCTGA
>CP057204.1:c2245619-2245443 Escherichia coli strain RHB33-C09 chromosome	complete genome
ATGGCATTTTTATTTGTGGTTGGCGTGTTTCAGCTTGAGGTTGGAAATCCCGTGACGGTAACGTTGCTCAAGGGTTTCGC
GGTTAGTCGCTGTGACATCCAGATCACGCAGCAAGCCGTCGTGAATGCCATAGGCCCAGCCGTGAATGGTAACTTTCTGC
CCGCGTTTCCACGCTGA
>CP028305.1:136703-136879 Escherichia coli O157:H7 str. EDL933 chromosome
ATGGCATTTTTATTTGTGGTTGGCGTGTTTCAGCTTGAGGTTGGAAATCCCGTGACGGTAACGTTGCTCAAGGGTTTCGC
GGTTGGTGGCAGTAACATCCAGATCACGCAGCAAGCCGTCGTGAATGCCGTAGGCCCAGCCGTGAATGGTAACTTTCTGC
CCGCGTTTCCACGCTGA
>CP078568.1:c2058143-2057967 Escherichia coli strain Colony487 chromosome
ATGGCATTTTTATTTGTGGTTGGCGTGTTTCAGCTTGAGGTTGGAAATCCCATGACGGTAACGTTGCTCAAGGGTTTCGC
GGTTGGTCGCTGTGACATCCAGATCACGCAGCAAGCCGTCGTGAATACCGTAGGCCCAGCCGTGAATGGTAACTTTCTGC
CCGCGTTTCCACGCTGA
>CP043207.1:c3756046-3755870 Escherichia coli O16:H48 strain PG20180053 chromosome	complete genome
ATGGCATTTTTATTTGTGGTTGGCGTGTTTCAGCTTGAGGTTGGAAATCCCGTGACGGTAACGTTGCTCAAGGGTTTCGC
GGTTGGTGGCGGTAACATCCAGATCACGCAGCAAGCCGTCGTGAATGCCGTAGGCCCAGCCGTGAATGGTAACTTTCTGC
CCGCGTTTCCACGCTGA
>CP010440.1:904418-904594 Escherichia coli K-12 strain ER3476	complete genome
ATGGCATTTTTATTTGTGGTTGGCGTGTTTCAGCTTGAGGTTGGAAATCCCGTGACGGTAACGTTGCTCAAGGGTTTCGC
GGTTGGTGGCGGTAACATCCAGATCACGCAGCAAGCCGTCGTGAATGCCGTAGGCCCAGCCGTGAATGGTAACTTTCTGC
CCGCGTTTCCACGCTGA
>CP028306.1:136703-136879 Escherichia coli K-12 strain MG655 chromosome
ATGGCATTTTTATTTGTGGTTGGCGTGTTTCAGCTTGAGGTTGGAAATCCCGTGACGGTAACGTTGCTCAAGGGTTTCGC
GGTTGGTGGCAGTAACATCCAGATCACGCAGCAAGCCGTCGTGAATGCCGTAGGCCCAGCCGTGAATGGTAACTTTCTGC
CCGCGTTTCCACGCTGA
>CP057790.1:759620-759796 Escherichia coli strain RHB14-C23 chromosome	complete genome
ATGGCATTTTTATTTGTGGTTGGCGTGTTTCAGCTTGAGGTTGGAGATCCCGTGACGGTAACGTTGCTCAAGGGTTTCGC
GGTTAGTCGCTGTGACATCCAGATCACGTAGCAAGCCGTCGTGAATGCCGTAGGCCCAGCCGTGTATGGTGACTTTCTGC
CCGCGTTTCCACGCTGA
>CP017061.1:132158-132334 Escherichia coli strain NIVEDI C53 chromosome
ATGGCATTTTTATTTGTGGTTGGCGTGTTTCAGCTTGAGGTTGGAAATCCCGTGACGGTAACGTTGCTCAAGGGTTTCGC
GGTTGGTGGCAGTAACATCCAGATCACGCAGCAAGCCGTCGTGAATGCCATAGGCCCAGCCGTGAATGGTAACTTTCTGC
CCGCGTTTCCACGCTGA
>OW849064.1:4344570-4344746 Escherichia coli isolate 131 genome assembly	chromosome: main
ATGGCATTTTTATTTGTGGTTGGCGTGTTTCAGCTTGAGGTTGGAGATCCCGTGACGGTAACGTTGCTCAAGGGTTTCGC
GGTTAGTCGCTGTGACATCCAGATCACGCAGCAAGCCGTCGTGAATGCCGTAGGCCCAGCCGTGAATGGTAACTTTCTGC
CCGCGTTTCCACGCTGA
>CP075462.1:c3831378-3831202 Escherichia coli strain NT1F10 chromosome	complete genome
ATGGCATTTTTATTTGTGGTTGGCGTGTTTCAGCTTGAGGTTGGAAATCCCGTGACGGTAACGTTGCTCAAGGGTTTCGC
GGTTGGTGGCGGTAACATCCAGATCACGCAGCAAGCCGTCGTGAATGCCGTAGGCCCAGCCGTGAATGGTAACTTTCTGC
CCGCGTTTCCACGCTGA
>LM995613.1:916111-916287 Escherichia coli genome assembly FHI15	scaffold scaffold-41_contig-0.0_1_1000052_[organism:Escherichia
ATGGCATTTTTATTTGTGGTTGGCGTGTTTCAGCTTGAGGTTGGAAATCCCGTGACGGTAACGTTGCTCAAGGGTTTCGC
GGTTGGTGGCAGTAACATCCAGATCACGCAGCAAGCCGTCGTGAATGCCATAGGCCCAGCCGTGAATGGTAACTTTCTGC
CCGCGTTTCCACGCTGA
>CP057684.1:c2097447-2097271 Escherichia coli strain RHB17-C18 chromosome	complete genome
ATGGCATTTTTATTTGTGGTTGGCGTGTTTCAGCTTGAGGTTGGAAATCCCGTGACGGTAACGTTGCTCAAGGGTTTCGC
GGTTGGTCGCTGTGACATCCAGATCACGCAGCAAGCCGTCGTGAATGCCGTAGGCCCAGCCGTGAATGGTAACTTTCTGC
CCGCGTTTCCACGCTGA
>CP049943.1:3560143-3560319 Escherichia coli strain pV01-18-E02-25-25 chromosome
ATGGCATTTTTATTTGTGGTTGGCGTGTTTCAGCTTGAGGTTGGAAATCCCGTGACGGTAACGTTGCTCAAGGGTTTCGC
GGTTGGTGGCGGTAACATCCAGATCACGCAGCAAGCCGTCGTGAATGCCGTAGGCCCAGCCGTGAATGGTAACTTTCTGC
CCGCGTTTCCACGCTGA
>CP054388.1:c3211275-3211099 Escherichia coli strain 1517k chromosome	complete genome
ATGGCATTTTTATTTGTGGTTGGCGTGTTTCAGCTTGAGGTTAGAAATCCCGTGACGGTAACGTTGCTCAAGGGTTTCTC
GGTTGGTCGCTGTGACATCCAGATCACGCAGCAAGCCGTCGTGAATGCCGTAGGCCCAGCCGTGAATGGTGACTTTCTGC
CCGCGTTTCCACGCTGA
>CP022407.1:c2771865-2771689 Escherichia coli O121:H19 strain 16-9255 chromosome	complete genome
ATGGCATTTTTATTTGTGGTTGGCGTGTTTCAGCTTGAGGTTGGAAATCCCGTGACGGTAACGTTGCTCAAGGGTTTCGC
GGTTGGTCGCTGTGACATCCAGATCACGCAGCAAGCCGTCGTGAATGCCGTAGGCCCAGCCGTGAATGGTAACTTTCTGC
CCGCGTTTCCACGCTGA
>CP057481.1:878468-878644 Escherichia fergusonii strain RHB25-C10 chromosome	complete genome
ATGGTGTTTTTATTTGTGGTTGGCGTGTTTCAGCTTGAGATTGGAAATCCCGTGACGGTAACGTTGTTCAAGGGTTTCGC
GGTTGGTGGCGGTAACATCCAGATCACGCAGCAAACCGTCGTGAATGCCGTAGGCCCAGCCGTGAATGGTGACTTTCTGC
CCGCGTTTCCACGCTGA
>CP056961.1:891991-892167 Escherichia fergusonii strain RHB41-C20 chromosome	complete genome
ATGGTGTTTTTATTTGTGGTTGGCGTGTTTCAGCTTGAGATTGGAAATCCCGTGACGGTAACGTTGTTCAAGGGTTTCTC
GGTTGGTGGCGGTAACATCCAGATCACGCAGCAAACCGTCGTGAATGCCGTAGGCCCAGCCGTGAATGGTAACTTTCTGC
CCGCGTTTCCACGCTGA
>CP040390.1:3003090-3003266 Escherichia coli strain A1_136 chromosome	complete genome
ATGGCATTTTTATTTGTGGTTGGCGTGTTTCAGCTTGAGATTGGAAATCCCGTGACGGTAACGTTGCTCAAGAGTTTCGC
GGTTGGTCGCTGTGACATCCAGATCACGCAGCAAGCCGTCGTGAATGCCGTAGGCCCAGCCGTGAATGGTGACTTTCTGC
CCGCGTTTCCACGCTGA
>CP029981.1:c4087268-4087092 Escherichia coli strain 99-3165 chromosome	complete genome
ATGGCATTTTTATTTGTGGTTGGCGTGTTTCAGCTTGAGGTTGGAAATCCCGTGACGGTAACGTTGCTCAAGGGTTTCGC
GATTGGTCGCTGTAACATCCAGATCACGCAGCAAGCCGTCGTGAATGCCGTAGGCCCAGCCGTGAATGGTGACTTTCTGC
CCGCGTTTCCACGCTGA
>CP010133.1:c1456142-1455966 Escherichia coli strain C11	complete genome
ATGGCATTTTTATTTGTGGTTGGCGTGTTTCAGCTTGAGGTTGGAAATCCCGTGACGGTAACGTTGCTCAAGGGTTTCGC
GGTTGGTGGCGGTAACATCCAGATCACGCAGCAAGCCGTCGTGAATGCCGTAGGCCCAGCCGTGAATGGTAACTTTCTGC
CCGCGTTTCCACGCTGA
>CP063969.1:965470-965646 Escherichia coli strain P8 chromosome
ATGGCATTTTTATTTGTGGTTGGCGTGTTTCAGCTTGAGGTTGGAAATCCCGTGACGGTAACGTTGCTCAAGGGTTTCGC
GGTTGGTGGCGGTAACATCCAGATCACGCAGCAAGCCGTCGTGAATGCCGTAGGCCCAGCCGTGAATGGTAACTTTCTGC
CCGCGTTTCCACGCTGA
>CP091384.1:873459-873635 Escherichia coli strain 542099 chromosome	complete genome
ATGGCATTTTTATTTGTGGTTGGCGTGTTTCAGCTTGAGGTTGGAGATCCCGTGACGGTAACGTTGCTCAAGGGTTTCGC
GGTTGGTGGCGGTAACATCCAGATCACGCAGCAAGCCGTCGTGAATGCCGTAGGCCCAGCCGTGAAGGGTAACTTTCTGC
CCGCGTTTCCACGCTGA
>CP018965.1:c441916-441740 Escherichia coli strain Ecol_517	complete genome
ATGGCATTTTTATTTGTGGTTGGCGTGTTTCAGCTTGAGGTTGGAAATCCCGTGACGGTAACGTTGCTCAAGGGTTTCGC
GGTTAGTCGCTGTGACATCCAGATCACGCAGCAAGCCGTCGTGAATGCCATAGGCCCAGCCGTGAATGGTAACTTTCTGC
CCGCGTTTCCACGCTGA
>CP069522.1:c4059122-4058946 Escherichia coli strain FDAARGOS_1267 chromosome	complete genome
ATGGCATTTTTATTTGTGGTTGGCGTGTTTCAGCTTGAGGTTGGAGATCCCGTGACGGTAACGTTGCTCAAGGGTTTCGC
GGTTAGTCGCTGTGACATCCAGATCACGCAGCAAGCCGTCGTGAATGCCGTAGGCCCAGCCGTGAATGGTAACTTTCTGC
CCGCGTTTCCACGCTGA
>CP080370.1:c3823612-3823436 Escherichia coli strain PK5086 chromosome	complete genome
ATGGCATTTTTATTTGTGGTTGGCGTGTTTCAGCTTGAGGTTGGAAATCCCGTGACGGTAACGTTGCTCAAGGGTTTCGC
GGTTGGTGGCGGTAACATCCAGATCACGCAGCAAGCCGTCGTGAATGCCGTAGGCCCAGCCGTGAATGGTAACTTTCTGC
CCGCGTTTCCACGCTGA
>CP028609.1:c4541582-4541406 Escherichia coli strain 142 chromosome	complete genome
ATGGCATTTTTATTTGTGGTTGGCGTGTTTCAGCTTGAGGTTGGAAATCCCGTGACGGTAACGTTGCTCAAGGGTTTCGC
GGTTGGTGGCAGTAACATCCAGATCACGCAGCAAGCCGTCGTGAATGCCATAAGCCCAGCCGTGAATGGTAACTTTCTGC
CCGCGTTTCCACGCTGA
>CP057657.1:3697162-3697338 Escherichia fergusonii strain RHB19-C05 chromosome	complete genome
ATGGTGTTTTTATTTGTGGTTGGCGTGTTTCAGCTTGAGATTGGAAATCCCGTGACGGTAACGTTGTTCAAGGGTTTCGC
GGTTGGTGGCGGTAACATCCAGATCACGCAGCAAACCGTCGTGAATGCCGTAGGCCCAGCCGTGAATGGTGACTTTCTGC
CCGCGTTTCCACGCTGA
>CP057587.1:c4201497-4201321 Escherichia coli strain RHB22-C04 chromosome	complete genome
ATGGCATTTTTATTTGTGGTTGGCGTGTTTCAGCTTGAGGTTGGAAATCCCGTGACGGTAACGTTGCTCAAGGGTTTCGC
GGTTGGTGGCAGTAACATCCAGATCACGCAGCAAGCCGTCGTGAATGCCATAGGCCCAGCCGTGAATGGTAACTTTCTGC
CCGCGTTTCCACGCTGA
>CP057555.1:c3959960-3959784 Escherichia coli strain RHB23-C04 chromosome	complete genome
ATGGCATTTTTATTTGTGGTTGGCGTGTTTCAGCTTGAGGTTGGAAATCCCGTGACGGTAGCGTTGCTCAAGGGTTTCGC
GGTTGGTCGCTGTGACATCCAGATCACGCAGCAAGCCGTCGTGAATGCCGTAGGCCCAGCCGTGAATGGTAACTTTCTGC
CCGCGTTTCCACGCTGA
>CP048107.1:c4160039-4159863 Escherichia coli strain 201609 chromosome	complete genome
ATGGCATTTTTATTTGTGGTTGGCGTGTTTCAGCTTGAGGTTGGAGATCCCGTGACGGTAACGTTGTTCAAGGGTTTCGC
GGTTAGTCGCTGTGACATCCAGATCACGCAGCAAGCCGTCGTGAATGCCGTAGGCCCAGCCGTGTATGGTGACTTTCTGC
CCGCGTTTCCACGCTGA
>CP064825.1:148030-148206 Escherichia coli UTI89 chromosome	complete genome
ATGGCGAATTTATTTGTGATTGATGTGCTTCAGCTTGAGGTTGGAGATCCCGTGACGGTAACGTTGCTCAAGGGTTTCGC
GGTTAGTCGCTGTGACATCCAGATCACGCAGCAAGCCGTCGTGAATGCCGTAGGCCCAGCCGTGAATGGTAACTTTCTGC
CCGCGTTTCCACGCTGA
>CP014270.1:116102-116278 Escherichia coli K-12 strain DHB4 chromosome	complete genome
ATGGCATTTTTATTTGTGGTTGGCGTGTTTCAGCTTGAGGTTGGAAATCCCGTGACGGTAACGTTGCTCAAGGGTTTCGC
GGTTGGTGGCGGTAACATCCAGATCACGCAGCAAGCCGTCGTGAATGCCGTAGGCCCAGCCGTGAATGGTAACTTTCTGC
CCGCGTTTCCACGCTGA
>CP028307.1:136703-136879 Escherichia coli O157:H7 strain Sakai chromosome
ATGGCATTTTTATTTGTGGTTGGCGTGTTTCAGCTTGAGGTTGGAAATCCCGTGACGGTAACGTTGCTCAAGGGTTTCGC
GGTTGGTGGCAGTAACATCCAGATCACGCAGCAAGCCGTCGTGAATGCCGTAGGCCCAGCCGTGAATGGTAACTTTCTGC
CCGCGTTTCCACGCTGA
>CP088383.1:872179-872355 Escherichia coli strain F16EC0589 chromosome	complete genome
ATGGCATTTTTATTTGTGGTTGGCGTGTTTCAGCTTGAGATTGGAAATCCCGTGACGGTAACGTTGCTCAAGAGTTTCGC
GGTTGGTCGCTGTGACATCCAGATCACGCAGCAAGCCGTCGTGAATGCCGTAGGCCCAGCCGTGAATGGTGACTTTCTGC
CCGCGTTTCCACGCTGA
>CP058839.1:3966185-3966361 Shigella flexneri strain STLEFF_34 chromosome	complete genome
ATGGCATTTTTATTTGTGGTTGGCGTGTTTCAGCTTGAGGTTGGAAATCCCGTGACGGTAACGTTGCTCAAGGGTTTCGC
GGTTGGTGGCGGTAACATCCAGATCACGCAGCAAGCCGTCGTGAATGCCGTAGGCCCAGCCGTGAATGGTAACTTTCTGC
CCGCGTTTCCACGCTGA
>CP056237.1:c2101698-2101522 Escherichia coli strain RHBSTW-00941 chromosome	complete genome
ATGGCATTTTTATTTGTGGTTGGCGTGTTTCAGCTTGAGGTTGGAGATCCCGTGACGGTAACGTTGCTCAAGGGTTTCGC
GGTTAGTCGCTGTGACATCCAGATCACGCAGCAAGCCGTCGTGAATGCCGTAGGCCCAGCCGTGAATGGTAACTTTCTGC
CCGCGTTTCCACGCTGA
>CP064847.1:796718-796894 Escherichia coli strain 20 chromosome	complete genome
ATGGCATTTTTATTTGTGGTTGGCGTGTTTCAGCTTGAGGTTGGAGATCCCGTGACGGTAACGTTGCTCAAGGGTTTCGC
GGTTAGTCGCTGTGACATCCAGATCACGCAGCAAGCCGTCGTGAATGCCGTAGGCCCAGCCGTGAATGGTAACTTTCTGC
CCGCGTTTCCACGCTGA
>CP051698.1:c3869291-3869115 Escherichia coli strain SCU-152 chromosome	complete genome
ATGGCATTTTTATTTGTGGTTGGCGTGTTTCAGCTTGAGGTTGGAAATCCCGTGACGGTAACGTTGCTCAAGGGTTTCGC
GGTTGGTCGCTGTGACATCCAGATCACGCAGCAAGCCGTCGTGAATGCCGTAGGCCCAGCCGTGAATGGTAACTTTCTGC
CCGCGTTTCCACGCTGA
>CP084678.1:154938-155114 Escherichia coli strain UCS1.1 chromosome
ATGGCATTTTTATTTGTGGTTGGCGTGTTTCAGCTTGAGGTTGGAGATCCCGTGACGGTAACGTTGCTCAAGGGTTTCGC
GGTTAGTCGCTGTGACATCCAGATCACGCAGCAAGCCGTCGTGAATGCCGTAGGCCCAGCCGTGAATGGTAACTTTCTGC
CCGCGTTTCCACGCTGA
>CP057539.1:c2104415-2104239 Escherichia coli strain RHB23-C06 chromosome	complete genome
ATGGCATTTTTATTTGTGGTTGGCGTGTTTCAGCTTGAGGTTGGAAATCCCGTGACGGTAACGTTGCTCAAGGGTTTCGC
GGTTGGTCGCTGTGACATCCAGATCACGCAGCAAGCCGTCGTGAATGCCGTAGGCCCAGCCGTGAATGGTAACTTTCTGC
CCGCGTTTCCACGCTGA
>CP024695.1:c1980850-1980674 Shigella boydii strain 192 chromosome
ATGGCATTTTTATTTGTGGTTGGCGTGTTTCAGCTTGAGGTTGGAAATCCCGTGACGGTAACGTTGCTCAAGGGTTTCGC
GGTTAGTCGCTGTGACATCCAGATCACGCAGCAAGCCGTCGTGAATGCCATAGGCCCAGCCGTGAATGGTAACTTTCTGC
CCGCGTTTCCACGCTGA
>CP057525.1:c3783439-3783263 Escherichia coli strain RHB23-C10 chromosome	complete genome
ATGGCATTTTTATTTGTGGTTGGCGTGTTTCAGCTTGAGGTTGGAAATCCCGTGACGGTAACGTTGCTCAAGGGTTTCGC
GGTTGGTGGCGGTAACATCCAGATCACGCAGCAAGCCGTCGTGAATGCCGTAGGCCCAGCCGTGAATGGTAACTTTCTGC
CCGCGTTTCCACGCTGA
>CP025973.1:c4825625-4825449 Escherichia coli strain 10802 a chromosome	complete genome
ATGGCATTTTTATTTGTGGTTGGCGTGTTTCAGCTTGAGGTTGGAAATCCCGTGACGGTAACGTTGCTCAAGGGTTTCGC
GGTTGGTGGCGGTAACATCCAGATCACGCAGCAAGCCGTCGTGAATGCCGTAGGCCCAGCCGTGAATGGTAACTTTCTGC
CCGCGTTTCCACGCTGA
>CP024821.1:c2007180-2007004 Escherichia coli strain CREC-591 chromosome	complete genome
ATGGCATTTTTATTTGTGGTTGGCGTGTTTCAGCTTGAGGTTGGAAATCCCGTGACGGTAACGTTGCTCAAGGGTTTCGC
GGTTGGTCGCTGTGACATCCAGATCACGCAGCAAGCCGTCGTGAATGCCGTAGGCCCAGCCGTGAATGGTAACTTTCTGC
CCGCGTTTCCACGCTGA
>CP069978.1:c2793822-2793646 Escherichia coli strain FDAARGOS_1299 chromosome	complete genome
ATGGCGAATTTATTTGTGATTGATGTGCTTCAGCTTGAGGTTGGAGATCCCGTGACGGTAACGTTGCTCAAGGGTTTCGC
GGTTAGTCGCTGTGACATCCAGATCACGCAGCAAGCCGTCGTGAATGCCGTAGGCCCAGCCGTGAATGGTAACTTTCTGC
CCGCGTTTCCACGCTGA
>CP043199.1:1161873-1162049 Escherichia coli O16:H48 strain PG20180060 chromosome	complete genome
ATGGCATTTTTATTTGTGGTTGGCGTGTTTCAGCTTGAGGTTGGAAATCCCGTGACGGTAACGTTGCTCAAGGGTTTCGC
GGTTGGTGGCGGTAACATCCAGATCACGCAGCAAGCCGTCGTGAATGCCGTAGGCCCAGCCGTGAATGGTAACTTTCTGC
CCGCGTTTCCACGCTGA
>CP054227.1:716408-716584 Escherichia coli strain EcPF15 chromosome	complete genome
ATGGCATTTTTATTTGTGGTTGGCGTGTTTCAGCTTGAGGTTGGAGATCCCGTGACGGTAACGTTGCTCAAGGGTTTCGC
GGTTAGTCGCTGTGACATCCAGATCACGCAGCAAGCCGTCGTGAATGCCATAGGCCCAGCCGTGAATGGTGACTTTCTGC
CCGCGTTTCCACGCTGA
>CP056315.1:3826486-3826662 Escherichia coli strain RHBSTW-00822 chromosome	complete genome
ATGGCATTTTTATTTGTGGTTGGCGTGTTTCAGCTTGAGGTTGGAGATCCCGTGACGGTAACGTTGCTCAAGGGTTTCGC
GGTTAGTCGCTGTGACATCCAGATCACGCAGCAAGCCGTCGTGAATGCCGTAGGCCCAGCCGTGAATGGTAACTTTCTGC
CCGCGTTTCCACGCTGA
>CP040570.1:c4521601-4521425 Escherichia coli O157:H7 strain ECP17-1298 chromosome	complete genome
ATGGCATTTTTATTTGTGGTTGGCGTGTTTCAGCTTGAGGTTGGAAATCCCGTGACGGTAACGTTGCTCAAGGGTTTCGC
GGTTGGTGGCAGTAACATCCAGATCACGCAGCAAGCCGTCGTGAATGCCATAAGCCCAGCCGTGAATGGTAACTTTCTGC
CCGCGTTTCCACGCTGA
>CP092531.1:148030-148206 Escherichia coli strain UTI89-1 chromosome
ATGGCGAATTTATTTGTGATTGATGTGCTTCAGCTTGAGGTTGGAGATCCCGTGACGGTAACGTTGCTCAAGGGTTTCGC
GGTTAGTCGCTGTGACATCCAGATCACGCAGCAAGCCGTCGTGAATGCCGTAGGCCCAGCCGTGAATGGTAACTTTCTGC
CCGCGTTTCCACGCTGA
>CP040667.1:c3392146-3391970 Escherichia coli strain S17-1 chromosome	complete genome
ATGGCATTTTTATTTGTGGTTGGCGTGTTTCAGCTTGAGGTTGGAAATCCCGTGACGGTAACGTTGCTCAAGGGTTTCGC
GGTTGGTGGCGGTAACATCCAGATCACGCAGCAAGCCGTCGTGAATGCCGTAGGCCCAGCCGTGAATGGTAACTTTCTGC
CCGCGTTTCCACGCTGA
>CP032515.1:146314-146490 Escherichia coli strain 118UI chromosome	complete genome
ATGGCATTTTTATTTGTGGTTGGCGTGTTTCAGCTTGAGATTGGAAATCCCGTGACGGTAACGTTGCTCAAGAGTTTCGC
GGTTGGTCGCTGTGACATCCAGATCACGCAGCAAGCCGTCGTGAATGCCGTAGGCCCAGCCGTGAATGGTGACTTTCTGC
CCGCGTTTCCACGCTGA
>CP042645.1:1798691-1798867 Escherichia coli strain NCYU-21-79 chromosome	complete genome
ATGGCATTTTTATTTGTGGTTGGCGTGTTTCAGCTTGAGGTTGGAAATCCCGTGACGGTAACGTTGCTCAAGGGTTTCGC
GGTTGGTGGCGGTAACATCCAGATCACGCAGCAAGCCGTCGTGAATGCCGTAGGCCCAGCCGTGAATGGTAACTTTCTGC
CCGCGTTTCCACGCTGA
>CP063515.1:3990705-3990881 Escherichia coli strain EH01-18-04-A chromosome	complete genome
ATGGCATTTTTATTTGTGGTTGGCGTGTTTCAGCTTGAGGTTGGAGATCCCGTGACGGTAACGTTGCTCAAGGGTTTCGC
GGTTAGTCGCTGTGACATCCAGATCACGCAGCAAGCCGTCGTGAATGCCGTAGGCCCAGCCGTGAATGGTAACTTTCTGC
CCGCGTTTCCACGCTGA
>CP010237.1:c971685-971509 Escherichia coli strain S43	complete genome
ATGGCATTTTTATTTGTGGTTGGCGTGTTTCAGCTTGAGGTTGGAAATCCCGTGACGGTAACGTTGCTCAAGGGTTTCGC
GGTTAGTCGCTGTGACATCCAGATCACGCAGCAAGCCGTCGTGAATGCCATAGGCCCAGCCGTGAATGGTAACTTTCTGC
CCGCGTTTCCACGCTGA
>CP103589.1:c4128078-4127902 Escherichia coli strain 4750 chromosome	complete genome
ATGGCATTTTTATTTGTGGTTGGCGTGTTTCAGCTTGAGGTTGGAGATCCCGTGACGGTAACGTTGCTCAAGGGTTTCGC
GGTTAGTCGCTGTGACATCCAGATCACGCAGCAAGCCGTCGTGAATGCCGTAGGCCCAGCCGTGAATGGTAACTTTCTGC
CCGCGTTTCCACGCTGA
>CP035720.1:154938-155114 Escherichia coli strain U15A chromosome	complete genome
ATGGCATTTTTATTTGTGGTTGGCGTGTTTCAGTTTGAGGTTGGAGATCCCGTGACGGTAACGTTGCTCAAGGGTTTCGC
GGTTAGTCGCTGTGACATCCAGATCACGCAGCAAGCCGTCGTGAATGCCGTAGGCCCAGCCGTGAATGGTAACTTTCTGC
CCGCGTTTCCACGCTGA
>CP018250.1:146368-146544 Escherichia coli strain 10671	complete genome
ATGGCATTTTTATTTGTGGTTGGCGTGTTTCAGCTTGAGGTTGGAAATCCCGTGACGGTAACGTTGCTCAAGGGTTTCGC
GGTTGGTGGCAGTAACATCCAGATCACGCAGCAAGCCGTCGTGAATGCCATAAGCCCAGCCGTGAATGGTAACTTTCTGC
CCGCGTTTCCACGCTGA
>CP048934.1:3809145-3809321 Escherichia coli strain 190693 chromosome	complete genome
ATGGCATTTTTATTTGTGGTTGGCGTGTTTCAGCTTGAGATTGGAAATCCCGTGACGGTAACGTTGCTCAAGAGTTTCGC
GGTTGGTCGCTGTGACATCCAGATCACGCAGCAAGCCGTCGTGAATGCCGTAGGCCCAGCCGTGAATGGTGACTTTCTGC
CCGCGTTTCCACGCTGA
>CP024650.2:149983-150159 Escherichia coli strain BH100 chromosome	complete genome
ATGGCGAATTTATTTGTGATTGATGTGCTTCAGCTTGAGGTTGGAGATCCCGTGACGGTAACGTTGCTCAAGGGTTTCGC
GGTTAGTCGCTGTGACATCCAGATCACGCAGCAAGCCGTCGTGAATGCCGTAGGCCCAGCCGTGAATGGTAACTTTCTGC
CCGCGTTTCCACGCTGA
>CP032667.1:c3739527-3739351 Escherichia coli str. K-12 substr. MG1655 strain K-12 chromosome	complete genome
ATGGCATTTTTATTTGTGGTTGGCGTGTTTCAGCTTGAGGTTGGAAATCCCGTGACGGTAACGTTGCTCAAGGGTTTCGC
GGTTGGTGGCGGTAACATCCAGATCACGCAGCAAGCCGTCGTGAATGCCGTAGGCCCAGCCGTGAATGGTAACTTTCTGC
CCGCGTTTCCACGCTGA
>CP060099.1:c3896900-3896724 Escherichia coli strain STEC865 chromosome	complete genome
ATGGCATTTTTATTTGTGGTTGGCGTGTTTCAGCTTGAGGTTGGAAATCCCGTGACGGTAACGTTGCTCAAGGGTTTCGC
GGTTGGTCGCTGTGACATCCAGATCACGCAGCAAGCCGTCGTGAATGCCGTAGGCCCAGCCGTGAATGGTAACTTTCTGC
CCGCGTTTCCACGCTGA
>CP076235.1:c4518024-4517848 Escherichia coli O157:H7 strain 9.1_Anguil chromosome	complete genome
ATGGCATTTTTATTTGTGGTTGGCGTGTTTCAGCTTGAGGTTGGAAATCCCGTGACGGTAACGTTGCTCAAGGGTTTCGC
GGTTGGTGGCAGTAACATCCAGATCACGCAGCAAGCCGTCGTGAATGCCATAAGCCCAGCCGTGAATGGTAACTTTCTGC
CCGCGTTTCCACGCTGA
>CP043950.1:933687-933863 Escherichia coli strain ST95-32 chromosome	complete genome
ATGGCGAATTTATTTGTGATTGATGTGCTTCAGCTTGAGGTTGGAGATCCCGTGACGGTAACGTTGCTCAAGGGTTTCGC
GGTTAGTCGCTGTGACATCCAGATCACGCAGCAAGCCGTCGTGAATGCCGTAGGCCCAGCCGTGAATGGTAACTTTCTGC
CCGCGTTTCCACGCTGA
>CP060061.1:c4231987-4231811 Escherichia coli strain G6/7 chromosome	complete genome
ATGGCATTTTTATTTGTGGTTGGCGTGTTTCAGCTTGAGGTTGGAAATCCCGTGACGGTAACGTTGCTCAAGGGTTTCGC
GGTTGGTGGCGGTAACATCCAGATCACGCAGCAAGCCGTCGTGAATGCCGTAGGCCCAGCCGTGAATGGTAACTTTCTGC
CCGCGTTTCCACGCTGA
>CP078556.1:c2058143-2057967 Escherichia coli strain Colony159 chromosome
ATGGCATTTTTATTTGTGGTTGGCGTGTTTCAGCTTGAGGTTGGAAATCCCGTGACGGTAACGTTGCTCAAGGGTTTCGC
GGTTGGTGGCGGTAACATCCAGATCACGCAGCAAGCCGTCGTGAATGCCGTAGGCCCAGCCGTGAATGGTAACTTTCTGC
CCGCGTTTCCACGCTGA
>CP088560.1:c4189983-4189807 Escherichia coli strain E16EC0316 chromosome	complete genome
ATGGCATTTTTATTTGTGGTTGGCGTGTTTCAGCTTGAGGTTGGAGATCCCGTGACGGTAACGTTGCTCAAGGGTTTCGC
GGTTAGTCGCTGTGACATCCAGATCACGCAGCAAGCCGTCGTGAATGCCGTAGGCCCAGCCGTGAATGGTAACTTTCTGC
CCGCGTTTCCACGCTGA
>CP080172.1:726043-726219 Escherichia coli strain PK8566 chromosome	complete genome
ATGGCATTTTTATTTGTGGTTGGCGTGTTTCAGCTTGAGGTTGGAAATCCCGTGACGGTAACGCTGCTCAAGGGTTTCGC
GGTTGGTCGCTGTGACATCCAGATCACGCAGCAAGCCGTCGTGAATGCCGTAGGCCCAGCCGTGAATGGTAACTTTCTGC
CCGCGTTTCCACGCTGA
>CP022229.3:3015901-3016077 Escherichia coli strain WCHEC96200 chromosome	complete genome
ATGGCATTTTTATTTGTGGTTGGCGTGTTTCAGCTTGAGATTGGAAATCCCGTGACGGTAACGTTGCTCAAGAGTTTCGC
GGTTGGTCGCTGTGACATCCAGATCACGCAGCAAGCCGTCGTGAATGCCGTAGGCCCAGCCGTGAATGGTGACTTTCTGC
CCGCGTTTCCACGCTGA
>CP025627.1:c3880525-3880349 Escherichia coli strain SCEC020007 chromosome	complete genome
ATGGCATTTTTATTTGTGGTTGGCGTGTTTCAGCTTGAGGTTGGAAATCCCGTGACGGTAACGTTGCTCAAGGGTTTCGC
GGTTGGTGGCGGTAACATCCAGATCACGCAGCAAGCCGTCGTGAATGCCGTAGGCCCAGCCGTGAATGGTAACTTTCTGC
CCGCGTTTCCACGCTGA
>CP103657.1:c4113000-4112824 Escherichia coli strain 3150 chromosome	complete genome
ATGGCATTTTTATTTGTGGTTGGCGTGTTTCAGCTTGAGGTTGGAGATCCCGTGACGGTAACGTTGTTCAAGGGTTTCGC
GGTTAGTCGCTGTGACATCCAGATCACGCAGCAAGCCGTCGTGAATGCCGTAGGCCCAGCCGTGTATGGTGACTTTCTGC
CCGCGTTTCCACGCTGA
>CP080155.1:c4084591-4084415 Escherichia coli strain PK8261 chromosome	complete genome
ATGGCATTTTTATTTGTGGTTGGCGTGTTTCAGCTTGAGATTGGAAATCCCGTGACGGTAACGTTGCTCAAGAGTTTCGC
GGTTGGTCGCTGTGACATCCAGATCACGCAGCAAGCCGTCGTGAATGCCGTAGGCCCAGCCGTGAATGGTGACTTTCTGC
CCGCGTTTCCACGCTGA
>CP081724.1:c4024295-4024119 Escherichia coli strain CX07 chromosome	complete genome
ATGGCATTTTTATTTGTGGTTGGCGTGTTTCAGCTTGAGGTTGGAAATCCCGTGACGGTAACGTTGCTCAAGGGTTTCGC
GGTTGGTCGCTGTGACATCCAGATCACGCAGCAAGCCGTCGTGAATGCCGTAGGCCCAGCCGTGAATGGTAACTTTCTGC
CCGCGTTTCCACGCTGA
>CP070077.1:c1125697-1125521 Escherichia coli strain FDAARGOS_1371 chromosome	complete genome
ATGGCATTTTTATTTGTGGTTGGCGTGTTTCAGCTTGAGATTGGAAATCCCGTGACGGTAACGTTGCTCAAGAGTTTCGC
GGTTGGTCGCTGTGACATCCAGATCACGCAGCAAGCCGTCGTGAATGCCGTAGGCCCAGCCGTGAATGGTGACTTTCTGC
CCGCGTTTCCACGCTGA
>CP010442.1:955995-956171 Escherichia coli K-12 strain ER3466	complete genome
ATGGCATTTTTATTTGTGGTTGGCGTGTTTCAGCTTGAGGTTGGAAATCCCGTGACGGTAACGTTGCTCAAGGGTTTCGC
GGTTGGTGGCGGTAACATCCAGATCACGCAGCAAGCCGTCGTGAATGCCGTAGGCCCAGCCGTGAATGGTAACTTTCTGC
CCGCGTTTCCACGCTGA
>CP063332.1:3823298-3823474 Escherichia coli strain BS74R-D chromosome	complete genome
ATGGCATTTTTATTTGTGGTTGGCGTGTTTCAGCTTGAGGTTGGAAATCCCGTGACGGTAACGTTGCTCAAGGGTTTCGC
GGTTGGTGGCGGTAACATCCAGATCACGCAGCAAGCCGTCGTGAATGCCGTAGGCCCAGCCGTGAATGGTAACTTTCTGC
CCGCGTTTCCACGCTGA
>CP086334.1:c2383490-2383314 Escherichia coli strain EBJ003 chromosome	complete genome
ATGGCATTTTTATTTGTGGTTGGCGTGTTTCAGCTTGAGATTGGAAATCCCGTGACGGTAACGTTGCTCAAGAGTTTCGC
GGTTGGTCGCTGTGACATCCAGATCACGCAGCAAGCCGTCGTGAATGCCGTAGGCCCAGCCGTGAATGGTGACTTTCTGC
CCGCGTTTCCACGCTGA
>CP000819.1:144802-144978 Escherichia coli B str. REL606	complete genome
ATGGCATTTTTATTTGTGGTTGGCGTGTTTCAGCTTGAGGTTGGAAATCCCGTGACGGTAACGTTGCTCAAGGGTTTCGC
GGTTGGTCGCTGTGACATCCAGATCACGCAGCAAGCCGTCGTGAATGCCGTAGGCCCAGCCGTGAATGGTAACTTTCTGC
CCGCGTTTCCACGCTGA
>CP063979.1:1056411-1056587 Escherichia coli strain P1 chromosome
ATGGCATTTTTATTTGTGGTTGGCGTGTTTCAGCTTGAGGTTGGAAATCCCGTGACGGTAACGTTGCTCAAGGGTTTCGC
GGTTGGTGGCGGTAACATCCAGATCACGCAGCAAGCCGTCGTGAATGCCGTAGGCCCAGCCGTGAATGGTAACTTTCTGC
CCGCGTTTCCACGCTGA
>CP043750.1:c3808195-3808019 Escherichia coli strain CVM N62675 chromosome	complete genome
ATGGCATTTTTATTTGTGGTTGGCGTGTTTCAGCTTGAGGTTGGAAATCCCGTGACGGTAACGTTGCTCAAGGGTTTCGC
GGTTAGTCGCTGTGACATCCAGATCACGCAGCAAGCCGTCGTGAATGCCATAGGCCCAGCCGTGAATGGTAACTTTCTGC
CCGCGTTTCCACGCTGA
>CP025251.1:160040-160216 Escherichia coli strain BH100 chromosome	complete genome
ATGGCGAATTTATTTGTGATTGATGTGCTTCAGCTTGAGGTTGGAGATCCCGTGACGGTAACGTTGCTCAAGGGTTTCGC
GGTTAGTCGCTGTGACATCCAGATCACGCAGCAAGCCGTCGTGAATGCCGTAGGCCCAGCCGTGAATGGTAACTTTCTGC
CCGCGTTTCCACGCTGA
>CP045277.1:c3891739-3891563 Escherichia coli strain LAU-OXA chromosome	complete genome
ATGGCATTTTTATTTGTGGTTGGCGTGTTTCAGCTTGAGGTTGGAAATCCCGTGACGGTAACGTTGCTCAAGGGTTTCGC
GGTTGGTGGCGGTAACATCCAGATCACGCAGCAAGCCGTCGTGAATGCCGTAGGCCCAGCCGTGAATGGTAACTTTCTGC
CCGCGTTTCCACGCTGA
>CP024223.1:3223723-3223899 Escherichia coli O169:H41 strain 2014EL-1345-2 chromosome	complete genome
ATGGCATTTTTATTTGTGGTTGGCGTGTTTCAGCTTGAGGTTGGAAATCCCGTGACGGTAACGTTGCTCAAGGGTTTCGC
GGTTGGTGGCAGTAACATCCAGATCACGCAGCAAGCCGTCGTGAATGCCATAGGCCCAGCCGTGAATGGTAACTTTCTGC
CCGCGTTTCCACGCTGA
>CP056165.1:828263-828433 Escherichia marmotae strain RHBSTW-00777 chromosome	complete genome
ATGGCGAATTTATTTGTGGTTGATGTGCTTTAGCTTGAGGTTGGAAATCCCGTGGCGATAACGTTGCTCTAGGGTTTCGC
GGTTGGTGGCTGTAACATCCAGATCGCGCAGCAAGCCGTCGTGAATGCCGTAAGCCCAGCCGTGGATGGTCACTTTCTGC
CCGCGTTTCCA------
>CP076232.1:1459499-1459675 Escherichia coli O157:H7 strain 7.1_Anguil chromosome	complete genome
ATGGCATTTTTATTTGTGGTTGGCGTGTTTCAGCTTGAGGTTGGAAATCCCGTGACGGTAACGTTGCTCAAGGGTTTCGC
GGTTGGTGGCAGTAACATCCAGATCACGCAGCAAGCCGTCGTGAATGCCATAAGCCCAGCCGTGAATGGTAACTTTCTGC
CCGCGTTTCCACGCTGA
>CP020116.1:c3673108-3672932 Escherichia coli strain AR_0104	complete genome
ATGGCATTTTTATTTGTGGTTGGCGTGTTTCAGCTTGAGGTTGGAGATCCCGTGACGGTAACGTTGCTCAAGGGTTTCGC
GGTTAGTCGCTGTGACATCCAGATCACGCAGCAAGCCGTCGTGAATGCCGTAGGCCCAGCCGTGAATGGTAACTTTCTGC
CCGCGTTTCCACGCTGA
>CP041110.1:c3786276-3786100 Escherichia coli strain ECCTRSRTH03 chromosome	complete genome
ATGGCATTTTTATTTGTGGTTGGCGTGTTTCAGCTTGAGGTTGGAAATCCCGTGACGGTAACGTTGCTCAAGGGTTTCGC
GGTTGGTGGCAGTAACATCCAGATCACGCAGCAAGCCGTCGTGAATGCCATAGGCCCAGCCGTGAATGGTAACTTTCTGC
CCGCGTTTCCACGCTGA
>CP062832.1:c3785272-3785096 Escherichia coli strain Res13-Lact-PER04-33 chromosome	complete genome
ATGGCATTTTTATTTGTGGTTGGCGTGTTTCAGCTTGAGGTTGGAAATCCCGTGACGGTAACGTTGCTCAAGGGTTTCGC
GGTTGGTGGCGGTAACATCCAGATCACGCAGCAAGCCGTCGTGAATGCCGTAGGCCCAGCCGTGAATGGTAACTTTCTGC
CCGCGTTTCCACGCTGA
>CP104384.1:c3915949-3915773 Escherichia coli strain JNQH498 chromosome	complete genome
ATGGCATTTTTATTTGTGGTTGGCGTGTTTCAGCTTGAGGTTGGAAATCCCGTGACGGTAACGTTGCTCAAGGGTTTCGC
GGTTGGTGGCGGTAACATCCAGATCACGCAGCAAGCCGTCGTGAATGCCGTAGGCCCAGCCGTGAATGGTAACTTTCTGC
CCGCGTTTCCACGCTGA
>CP041522.1:442808-442984 Escherichia coli strain GN06007 chromosome
ATGGCATTTTTATTTGTGGTTGGCGTGTTTCAGCTTGAGATTGGAAATCCCGTGACGGTAACGTTGCTCAAGAGTTTCGC
GGTTGGTCGCTGTGACATCCAGATCACGCAGCAAGCCGTCGTGAATGCCGTAGGCCCAGCCGTGAATGGTGACTTTCTGC
CCGCGTTTCCACGCTGA
>CP058780.1:c3750595-3750419 Shigella flexneri strain STLIN_17 chromosome	complete genome
ATGGCATTTTTATTTGTGGTTGGCGTGTTTCAGCTTGAGGTTGGAAATCCCGTGACGGTAACGTTGCTCAAGGGTTTCGC
GGTTGGTGGCGGTAACATCCAGATCACGCAGCAAGCCGTCGTGAATGCCGTAGGCCCAGCCGTGAATGGTAACTTTCTGC
CCGCGTTTCCACGCTGA
>CP084205.1:c3698286-3698110 Escherichia coli strain EC2648-R1 chromosome	complete genome
ATGGCATTTTTATTTGTGGTTGGCGTGTTTCAGCTTGAGGTTGGAAATCCCGTGACGGTAACGTTGCTCAAGGGTTTCGC
GGTTGGTGGCGGTAACATCCAGATCACGCAGCAAGCCGTCGTGAATGCCGTAGGCCCAGCCGTGAATGGTAACTTTCTGC
CCGCGTTTCCACGCTGA
>CP068591.1:1067206-1067382 Escherichia coli strain EF7-18-58 chromosome	complete genome
ATGGCATTTTTATTTGTGGTTGGCGTGTTTCAGCTTGAGGTTGGAAATCCCGTGACGGTAACGTTGCTCAAGGGTTTCGC
GGTTGGTCGCTGTGACATCCAGATCACGCAGCAAGCCGTCGTGAATGCCGTAGGCCCAGCCGTGAATGGTAACTTTCTGC
CCGCGTTTCCACGCTGA
>AP010953.1:144681-144857 Escherichia coli O26:H11 str. 11368 DNA	complete genome
ATGGCATTTTTATTTGTGGTTGGCGTGTTTCAGCTTGAGGTTGGAAATCCCGTGACGGTAACGTTGCTCAAGGGTTTCGC
GGTTGGTGGCGGTAACATCCAGATCACGCAGCAAGCCGTCGTGAATGCCGTAGGCCCAGCCGTGAATGGTAACTTTCTGC
CCGCGTTTCCACGCTGA
>CP085619.1:c3840437-3840261 Escherichia coli strain EC32 chromosome	complete genome
ATGGCATTTTTATTTGTGGTTGGCGTGTTTCAGCTTGAGGTTGGAGATCCCGTGACGGTAACGTTGCTCAAGGGTTTCGC
GGTTAGTCGCTGTGACATCCAGATCACGCAGCAAGCCGTCGTGAATGCCGTAGGCCCAGCCGTGAATGGTAACTTTCTGC
CCGCGTTTCCACGCTGA
>CP074019.1:729900-730076 Escherichia coli strain PM22 chromosome	complete genome
ATGGCATTTTTATTTGTGGTTGGCGTGTTTCAGCTTGAGGTTGGAAATCCCGTGACGGTAACGTTGCTCAAGGGTTTCGC
GGTTAGTCGCTGTGACATCCAGATCACGCAGCAAGCCGTCGTGAATGCCATAGGCCCAGCCGTGAATGGTAACTTTCTGC
CCGCGTTTCCACGCTGA
>CP032936.1:c650412-650236 Escherichia coli strain CHL5009T chromosome
ATGGCATTTTTATTTGTGGTTGGCGTGTTTCAGCTTGAGGTTGGAAATCCCGTGACGGTAACGTTGCTCAAGGGTTTCGC
GGTTGGTCGCTGTGACATCCAGATCACGCAGCAAGCCGTCGTGAATGCCGTAGGCCCAGCCGTGAATGGTAACTTTCTGC
CCGCGTTTCCACGCTGA
>CP073962.1:c3956450-3956274 Escherichia coli strain MB31 chromosome	complete genome
ATGGCATTTTTATTTGTGGTTGGCGTGTTTCAGCTTGAGGTTGGAAATCCCGTGACGGTAACGTTGCTCAAGGGTTTCGC
GGTTGGTGGCGGTAACATCCAGATCACGCAGCAAGCCGTCGTGAATGCCGTAGGCCCAGCCGTGAATGGTAACTTTCTGC
CCGCGTTTCCACGCTGA
>CP091506.1:c2098988-2098812 Escherichia coli strain CChl2_MAY2019 chromosome
ATGGCATTTTTATTTGTGGTTGGCGTGTTTCAGCTTGAGGTTGGAAATCCCGTGACGGTAACGTTGCTCAAGGGTTTCGC
GGTTGGTCGCTGTGACATCCAGATCACGCAGCAAGCCGTCGTGAATGCCGTAGGCCCAGCCGTGAATGGTAACTTTCTGC
CCGCGTTTCCACGCTGA
>CP077266.1:3894352-3894528 Escherichia coli strain FDAARGOS_1378 chromosome	complete genome
ATGGCATTTTTATTTGTGGTTGGCGTGTTTCAGCTTGAGGTTGGAAATCCCGTGACGGTAACGTTGCTCAAGGGTTTCGC
GGTTAGTCGCTGTGACATCCAGATCACGCAGCAAGCCGTCGTGAATGCCATAGGCCCAGCCGTGAATGGTAACTTTCTGC
CCGCGTTTCCACGCTGA
>CP062908.1:c3818995-3818819 Escherichia coli strain Res13-Lact-EB12-05 chromosome	complete genome
ATGGCATTTTTATTTGTGGTTGGCGTGTTTCAGCTTGAGGTTGGAAATCCCGTGACGGTAACGTTGCTCAAGGGTTTCGC
GGTTGGTGGCGGTAACATCCAGATCACGCAGCAAGCCGTCGTGAATGCCGTAGGCCCAGCCGTGAATGGTAACTTTCTGC
CCGCGTTTCCACGCTGA
>CP088683.1:c3794988-3794812 Escherichia coli strain C16EC0050 chromosome	complete genome
ATGGCATTTTTATTTGTGGTTGGCGTGTTTCAGCTTGAGGTTGGAGATCCCGTGACGGTAACGTTGCTCAAGGGTTTCGC
GGTTAGTCGCTGTGACATCCAGATCACGCAGCAAGCCGTCGTGAATGCCGTAGGCCCAGCCGTGAATGGTAACTTTCTGC
CCGCGTTTCCACGCTGA
>CP028693.1:c4579838-4579662 Escherichia coli strain 108 chromosome	complete genome
ATGGCATTTTTATTTGTGGTTGGCGTGTTTCAGCTTGAGGTTGGAAATCCCGTGACGGTAACGTTGCTCAAGGGTTTCGC
GGTTGGTGGCAGTAACATCCAGATCACGCAGCAAGCCGTCGTGAATGCCATAAGCCCAGCCGTGAATGGTAACTTTCTGC
CCGCGTTTCCACGCTGA
>CP103694.1:c3732565-3732389 Escherichia coli strain ST12468 chromosome	complete genome
ATGGCATTTTTATTTGTGGTTGGCGTGTTTCAGCTTGAGGTTGGAAATCCCGTGACGGTAACGTTGCTCAAGGGTTTCGC
GGTTGGTGGCGGTAACATCCAGATCACGCAGCAAGCCGTCGTGAATGCCGTAGGCCCAGCCGTGAATGGTAACTTTCTGC
CCGCGTTTCCACGCTGA
>CP088516.1:c4094161-4093985 Escherichia coli strain E16EC0790 chromosome	complete genome
ATGGCATTTTTATTTGTGGTTGGCGTGTTTCAGCTTGAGGTTGGAGATCCCGTGACGGTAACGTTGCTCAAGGGTTTCGC
GGTTAGTCGCTGTGACATCCAGATCACGCAGCAAGCCGTCGTGAATGCCGTAGGCCCAGCCGTGAATGGTAACTTTCTGC
CCGCGTTTCCACGCTGA
>CP049612.1:5008795-5008971 Escherichia coli O157:H7 strain K1516 chromosome	complete genome
ATGGCATTTTTATTTGTGGTTGGCGTGTTTCAGCTTGAGATTGGAAATCCCGTGACGGTAACGTTGCTCAAGAGTTTCGC
GGTTGGTCGCTGTGACATCCAGATCACGCAGCAAGCCGTCGTGAATGCCGTAGGCCCAGCCGTGAATGGTGACTTTCTGC
CCGCGTTTCCACGCTGA
>CP010238.1:2844674-2844850 Escherichia coli strain S50	complete genome
ATGGCATTTTTATTTGTGGTTGGCGTGTTTCAGCTTGAGGTTGGAAATCCCGTGACGGTAACGTTGCTCAAGGGTTTCGC
GGTTGGTGGCGGTAACATCCAGATCACGCAGCAAGCCGTCGTGAATGCCGTAGGCCCAGCCGTGAATGGTAACTTTCTGC
CCGCGTTTCCACGCTGA
>CP015855.1:c176079-175903 Escherichia coli strain EDL933-1 genome
ATGGCATTTTTATTTGTGGTTGGCGTGTTTCAGCTTGAGGTTGGAAATCCCGTGACGGTAACGTTGCTCAAGGGTTTCGC
GGTTGGTGGCAGTAACATCCAGATCACGCAGCAAGCCGTCGTGAATGCCATAAGCCCAGCCGTGAATGGTAACTTTCTGC
CCGCGTTTCCACGCTGA
>CP091836.1:3853477-3853653 Escherichia coli strain SWYHX138.33gt chromosome	complete genome
ATGGCATTTTTATTTGTGGTTGGCGTGTTTCAGCTTGAGGTTGGAAATCCCGTGACGGTAACGTTGCTCAAGGGTTTCGC
GGTTGGTGGCAGTAACATCCAGATCACGCAGCAAGCCGTCGTGAATGCCATAGGCCCAGCCGTGAATGGTAACTTTCTGC
CCGCGTTTCCACGCTGA
>CP091677.1:663972-664148 Escherichia coli strain KFu022 chromosome	complete genome
ATGGCATTTTTATTTGTGGTTGGCGTGTTTCAGCTTGAGGTTGGAAATCCCGTGACGGTAACGTTGCTCAAGGGTTTCGC
GGTTAGTCGCTGTGACATCCAGATCACGCAGCAAGCCGTCGTGAATGCCATAGGCCCAGCCGTGAATGGTAACTTTCTGC
CCGCGTTTCCACGCTGA
>CP019359.1:c3985063-3984887 Escherichia coli strain XH990 chromosome	complete genome
ATGGCATTTTTATTTGTGGTTGGCGTGTTTCAGCTTGAGGTTGGAAATCCCGTGACGGTAACGTTGCTCAAGGGTTTCGC
GGTTGGTCGCTGTGACATCCAGATCACGCAGCAAGCCGTCGTGAATACCGTAGGCCCAGCCGTGAATGGTAACTTTCTGC
CCGCGTTTCCACGCTGA
>CP018840.1:2549800-2549976 Escherichia coli strain KSC64 chromosome	complete genome
ATGGCATTTTTATTTGTGGTTGGCGTGTTTCAGCTTGAGGTTGGAAATCCCGTGACGGTAACGTTGCTCAAGGGTTTCGC
GGTTGGTCGCTGTGACATCCAGATCACGCAGCAAGCCGTCGTGAATGCCGTAGGCCCAGCCGTGAATGGTAACTTTCTGC
CCGCGTTTCCACGCTGA
>CP057368.1:c2113364-2113188 Escherichia coli strain RHB28-C19 chromosome	complete genome
ATGGCATTTTTATTTGTGGTTGGCGTGTTTCAGCTTGAGGTTGGAAATCCCGTGACGGTAACGTTGCTCAAGGGTTTCGC
GGTTGGTGGCGGTAACATCCAGATCACGCAGCAAGCCGTCGTGAATGCCGTAGGCCCAGCCGTGAATGGTAACTTTCTGC
CCGCGTTTCCACGCTGA
>CP058790.1:c3868332-3868156 Shigella flexneri strain STLIN_6 chromosome	complete genome
ATGGCATTTTTATTTGTGGTTGGCGTGTTTCAGCTTGAGGTTGGAAATCCCGTGACGGTAACGTTGCTCAAGGGTTTCGC
GGTTGGTCGCTGTGACATCCAGATCACGCAGCAAGCCGTCGTGAATGCCGTAGGCCCAGCCGTGAATGGTAACTTTCTGC
CCGCGTTTCCACGCTGA
>CP038357.1:c4659230-4659054 Escherichia coli O157:H7 strain F7508 chromosome	complete genome
ATGGCATTTTTATTTGTGGTTGGCGTGTTTCAGCTTGAGGTTGGAAATCCCGTGACGGTAACGTTGCTCAAGGGTTTCGC
GGTTGGTGGCAGTAACATCCAGATCACGCAGCAAGCCGTCGTGAATGCCATAAGCCCAGCCGTGAATGGTAACTTTCTGC
CCGCGTTTCCACGCTGA
>CP048310.1:c3964133-3963957 Escherichia coli strain 32-4 chromosome	complete genome
ATGGCATTTTTATTTGTGGTTGGCGTGTTTCAGCTTGAGGTTGGAAATCCCGTGACGGTAACGTTGCTCAAGGGTTTCGC
GGTTGGTGGCGGTAACATCCAGATCACGCAGCAAGCCGTCGTGAATGCCGTAGGCCCAGCCGTGAATGGTAACTTTCTGC
CCGCGTTTCCACGCTGA
>CP078578.1:c2058143-2057967 Escherichia coli strain Colony286 chromosome
ATGGCATTTTTATTTGTGGTTGGCGTGTTTCAGCTTGAGGTTGGAAATCCCGTGACGGTAACGTTGCTCAAGGGTTTCGC
GGTTAGTCGCTGTGACATCCAGATCACGCAGCAAGCCGTCGTGAATGCCATAGGCCCAGCCGTGAATGGTAACTTTCTGC
CCGCGTTTCCACGCTGA
>CP060963.1:c3869695-3869519 Escherichia coli strain EC7 chromosome	complete genome
ATGGCATTTTTATTTGTGGTTGGCGTGTTTCAGCTTGAGGTTGGAAATCCCGTGACGGTAACGTTGCTCAAGGGTTTCGC
GGTTGGTGGCGGTAACATCCAGATCACGCAGCAAGCCGTCGTGAATGCCGTAGGCCCAGCCGTGAATGGTAACTTTCTGC
CCGCGTTTCCACGCTGA
>CP079991.1:1034012-1034188 Escherichia coli strain KMS2005 chromosome	complete genome
ATGGCATTTTTATTTGTGGTTGGCGTGTTTCAGCTTGAGGTTGGAAATCCCGTGACGGTAACGTTGCTCAAGGGTTTCGC
GGTTGGTGGCGGTAACATCCAGATCACGCAGCAAGCCGTCGTGAATGCCGTAGGCCCAGCCGTGAATGGTAACTTTCTGC
CCGCGTTTCCACGCTGA
>CP041435.1:c3982183-3982007 Escherichia coli strain STEC309 chromosome	complete genome
ATGGCATTTTTATTTGTGGTTGGCGTGTTTCAGCTTGAGGTTGGAAATCCCGTGACGGTAACGTTGCTCAAGGGTTTCGC
GGTTGGTCGCTGTGACATCCAGATCACGCAGCAAGCCGTCGTGAATGCCGTAGGCCCAGCCGTGAATGGTAACTTTCTGC
CCGCGTTTCCACGCTGA
>CP049181.1:3984790-3984966 Shigella sonnei strain 509.1022 chromosome
ATGGCATTTTTATTTGTGGTTGGCGTGTTTCAGCTTGAGGTTGGAAATCCCGTGACGGTAACGTTGCTCAAGGGTTTCGC
GGTTGGTCGCTGTGACATCCAGATCACGCAGCAAGCCGTCGTGAATGCCGTAGGCCCAGCCGTGAATGGTAACTTTCTGC
CCGCGTTTCCACGCTGA
>CP075852.1:c1775836-1775660 Escherichia coli strain S19-651 chromosome	complete genome
ATGGCATTTTTATTTGTGGTTGGCGTGTTTCAGCTTGAGGTTGGAAATCCCGTGACGGTAACGTTGCTCAAGGGTTTCGC
GGTTGGTCGCTGTGACATCCAGATCACGCAGCAAGCCGTCGTGAATGCCGTAGGCCCAGCCGTGAATGGTAACTTTCTGC
CCGCGTTTCCACGCTGA
>CP019245.1:c780379-780203 Escherichia coli strain Combat13F7 chromosome	complete genome
ATGGCATTTTTATTTGTGGTTGGCGTGTTTCAGCTTGAGGTTGGAAATCCCGTGACGGTAACGTTGCTCAAGGGTTTCGC
GGTTGGTCGCTGTGACATCCAGATCACGCAGCAAGCCGTCGTGAATGCCGTAGGCCCAGCCGTGAATGGTAACTTTCTGC
CCGCGTTTCCACGCTGA
>CP028652.1:c4572230-4572054 Escherichia coli strain 123 chromosome	complete genome
ATGGCATTTTTATTTGTGGTTGGCGTGTTTCAGCTTGAGGTTGGAAATCCCGTGACGGTAACGTTGCTCAAGGGTTTCGC
GGTTGGTGGCAGTAACATCCAGATCACGCAGCAAGCCGTCGTGAATGCCATAAGCCCAGCCGTGAATGGTAACTTTCTGC
CCGCGTTTCCACGCTGA
>CP061108.1:c3846280-3846104 Escherichia coli strain 1EC187 chromosome	complete genome
ATGGCATTTTTATTTGTGGTTGGCGTGTTTCAGCTTGAGGTTGGAAATCCCGTGACGGTAACGTTGCTCAAGGGTTTCGC
GGTTAGTCGCTGTGACATCCAGATCACGCAGCAAGCCGTCGTGAATGCCATAGGCCCAGCCGTGAATGGTAACTTTCTGC
CCGCGTTTCCACGCTGA
>CP023349.1:144672-144848 Escherichia coli strain ETEC-2264 chromosome	complete genome
ATGGCATTTTTATTTGTGGTTGGCGTGTTTCAGCTTGAGGTTGGAAATCCCGTGACGGTAACGTTGCTCAAGGGTTTCGC
GGTTGGTCGCTGTGACATCCAGATCACGCAGCAAGCCGTCGTGAATGCCGTAGGCCCAGCCGTGAATGGTAACTTTCTGC
CCGCGTTTCCACGCTGA
>CP069517.1:4911447-4911623 Escherichia coli strain FDAARGOS_1262 chromosome	complete genome
ATGGCGAATTTATTTGTGATTGATGTGCTTCAGCTTGAGGTTGGAGATCCCGTGACGGTAACGTTGCTCAAGGGTTTCGC
GGTTAGTCGCTGTGACATCCAGATCACGCAGCAAGCCGTCGTGAATGCCGTAGGCCCAGCCGTGAATGGTAACTTTCTGC
CCGCGTTTCCACGCTGA
>CP080075.1:c3819860-3819684 Escherichia coli strain 19SZHZ663Rt chromosome	complete genome
ATGGCATTTTTATTTGTGGTTGGCGTGTTTCAGCTTGAGGTTGGAAATCCCGTGACGGTAACGTTGCTCAAGGGTTTCGC
GGTTGGTCGCTGTGACATCCAGATCACGCAGCAAGCCGTCGTGAATGCCGTAGGCCCAGCCGTGAATGGTAACTTTCTGC
CCGCGTTTCCACGCTGA
>CP042638.1:1464713-1464889 Escherichia coli strain NCYU-24-74 chromosome	complete genome
ATGGCATTTTTATTTGTGGTTGGCGTGTTTCAGCTTGAGGTTGGAAATCCCGTGACGGTAACGTTGCTCAAGGGTTTCGC
GGTTGGTCGCTGTGACATCCAGATCACGCAGCAAGCCGTCGTGAATGCCGTAGGCCCAGCCGTGAATGGTAACTTTCTGC
CCGCGTTTCCACGCTGA
>CP057484.1:c4147293-4147117 Escherichia coli strain RHB25-C02 chromosome	complete genome
ATGGCATTTTTATTTGTGGTTGGCGTGTTTCAGCTTGAGGTTGGAGATCCCGTGACGGTAACGTTGTTCAAGGGTTTCGC
GGTTAGTCGCTGTGACATCCAGATCACGCAGCAAGCCGTCGTGAATGCCGTAGGCCCAGCCGTGTATGGTGACTTTCTGC
CCGCGTTTCCACGCTGA
>CP069528.1:c3226714-3226538 Escherichia coli strain FDAARGOS_1252 chromosome	complete genome
ATGGCATTTTTATTTGTGGTTGGCGTGTTTCAGCTTGAGGTTGGAGATCCCGTGACGGTAACGTTGCTCAAGGGTTTCGC
GGTTAGTCGCTGTGACATCCAGATCACGCAGCAAGCCGTCGTGAATGCCGTAGGCCCAGCCGTGAATGGTAACTTTCTGC
CCGCGTTTCCACGCTGA
>CP035312.1:c3701812-3701636 Escherichia coli strain D72 chromosome	complete genome
ATGGCATTTTTATTTGTGGTTGGCGTGTTTCAGCTTGAGGTTGGAAATCCCGTGACGGTAACGTTGCTCAAGGGTTTCGC
GGTTGGTGGCAGTAACATCCAGATCACGCAGCAAGCCGTCGTGAATGCCATAGGCCCAGCCGTGAATGGTAACTTTCTGC
CCGCGTTTCCACGCTGA
>CP070066.1:c4022950-4022774 Escherichia coli strain FDAARGOS_1296 chromosome	complete genome
ATGGCGAATTTATTTGTGATTGATGTGCTTCAGCTTGAGGTTGGAGATCCCGTGACGGTAACGTTGCTCAAGGGTTTCGC
GGTTAGTCGCTGTGACATCCAGATCACGCAGCAAGCCGTCGTGAATGCCGTAGGCCCAGCCGTGAATGGTAACTTTCTGC
CCGCGTTTCCACGCTGA
>LR878365.1:c3639738-3639562 Shigella flexneri 3a isolate 83 genome assembly	chromosome: 83_
ATGGCATTTTTATTTGTGGTTGGCGTGTTTCAGCTTGAGGTTGGAAATCCCGTGACGGTAACGTTGCTCAAGGGTTTCGC
GGTTGGTGGCGGTAACATCCAGATCACGCAGCAAGCCGTCGTGAATGCCGTAGGCCCAGCCGTGAATGGTAACTTTCTGC
CCGCGTTTCCACGCTGA
>CP103465.1:c3763900-3763724 Escherichia coli O25b:H4-ST131 strain 5392 chromosome	complete genome
ATGGCATTTTTATTTGTGGTTGGCGTGTTTCAGCTTGAGGTTGGAGATCCCGTGACGGTAACGTTGCTCAAGGGTTTCGC
GGTTAGTCGCTGTGACATCCAGATCACGCAGCAAGCCGTCGTGAATGCCGTAGGCCCAGCCGTGAATGGTAACTTTCTGC
CCGCGTTTCCACGCTGA
>CP003301.1:c4345174-4344998 Escherichia coli O104:H4 str. 2009EL-2071	complete genome
ATGGCATTTTTATTTGTGGTTGGCGTGTTTCAGCTTGAGGTTGGAAATCCCGTGACGGTAACGTTGCTCAAGGGTTTCGC
GGTTGGTCGCTGTGACATCCAGATCACGCAGCAAGCCGTCGTGAATGCCGTAGGCCCAGCCGTGAATGGTAACTTTCTGC
CCGCGTTTCCACGCTGA
>CP055976.1:c4144368-4144192 Escherichia coli strain RHB06-C09 chromosome
ATGGCATTTTTATTTGTGGTTGGCGTGTTTCAGCTTGAGGTTGGAAATCCCGTGACGGTAACGTTGCTCAAGGGTTTCGC
GGTTGGTCGCTGTGACATCCAGATCACGCAGCAAGCCGTCGTGAATGCCGTAGGCCCAGCCGTGAATGGTAACTTTCTGC
CCGCGTTTCCACGCTGA
>CP048290.1:c3970222-3970046 Escherichia coli strain CVM N18EC0432 chromosome	complete genome
ATGGCATTTTTATTTGTGGTTGGCGTGTTTCAGCTTGAGGTTGGAAATCCCGTGACGGTAACGTTGCTCAAGGGTTTCGC
GGTTGGTGGCAGTAACATCCAGATCACGCAGCAAGCCGTCGTGAATGCCGTAGGCCCAGCCGTGAATGGTAACTTTCTGC
CCGCGTTTCCACGCTGA
>CP013835.1:154938-155114 Escherichia coli strain JJ2434 chromosome	complete genome
ATGGCATTTTTATTTGTGGTTGGCGTGTTTCAGCTTGAGGTTGGAGATCCCGTGACGGTAACGTTGCTCAAGGGTTTCGC
GGTTAGTCGCTGTGACATCCAGATCACGCAGCAAGCCGTCGTGAATGCCGTAGGCCCAGCCGTGAATGGTAACTTTCTGC
CCGCGTTTCCACGCTGA
>CP000802.1:143483-143659 Escherichia coli HS	complete genome
ATGGCATTTTTATTTGTGGTTGGCGTGTTTCAGCTTGAGGTTGGAAATCCCGTGACGGTAACGTTGCTCAAGGGTTTCGC
GGTTGGTCGCTGTGACATCCAGATCACGCAGCAAGCCGTCGTGAATGCCGTAGGCCCAGCCGTGAATGGTAACTTTCTGC
CCGCGTTTCCACGCTGA
>CP024257.1:c4220046-4219870 Escherichia coli O25:H16 strain F5505-C1 chromosome	complete genome
ATGGCATTTTTATTTGTGGTTGGCGTGTTTCAGCTTGAGGTTGGAAATCCCGTGACGGTAACGTTGCTCAAGGGTTTCGC
GGTTGGTGGCGGTAACATCCAGATCACGCAGCAAGCCGTCGTGAATGCCGTAGGCCCAGCCGTGAATGGTAACTTTCTGC
CCGCGTTTCCACGCTGA
>CP088593.1:c3593461-3593285 Escherichia coli strain D16EC0666 chromosome	complete genome
ATGGCATTTTTATTTGTGGTTGGCGTGTTTCAGCTTGAGGTTGGAGATCCCGTGACGGTAACGTTGCTCAAGGGTTTCGC
GGTTAGTCGCTGTGACATCCAGATCACGCAGCAAGCCGTCGTGAATGCCGTAGGCCCAGCCGTGAATGGTAACTTTCTGC
CCGCGTTTCCACGCTGA
>CP077389.1:c2347952-2347776 Escherichia coli strain FDAARGOS 1375 chromosome	complete genome
ATGGCGAATTTATTTGTGATTGATGTGCTTCAGCTTGAGGTTGGAGATCCCGTGACGGTAACGTTGCTCAAGGGTTTCGC
GGTTAGTCGCTGTGACATCCAGATCACGCAGCAAGCCGTCGTGAATGCCGTAGGCCCAGCCGTGAATGGTAACTTTCTGC
CCGCGTTTCCACGCTGA
>CP062871.1:3804572-3804748 Escherichia coli strain Res13-Lact-PEA14-20 chromosome	complete genome
ATGGCATTTTTATTTGTGGTTGGCGTGTTTCAGCTTGAGGTTGGAAATCCCGTGACGGTAACGTTGCTCAAGGGTTTCGC
GGTTAGTCGCTGTGACATCCAGATCACGCAGCAAGCCGTCGTGAATGCCATAGGCCCAGCCGTGAATGGTAACTTTCTGC
CCGCGTTTCCACGCTGA
>CP027027.1:1737991-1738167 Shigella dysenteriae strain E670/74 chromosome	complete genome
ATGGCATTTTTATTTGTGGTTGGCGTGTTTCAGCTTGAGGTTGGAAATCCCGTGACGGTAACGTTGCTCAAGGGTTTCGC
GGTTAGTCGCTGTGACATCCAGATCACGCAGCAAGCCGTCGTGAATGCCATAGGCCCAGCCGTGAATGGTAACTTTCTGC
CCGCGTTTCCACGCTGA
>AP025205.2:c3690575-3690399 Escherichia coli 2017.04.03CC DNA	complete genome
ATGGCATTTTTATTTGTGGTTGGCGTGTTTCAGCTTGAGGTTGGAAATCCCGTGACGGTAACGTTGCTCAAGGGTTTCGC
GGTTGGTGGCGGTAACATCCAGATCACGCAGCAAGCCGTCGTGAATGCCGTAGGCCCAGCCGTGAATGGTAACTTTCTGC
CCGCGTTTCCACGCTGA
>CP041623.1:c171776-171600 Escherichia coli O157:H7 strain ATCC 43888 chromosome	complete genome
ATGGCATTTTTATTTGTGGTTGGCGTGTTTCAGCTTGAGGTTGGAAATCCCGTGACGGTAACGTTGCTCAAGGGTTTCGC
GGTTGGTGGCAGTAACATCCAGATCACGCAGCAAGCCGTCGTGAATGCCATAAGCCCAGCCGTGAATGGTAACTTTCTGC
CCGCGTTTCCACGCTGA
>CP026774.1:c1853056-1852880 Shigella dysenteriae strain ATCC 13313 chromosome	complete genome
ATGGCATTTTTATTTGTGGTTGGCGTATTTCAGCTTGAGGTTGGAAATCCCATGACGGTAACGTTGCTCAAGGGTTTCGC
GGTTGGTCGCTGTGACATCCAGATCACGCAGCAAGCCGTCGTGAATACCGTAGGCCCAGCCGTGAATGGTGACTTTCTGC
CCGCGTTTCCACGCTGA
>CP061226.1:c4313149-4312973 Escherichia coli strain STEC398 chromosome	complete genome
ATGGCATTTTTATTTGTGGTTGGCGTGTTTCAGCTTGAGGTTGGAAATCCCGTGACGGTAACGTTGCTCAAGGGTTTCGC
GGTTGGTCGCTGTGACATCCAGATCACGCAGCAAGCCGTCGTGAATGCCGTAGGCCCAGCCGTGAATGGTAACTTTCTGC
CCGCGTTTCCACGCTGA
>CP028745.1:c4025385-4025209 Escherichia coli strain A30 chromosome	complete genome
ATGGCATTTTTATTTGTGGTTGGCGTGTTTCAGCTTGAGGTTGGAAATCCCGTGACGGTAACGTTGCTCAAGGGTTTCGC
GGTTGGTGGCAGTAACATCCAGATCACGCAGCAAGCCGTCGTGAATGCCATAGGCCCAGCCGTGAATGGTAACTTTCTGC
CCGCGTTTCCACGCTGA
>CP088479.1:684664-684840 Escherichia coli strain E17EC0112 chromosome	complete genome
ATGGCATTTTTATTTGTGGTTGGCGTGTTTCAGCTTGAGGTTGGAGATCCCGTGACGGTAACGTTGCTCAAGGGTTTCGC
GGTTAGTCGCTGTGACATCCAGATCACGCAGCAAGCCGTCGTGAATGCCGTAGGCCCAGCCGTGAATGGTAACTTTCTGC
CCGCGTTTCCACGCTGA
>CP028166.1:4120717-4120893 Escherichia coli strain CFSAN064036 chromosome	complete genome
ATGGCATTTTTATTTGTGGTTGGCGTGTTTCAGCTTGAGGTTGGAAATCCCGTGACGGTAACGTTGCTCAAGGGTTTCGC
GGTTGGTGGCAGTAACATCCAGATCACGCAGCAAGCCGTCGTGAATGCCATAGGCCCAGCCGTGAATGGTAACTTTCTGC
CCGCGTTTCCACGCTGA
>CP011113.2:146071-146247 Escherichia coli strain RR1	complete genome
ATGGCATTTTTATTTGTGGTTGGCGTGTTTCAGCTTGAGGTTGGAAATCCCGTGACGGTAACGTTGCTCAAGGGTTTCGC
GGTTGGTGGCGGTAACATCCAGATCACGCAGCAAGCCGTCGTGAATGCCGTAGGCCCAGCCGTGAATGGTAACTTTCTGC
CCGCGTTTCCACGCTGA
>CP099721.1:c3847534-3847358 Escherichia coli strain EC21GDE043 chromosome	complete genome
ATGGCGAATTTATTTGTGATTGATGTGCTTCAGCTTGAGGTTGGAGATCCCGTGACGGTAACGTTGCTCAAGGGTTTCGC
GGTTAGTCGCTGTGACATCCAGATCACGCAGCAAGCCGTCGTGAATGCCGTAGGCCCAGCCGTGAATGGTAACTTTCTGC
CCGCGTTTCCACGCTGA
>CP024228.1:c2107211-2107035 Escherichia coli O25:NM strain 2014EL-1343-2 chromosome	complete genome
ATGGCATTTTTATTTGTGGTTGGCGTGTTTCAGCTTGAGGTTGGAAATCCCGTGACGGTAACGTTGCTCAAGGGTTTCGC
GGTTGGTGGCGGTAACATCCAGATCACGCAGCAAGCCGTCGTGAATGCCGTAGGCCCAGCCGTGAATGGTAACTTTCTGC
CCGCGTTTCCACGCTGA
>CP047076.1:141999-142175 Escherichia coli strain lacZ_3 chromosome
ATGGCATTTTTATTTGTGGTTGGCGTGTTTCAGCTTGAGGTTGGAAATCCCGTGACGGTAACGTTGCTCAAGGGTTTCGC
GGTTGGTGGCGGTAACATCCAGATCACGCAGCAAGCCGTCGTGAATGCCGTAGGCCCAGCCGTGAATGGTAACTTTCTGC
CCGCGTTTCCACGCTGA
>CP081306.1:c3877876-3877700 Escherichia coli strain Ec1079 chromosome	complete genome
ATGGCATTTTTATTTGTGGTTGGCGTGTTTCAGCTTGAGGTTGGAAATCCCGTGACGGTAACGTTGCTCAAGGGTTTCGC
GGTTGGTGGCGGTAACATCCAGATCACGCAGCAAGCCGTCGTGAATGCCGTAGGCCCAGCCGTGAATGGTAACTTTCTGC
CCGCGTTTCCACGCTGA
>CP062763.1:c4630796-4630620 Escherichia coli O157:H7 strain Z885 chromosome	complete genome
ATGGCATTTTTATTTGTGGTTGGCGTGTTTCAGCTTGAGGTTGGAAATCCCGTGACGGTAACGTTGCTCAAGGGTTTCGC
GGTTGGTGGCAGTAACATCCAGATCACGCAGCAAGCCGTCGTGAATGCCATAAGCCCAGCCGTGAATGGTAACTTTCTGC
CCGCGTTTCCACGCTGA
>CP085074.1:c3979714-3979538 Escherichia coli strain P21_SE1_04.20 chromosome	complete genome
ATGGCATTTTTATTTGTGGTTGGCGTGTTTCAGCTTGAGGTTGGAAATCCCGTGACGGTAACGTTGCTCAAGGGTTTCGC
GGTTGGTGGCGGTAACATCCAGATCACGCAGCAAGCCGTCGTGAATGCCGTAGGCCCAGCCGTGAATGGTAACTTTCTGC
CCGCGTTTCCACGCTGA
>CP027546.1:4800651-4800827 Escherichia coli strain 2013C-4187 chromosome	complete genome
ATGGCATTTTTATTTGTGGTTGGCGTGTTTCAGCTTGAGGTTGGAAATCCCGTGACGGTAACGTTGCTCAAGGGTTTCGC
GGTTGGTGGCGGTAACATCCAGATCACGCAGCAAGCCGTCGTGAATGCCGTAGGCCCAGCCGTGAATGGTAACTTTCTGC
CCGCGTTTCCACGCTGA
>LR134000.1:c3738280-3738104 Escherichia coli strain NCTC9066 genome assembly	chromosome: 1
ATGGCATTTTTATTTGTGGTTGGCGTGTTTCAGCTTGAGGTTGGAAATCCCGTGACGGTAACGTTGCTCAAGGGTTTCGC
GGTTAGTCGCTGTGACATCCAGATCACGCAGCAAGCCGTCGTGAATGCCATAGGCCCAGCCGTGAATGGTAACTTTCTGC
CCGCGTTTCCACGCTGA
>CP088040.1:949440-949616 Escherichia coli strain 432301 chromosome	complete genome
ATGGCATTTTTATTTGTGGTTGGCGTGTTTCAGCTTGAGGTTGGAAATCCCGTGACGGTAACGTTGCTCAAGGGTTTCGC
GGTTGGTGGCAGTAACATCCAGATCACGCAGCAAGCCGTCGTGAATGCCATAAGCCCAGCCGTGAATGGTAACTTTCTGC
CCGCGTTTCCACGCTGA
>CP010125.1:556204-556380 Escherichia coli strain C8	complete genome
ATGGCATTTTTATTTGTGGTTGGCGTGTTTCAGCTTGAGGTTGGAAATCCCGTGACGGTAACGTTGCTCAAGGGTTTCGC
GGTTGGTGGCAGTAACATCCAGATCACGCAGCAAGCCGTCGTGAATGCCGTAGGCCCAGCCGTGAATGGTAACTTTCTGC
CCGCGTTTCCACGCTGA
>CP062746.1:c4604724-4604548 Escherichia coli O157:H7 strain Z1504 chromosome	complete genome
ATGGCATTTTTATTTGTGGTTGGCGTGTTTCAGCTTGAGGTTGGAAATCCCGTGACGGTAACGTTGCTCAAGGGTTTCGC
GGTTGGTGGCAGTAACATCCAGATCACGCAGCAAGCCGTCGTGAATGCCATAAGCCCAGCCGTGAATGGTAACTTTCTGC
CCGCGTTTCCACGCTGA
>CP063476.1:c2711556-2711380 Escherichia coli strain EM10-18-28 chromosome	complete genome
ATGGCATTTTTATTTGTGGTTGGCGTGTTTCAGCTTGAGGTTGGAGATCCCGTGACGGTAACGTTGTTCAAGGGTTTCGC
GGTTAGTCGCTGTGACATCCAGATCACGCAGCAAGCCGTCGTGAATGCCGTAGGCCCAGCCGTGTATGGTGACTTTCTGC
CCGCGTTTCCACGCTGA
>CP021179.1:c4526439-4526263 Escherichia coli strain 81009 chromosome	complete genome
ATGGCATTTTTATTTGTGGTTGGCGTGTTTCAGCTTGAGGTTGGAGATCCCGTGACGGTAACGTTGCTCAAGGGTTTCGC
GGTTAGTCGCTGTGACATCCAGATCACGCAGCAAGCCGTCGTGAATGCCGTAGGCCCAGCCGTGAATGGTAACTTTCTGC
CCGCGTTTCCACGCTGA
>CP092705.1:140346-140522 Escherichia coli strain S-P-C-019.01 chromosome
ATGGCATTTTTATTTGTGGTTGGCGTGTTTCAGCTTGAGGTTGGAAATCCCGTGACGGTAACGTTGCTCAAGGGTTTCGC
GGTTAGTCGCTGTGACATCCAGATCACGCAGCAAGCCGTCGTGAATGCCATAGGCCCAGCCGTGAATGGTAACTTTCTGC
CCGCGTTTCCACGCTGA
>CP075649.1:c4138605-4138429 Escherichia coli strain STEC17-190 chromosome	complete genome
ATGGCATTTTTATTTGTGGTTGGCGTGTTTCAGCTTGAGGTTGGAAATCCCGTGACGGTAACGTTGCTCAAGGGTTTCGC
GGTTGGTGGCAGTAACATCCAGATCACGCAGCAAGCCGTCGTGAATGCCGTAGGCCCAGCCGTGAATGGTAACTTTCTGC
CCGCGTTTCCACGCTGA
>CP049343.1:c3812626-3812450 Escherichia coli strain UMB200201_11 chromosome	complete genome
ATGGCATTTTTATTTGTGGTTGGCGTGTTTCAGCTTGAGGTTGGAAATCCCGTGACGGTAACGTTGCTCAAGGGTTTCGC
GGTTGGTGGCGGTAACATCCAGATCACGCAGCAAGCCGTCGTGAATGCCGTAGGCCCAGCCGTGAATGGTAACTTTCTGC
CCGCGTTTCCACGCTGA
>CP010438.1:903190-903366 Escherichia coli K-12 strain ER3454	complete genome
ATGGCATTTTTATTTGTGGTTGGCGTGTTTCAGCTTGAGGTTGGAAATCCCGTGACGGTAACGTTGCTCAAGGGTTTCGC
GGTTGGTGGCGGTAACATCCAGATCACGCAGCAAGCCGTCGTGAATGCCGTAGGCCCAGCCGTGAATGGTAACTTTCTGC
CCGCGTTTCCACGCTGA
>CP062910.1:c2344779-2344603 Escherichia coli O112ab:H8 strain Res13-Lact-EA06-22 chromosome	complete genome
ATGGCATTTTTATTTGTGGTTGGCGTGTTTCAGCTTGAGGTTGGAAATCCCGTGACGGTAACGTTGCTCAAGGGTTTCGC
GGTTAGTCGCTGTGACATCCAGATCACGCAGCAAGCCGTCGTGAATGCCATAGGCCCAGCCGTGAATGGTAACTTTCTGC
CCGCGTTTCCACGCTGA
>CP010140.1:660084-660260 Escherichia coli strain D3	complete genome
ATGGCATTTTTATTTGTGGTTGGCGTGTTTCAGCTTGAGGTTGGAAATCCCGTGACGGTAACGTTGCTCAAGGGTTTCGC
GGTTAGTCGCTGTGACATCCAGATCACGCAGCAAGCCGTCGTGAATGCCATAGGCCCAGCCGTGAATGGTAACTTTCTGC
CCGCGTTTCCACGCTGA
>AP019675.1:c3840349-3840173 Escherichia coli GSH8M-2 DNA	complete genome
ATGGCATTTTTATTTGTGGTTGGCGTGTTTCAGCTTGAGGTTGGAAATCCCGTGACGGTAACGTTGCTCAAGGGTTTCGC
GGTTGGTCGCTGTGACATCCAGATCACGCAGCAAGCCGTCGTGAATGCCGTAGGCCCAGCCGTGAATGGTAACTTTCTGC
CCGCGTTTCCACGCTGA
>CP010122.1:c826218-826042 Escherichia coli strain C5	complete genome
ATGGCATTTTTATTTGTGGTTGGCGTGTTTCAGCTTGAGGTTGGAAATCCCGTGACGGTAACGTTGCTCAAGGGTTTCGC
GGTTGGTCGCTGTGACATCCAGATCACGCAGCAAGCCGTCGTGAATGCCGTAGGCCCAGCCGTGAATGGTAACTTTCTGC
CCGCGTTTCCACGCTGA
>CP053231.1:4335048-4335224 Escherichia coli strain SCU-306 chromosome	complete genome
ATGGCGAATTTATTTGTGATTGATGTGCTTCAGCTTGAGGTTGGAGATCCCGTGACGGTAACGTTGCTCAAGGGTTTCGC
GGTTAGTCGCTGTGACATCCAGATCACGCAGCAAGCCGTCGTGAATGCCGTAGGCCCAGCCGTGAATGGTAACTTTCTGC
CCGCGTTTCCACGCTGA
>CP069621.1:3644041-3644217 Escherichia coli strain PBP5 chromosome	complete genome
ATGGCGAATTTATTTGTGATTGATGTGCTTCAGCTTGAGGTTGGAGATCCCGTGACGGTAACGTTGCTCAAGGGTTTCGC
GGTTAGTCGCTGTGACATCCAGATCACGCAGCAAGCCGTCGTGAATGCCGTAGGCCCAGCCGTGAATGGTAACTTTCTGC
CCGCGTTTCCACGCTGA
>CP069630.1:3644042-3644218 Escherichia coli strain ESM2.2 chromosome	complete genome
ATGGCGAATTTATTTGTGATTGATGTGCTTCAGCTTGAGGTTGGAGATCCCGTGACGGTAACGTTGCTCAAGGGTTTCGC
GGTTAGTCGCTGTGACATCCAGATCACGCAGCAAGCCGTCGTGAATGCCGTAGGCCCAGCCGTGAATGGTAACTTTCTGC
CCGCGTTTCCACGCTGA
>CP081782.1:c4061038-4060862 Escherichia coli strain 0H26 chromosome	complete genome
ATGGCATTTTTATTTGTGGTTGGCGTGTTTCAGCTTGAGGTTGGAAATCCCGTGACGGTAACGTTGCTCAAGGGTTTCGC
GGTTGGTCGCTGTGACATCCAGATCACGCAGCAAGCCGTCGTGAATGCCGTAGGCCCAGCCGTGAATGGTAACTTTCTGC
CCGCGTTTCCACGCTGA
>CP057692.1:3697843-3698019 Escherichia fergusonii strain RHB17-C11 chromosome	complete genome
ATGGTGTTTTTATTTGTGGTTGGCGTGTTTCAGCTTGAGATTGGAAATCCCGTGACGGTAACGTTGTTCAAGGGTTTCGC
GGTTGGTGGCGGTAACATCCAGATCACGCAGCAAACCGTCGTGAATGCCGTAGGCCCAGCCGTGAATGGTAACTTTCTGC
CCGCGTTTCCACGCTGA
>CP069636.1:3644041-3644217 Escherichia coli strain SSGw2 chromosome	complete genome
ATGGCGAATTTATTTGTGATTGATGTGCTTCAGCTTGAGGTTGGAGATCCCGTGACGGTAACGTTGCTCAAGGGTTTCGC
GGTTAGTCGCTGTGACATCCAGATCACGCAGCAAGCCGTCGTGAATGCCGTAGGCCCAGCCGTGAATGGTAACTTTCTGC
CCGCGTTTCCACGCTGA
>LM993812.1:141999-142175 Escherichia coli genome assembly EcHMS174Chr	chromosome : 1
ATGGCATTTTTATTTGTGGTTGGCGTGTTTCAGCTTGAGGTTGGAAATCCCGTGACGGTAACGTTGCTCAAGGGTTTCGC
GGTTGGTGGCGGTAACATCCAGATCACGCAGCAAGCCGTCGTGAATGCCGTAGGCCCAGCCGTGAATGGTAACTTTCTGC
CCGCGTTTCCACGCTGA
>CP048330.1:c3884568-3884392 Escherichia coli strain 10 chromosome	complete genome
ATGGCATTTTTATTTGTGGTTGGCGTGTTTCAGCTTGAGGTTGGAAATCCCGTGACGGTAACGTTGCTCAAGGGTTTCGC
GGTTGGTGGCGGTAACATCCAGATCACGCAGCAAGCCGTCGTGAATGCCGTAGGCCCAGCCGTGAATGGTAACTTTCTGC
CCGCGTTTCCACGCTGA
>CP024239.1:c1961585-1961409 Escherichia coli O15:H11 strain 90-9272 chromosome	complete genome
ATGGCATTTTTATTTGTGGTTGGCGTGTTTCAGCTTGAGGTTGGAAATCCCGTGACGGTAACGTTGCTCAAGGGTTTCGC
GGTTGGTGGCGGTAACATCCAGATCACGCAGCAAGCCGTCGTGAATGCCGTAGGCCCAGCCGTGAATGGTAACTTTCTGC
CCGCGTTTCCACGCTGA
>CP012112.1:137520-137696 Escherichia coli strain PSUO78 chromosome	complete genome
ATGGCATTTTTATTTGTGGTTGGCGTGTTTCAGCTTGAGGTTGGAGATCCCGTGACGGTAACGTTGCTCAAGGGTTTCGC
GGTTAGTCGCTGTGACATCCAGATCACGTAGCAAGCCGTCGTGAATGCCGTAGGCCCAGCCGTGTATGGTGACTTTCTGC
CCGCGTTTCCACGCTGA
>CP091024.1:c4150393-4150217 Escherichia coli strain STEC379 chromosome	complete genome
ATGGCATTTTTATTTGTGGTTGGCGTGTTTCAGCTTGAGGTTGGAAATCCCGTGACGGTAACGTTGCTCAAGGGTTTCGC
GGTTGGTGGCGGTAACATCCAGATCACGCAGCAAGCCGTCGTGAATGCCGTAGGCCCAGCCGTGAATGGTAACTTTCTGC
CCGCGTTTCCACGCTGA
>CP085372.1:c3840183-3840007 Escherichia coli strain NDM7 chromosome	complete genome
ATGGCATTTTTATTTGTGGTTGGCGTGTTTCAGCTTGAGGTTGGAAATCCCGTGACGGTAACGTTGCTCAAGGGTTTCGC
GGTTGGTGGCGGTAACATCCAGATCACGCAGCAAGCCGTCGTGAATGCCGTAGGCCCAGCCGTGAATGGTAACTTTCTGC
CCGCGTTTCCACGCTGA
>CP040927.1:c3724506-3724330 Escherichia coli strain YY76-1 chromosome	complete genome
ATGGCATTTTTATTTGTGGTTGGCGTGTTTCAGCTTGAGGTTGGAAATCCCGTGACGGTAACGTTGCTCAAGGGTTTCGC
GGTTGGTGGCGGTAACATCCAGATCACGCAGCAAGCCGTCGTGAATGCCGTAGGCCCAGCCGTGAATGGTAACTTTCTGC
CCGCGTTTCCACGCTGA
>CP007149.1:142909-143085 Escherichia coli RS218	complete genome
ATGGCGAATTTATTTGTGATTGATGTGCTTCAGCTTGAGGTTGGAGATCCCGTGACGGTAACGTTGCTCAAGGGTTTCGC
GGTTAGTCGCTGTGACATCCAGATCACGCAGCAAGCCGTCGTGAATGCCGTAGGCCCAGCCGTGAATGGTAACTTTCTGC
CCGCGTTTCCACGCTGA
>CP041359.1:2448211-2448387 Escherichia coli strain U1 chromosome	complete genome
ATGGCATTTTTATTTGTGGTTGGCGTGTTTCAGCTTGAGATTGGAAATCCCGTGACGGTAACGTTGCTCAAGAGTTTCGC
GGTTGGTCGCTGTGACATCCAGATCACGCAGCAAGCCGTCGTGAATGCCGTAGGCCCAGCCGTGAATGGTGACTTTCTGC
CCGCGTTTCCACGCTGA
>CP016546.1:c1351145-1350969 Escherichia coli strain O177:H21	complete genome
ATGGCATTTTTATTTGTGGTTGGCGTGTTTCAGCTTGAGGTTGGAAATCCCGTGACGGTAACGTTGCTCAAGGGTTTCGC
GGTTGGTCGCTGTGACATCCAGATCACGCAGCAAGCCGTCGTGAATGCCGTAGGCCCAGCCGTGAATGGTAACTTTCTGC
CCGCGTTTCCACGCTGA
>LR134092.1:c4280303-4280127 Escherichia coli strain NCTC10444 genome assembly	chromosome: 1
ATGGCATTTTTATTTGTGGTTGGCGTGTTTCAGCTTGAGGTTGGAAATCCCGTGACGGTAACGTTGCTCAAGGGTTTCGC
GGTTGGTGGCAGTAACATCCAGATCACGCAGCAAGCCGTCGTGAATACCGTAGGCCCAGCCGTGAATGGTAACTTTCTGC
CCGCGTTTCCACGCTGA
>CP101921.1:c3890499-3890323 Escherichia coli strain QA-1986 83 chromosome	complete genome
ATGGCATTTTTATTTGTGGTTGGCGTGTTTCAGCTTGAGGTTGGAAATCCCGTGACGGTAACGTTGCTCAAGGGTTTCGC
GGTTGGTGGCAGTAACATCCAGATCACGCAGCAAGCCGTCGTGAATGCCGTAGGCCCAGCCGTGAATGGTAACTTTCTGC
CCGCGTTTCCACGCTGA
>CP030331.1:c3862845-3862669 Escherichia coli strain AR_452 chromosome	complete genome
ATGGCATTTTTATTTGTGGTTGGCGTGTTTCAGCTTGAGGTTGGAAATCCCGTGACGGTAACGTTGCTCAAGGGTTTCGC
GGTTAGTCGCTGTGACATCCAGATCACGCAGCAAGCCGTCGTGAATGCCATAGGCCCAGCCGTGAATGGTAACTTTCTGC
CCGCGTTTCCACGCTGA
>CP044148.1:3888458-3888634 Escherichia coli O157 strain AR-0427 chromosome	complete genome
ATGGCATTTTTATTTGTGGTTGGCGTGTTTCAGCTTGAGGTTGGAAATCCCGTGACGGTAACGTTGCTCAAGGGTTTCGC
GGTTGGTGGCAGTAACATCCAGATCACGCAGCAAGCCGTCGTGAATGCCATAAGCCCAGCCGTGAATGGTAACTTTCTGC
CCGCGTTTCCACGCTGA
>CP050044.1:c3872825-3872649 Escherichia coli strain 74-2 chromosome	complete genome
ATGGCATTTTTATTTGTGGTTGGCGTGTTTCAGCTTGAGGTTGGAAATCCCGTGACGGTAACGTTGCTCAAGGGTTTCGC
GGTTGGTGGCGGTAACATCCAGATCACGCAGCAAGCCGTCGTGAATGCCGTAGGCCCAGCCGTGAATGGTAACTTTCTGC
CCGCGTTTCCACGCTGA
>CP002970.1:143307-143483 Escherichia coli KO11FL	complete genome
ATGGCATTTTTATTTGTGGTTGGCGTGTTTCAGCTTGAGGTTGGAAATCCCGTGACGGTAACGTTGCTCAAGGGTTTCGC
GGTTGGTCGCTGTGACATCCAGATCACGCAGCAAGCCGTCGTGAATGCCGTAGGCCCAGCCGTGAATGGTAACTTTCTGC
CCGCGTTTCCACGCTGA
>CP038421.1:c4561375-4561199 Escherichia coli O157:H7 strain 7636 chromosome	complete genome
ATGGCATTTTTATTTGTGGTTGGCGTGTTTCAGCTTGAGGTTGGAAATCCCGTGACGGTAACGTTGCTCAAGGGTTTCGC
GGTTGGTGGCAGTAACATCCAGATCACGCAGCAAGCCGTCGTGAATGCCATAAGCCCAGCCGTGAATGGTAACTTTCTGC
CCGCGTTTCCACGCTGA
>CP057444.1:c4190509-4190333 Escherichia coli strain RHB26-C21 chromosome	complete genome
ATGGCATTTTTATTTGTGGTTGGCGTGTTTCAGCTTGAGGTTGGAAATCCCGTGACGGTAACGTTGCTCAAGGGTTTCGC
GGTTGGTGGCAGTAACATCCAGATCACGCAGCAAGCCGTCGTGAATGCCATAGGCCCAGCCGTGAATGGTAACTTTCTGC
CCGCGTTTCCACGCTGA
>CP050201.1:180116-180292 Escherichia coli strain RH-024-WU chromosome
ATGGCATTTTTATTTGTGGTTGGCGTGTTTCAGCTTGAGGTTGGAAATCCCGTGACGGTAACGTTGCTCAAGGGTTTCGC
GGTTGGTCGCTGTGACATCCAGATCACGCAGCAAGCCGTCGTGAATGCCGTAGGCCCAGCCGTGAATGGTAACTTTCTGC
CCGCGTTTCCACGCTGA
>CP025903.1:308321-308497 Escherichia coli strain 300709 chromosome	complete genome
ATGGCATTTTTATTTGTGGTTGGCGTGTTTCAGCTTGAGGTTGGAAATCCCGTGACGGTAACGTTGCTCAAGGGTTTCGC
GGTTGGTGGCGGTAACATCCAGATCACGCAGCAAGCCGTCGTGAATGCCGTAGGCCCAGCCGTGAATGGTAACTTTCTGC
CCGCGTTTCCACGCTGA
>CP068993.1:3093039-3093215 Escherichia coli strain RIVM_C014187 chromosome
ATGGCATTTTTATTTGTGGTTGGCGTGTTTCAGCTTGAGATTGGAAATCCCGTGACGGTAACGTTGCTCAAGAGTTTCGC
GGTTGGTCGCTGTGACATCCAGATCACGCAGCAAGCCGTCGTGAATGCCGTAGGCCCAGCCGTGAATGGTGACTTTCTGC
CCGCGTTTCCACGCTGA
>AP024582.1:c3838561-3838385 Escherichia coli Ec387 DNA	complete genome
ATGGCATTTTTATTTGTGGTTGGCGTGTTTCAGCTTGAGGTTGGAAATCCCGTGACGGTAACGTTGCTCAAGGGTTTCGC
GGTTGGTCGCTGTGACATCCAGATCACGCAGCAAGCCGTCGTGAATGCCGTAGGCCCAGCCGTGAATGGTAACTTTCTGC
CCGCGTTTCCACGCTGA
>CP057152.1:c3947458-3947282 Escherichia coli strain RHB35-C14 chromosome	complete genome
ATGGCATTTTTATTTGTGGTTGGCGTGTTTCAGCTTGAGGTTGGAAATCCCGTGACGGTAACGTTGCTCAAGGGTTTCGC
GGTTGGTCGCTGTGACATCCAGATCACGCAGCAAGCCGTCGTGAATGCCGTAGGCCCAGCCGTGAATGGTAACTTTCTGC
CCGCGTTTCCACGCTGA
>CP077649.1:c1631518-1631342 Escherichia coli strain ST865 chromosome	complete genome
ATGGCATTTTTATTTGTGGTTGGCGTGTTTCAGCTTGAGGTTGGAAATCCCGTGACGGTAACGTTGCTCAAGGGTTTCGC
GGTTGGTCGCTGTGACATCCAGATCACGCAGCAAGCCGTCGTGAATGCCGTAGGCCCAGCCGTGAATGGTAACTTTCTGC
CCGCGTTTCCACGCTGA
>CP057345.1:4291753-4291929 Escherichia coli strain RHB29-C10 chromosome	complete genome
ATGGCATTTTTATTTGTGGTTGGCGTGTTTCAGCTTGAGGTTGGAAATCCCGTGACGGTAACGTTGCTCAAGGGTTTCGC
GGTTGGTGGCGGTAACATCCAGATCACGCAGCAAGCCGTCGTGAATGCCGTAGGCCCAGCCGTGAATGGTAACTTTCTGC
CCGCGTTTCCACGCTGA
>CP014348.1:c556629-556453 Escherichia coli str. K-12 substr. MG1655 strain JW5437-1 chromosome	complete genome
ATGGCATTTTTATTTGTGGTTGGCGTGTTTCAGCTTGAGGTTGGAAATCCCGTGACGGTAACGTTGCTCAAGGGTTTCGC
GGTTGGTGGCGGTAACATCCAGATCACGCAGCAAGCCGTCGTGAATGCCGTAGGCCCAGCCGTGAATGGTAACTTTCTGC
CCGCGTTTCCACGCTGA
>CP042599.1:c2578538-2578362 Escherichia coli strain NCYU-29-69 chromosome	complete genome
ATGGCATTTTTATTTGTGGTTGGCGTGTTTCAGCTTGAGATTGGAAATCCCGTGACGGTAACGTTGCTCAAGAGTTTCGC
GGTTGGTCGCTGTGACATCCAGATCACGCAGCAAGCCGTCGTGAATGCCGTAGGCCCAGCCGTGAATGGTGACTTTCTGC
CCGCGTTTCCACGCTGA
>AP022478.1:c4117535-4117359 Escherichia coli STN0717-11 DNA	complete genome
ATGGCATTTTTATTTGTGGTTGGCGTGTTTCAGCTTGAGATTGGAAATCCCGTGACGGTAACGTTGCTCAAGAGTTTCGC
GGTTGGTCGCTGTGACATCCAGATCACGCAGCAAGCCGTCGTGAATGCCGTAGGCCCAGCCGTGAATGGTGACTTTCTGC
CCGCGTTTCCACGCTGA
>CP073591.1:947051-947227 Escherichia coli strain 595637 chromosome	complete genome
ATGGCATTTTTATTTGTGGTTGGCGTGTTTCAGCTTGAGGTTGGAAATCCCGTGACGGTAACGTTGCTCAAGGGTTTCGC
GGTTGGTGGCAGTAACATCCAGATCACGCAGCAAGCCGTCGTGAATGCCATAAGCCCAGCCGTGAATGGTAACTTTCTGC
CCGCGTTTCCACGCTGA
>CP057190.1:690483-690659 Escherichia coli strain RHB33-C17 chromosome	complete genome
ATGGCATTTTTATTTGTGGTTGGCGTGTTTCAGCTTGAGGTTGGAAATCCCGTGACGGTAACGTTGCTCAAGGGTTTCGC
GGTTGGTCGCTGTGACATCCAGATCACGCAGCAAGCCGTCGTGAATGCCGTAGGCCCAGCCGTGAATGGTAACTTTCTGC
CCGCGTTTCCACGCTGA
>CP027597.1:c2058983-2058807 Escherichia coli strain 86-3153 chromosome	complete genome
ATGGCATTTTTATTTGTGGTTGGCGTGTTTCAGCTTGAGGTTGGAAATCCCGTGACGGTAACGTTGCTCAAGGGTTTCGC
GGTTGGTCGCTGTGACATCCAGATCACGCAGCAAGCCGTCGTGAATGCCGTAGGCCCAGCCGTGAATGGTAACTTTCTGC
CCGCGTTTCCACGCTGA
>CP048865.1:c3980426-3980250 Escherichia coli strain US03 chromosome	complete genome
ATGGCGAATTTATTTGTGATTGATGTGCTTCAGCTTGAGGTTGGAGATCCCGTGACGGTAACGTTGCTCAAGGGTTTCGC
GGTTAGTCGCTGTGACATCCAGATCACGCAGCAAGCCGTCGTGAATGCCGTAGGCCCAGCCGTGAATGGTAACTTTCTGC
CCGCGTTTCCACGCTGA
>CP061339.1:719387-719563 Escherichia coli strain M00057 chromosome	complete genome
ATGGCATTTTTATTTGTGGTTGGCGTGTTTCAGCTTGAGATTGGAAATCCCGTGACGGTAACGTTGCTCAAGAGTTTCGC
GGTTGGTCGCTGTGACATCCAGATCACGCAGCAAGCCGTCGTGAATGCCGTAGGCCCAGCCGTGAATGGTGACTTTCTGC
CCGCGTTTCCACGCTGA
>CP038292.1:c4600146-4599970 Escherichia coli O157:H7 strain TB21-1 chromosome	complete genome
ATGGCATTTTTATTTGTGGTTGGCGTGTTTCAGCTTGAGGTTGGAAATCCCGTGACGGTAACGTTGCTCAAGGGTTTCGC
GGTTGGTGGCAGTAACATCCAGATCACGCAGCAAGCCGTCGTGAATGCCATAAGCCCAGCCGTGAATGGTAACTTTCTGC
CCGCGTTTCCACGCTGA
>CP057891.1:c2124570-2124394 Escherichia coli strain RHB11-C13 chromosome	complete genome
ATGGCATTTTTATTTGTGGTTGGCGTGTTTCAGCTTGAGGTTGGAAATCCCGTGACGGTAACGTTGCTCAAGGGTTTCGC
GGTTGGTCGCTGTGACATCCAGATCACGCAGCAAGCCGTCGTGAATGCCGTAGGCCCAGCCGTGAATGGTAACTTTCTGC
CCGCGTTTCCACGCTGA
>CP044311.1:5183879-5184055 Escherichia coli strain RM13752 chromosome	complete genome
ATGGCATTTTTATTTGTGGTTGGCGTGTTTCAGCTTGAGGTTGGAAATCCCGTGACGGTAACGTTGCTCAAGGGTTTCGC
GGTTAGTCGCTGTGACATCCAGATCACGCAGCAAGCCGTCGTGAATGCCATAGGCCCAGCCGTGAATGGTAACTTTCTGC
CCGCGTTTCCACGCTGA
>CP057911.1:1157534-1157710 Escherichia coli strain RHB10-C09 chromosome	complete genome
ATGGCATTTTTATTTGTGGTTGGCGTGTTTCAGCTTGAGGTTGGAAATCCCGTGACGGTAACGTTGCTCAAGGGTTTCGC
GGTTGGTCGCTGTGACATCCAGATCACGCAGCAAGCCGTCGTGAATGCCGTAGGCCCAGCCGTGAATGGTAACTTTCTGC
CCGCGTTTCCACGCTGA
>CP063742.1:c3891675-3891499 Escherichia coli strain 18SC04V02-EC chromosome	complete genome
ATGGCATTTTTATTTGTGGTTGGCGTGTTTCAGCTTGAGGTTGGAAATCCCGTGACGGTAACGTTGCTCAAGGGTTTCGC
GGTTGGTGGCAGTAACATCCAGATCACGCAGCAAGCCGTCGTGAATGCCGTAGGCCCAGCCGTGAATGGTAACTTTCTGC
CCGCGTTTCCACGCTGA
>AP018796.1:143483-143659 Escherichia coli E2855 DNA	complete genome
ATGGCATTTTTATTTGTGGTTGGCGTGTTTCAGCTTGAGGTTGGAAATCCCGTGACGGTAACGTTGCTCAAGGGTTTCGC
GGTTGGTGGCGGTAACATCCAGATCACGCAGCAAGCCGTCGTGAATGCCGTAGGCCCAGCCGTGAATGGTAACTTTCTGC
CCGCGTTTCCACGCTGA
>CP032892.1:c3968243-3968067 Escherichia coli strain SCEC020022 chromosome	complete genome
ATGGCATTTTTATTTGTGGTTGGCGTGTTTCAGCTTGAGGTTGGAAATCCCGTGACGGTAACGTTGCTCAAGGGTTTCGC
GGTTAGTCGCTGTGACATCCAGATCACGCAGCAAGCCGTCGTGAATGCCATAGGCCCAGCCGTGAATGGTAACTTTCTGC
CCGCGTTTCCACGCTGA
>CP012735.1:c176465-176289 Shigella flexneri 1a strain 0228 chromosome	complete genome
ATGGCATTTTTATTTGTGGTTGGCGTGTTTCAGCTTGAGGTTGGAAATCCCGTGACGGTAACGTTGCTCAAGGGTTTCGC
GGTTGGTGGCGGTAACATCCAGATCACGCAGCAAGCCGTCGTGAATGCCGTAGGCCCAGCCGTGAATGGTAACTTTCTGC
CCGCGTTTCCACGCTGA
>CP042336.1:3983570-3983746 Escherichia coli strain GZ04-0086 chromosome	complete genome
ATGGCATTTTTATTTGTGGTTGGCGTGTTTCAGCTTGAGGTTGGAAATCCCGTGACGGTAACGTTGCTCAAGGGTTTCGC
GGTTGGTGGCGGTAACATCCAGATCACGCAGCAAGCCGTCGTGAATGCCGTAGGCCCAGCCGTGAATGGTAACTTTCTGC
CCGCGTTTCCACGCTGA
>CP010177.1:c464390-464214 Escherichia coli strain H14	complete genome
ATGGCATTTTTATTTGTGGTTGGCGTGTTTCAGCTTGAGGTTGGAAATCCCGTGACGGTAACGTTGCTCAAGGGTTTCGC
GGTTGGTCGCTGTGACATCCAGATCACGCAGCAAGCCGTCGTGAATGCCGTAGGCCCAGCCGTGAATGGTAACTTTCTGC
CCGCGTTTCCACGCTGA
>CP026349.1:141999-142175 Escherichia coli strain 6A chromosome	complete genome
ATGGCATTTTTATTTGTGGTTGGCGTGTTTCAGCTTGAGGTTGGAAATCCCGTGACGGTAACGTTGCTCAAGGGTTTCGC
GGTTGGTGGCGGTAACATCCAGATCACGCAGCAAGCCGTCGTGAATGCCGTAGGCCCAGCCGTGAATGGTAACTTTCTGC
CCGCGTTTCCACGCTGA
>CP033250.1:c3921647-3921471 Escherichia coli strain ECCHD184 chromosome	complete genome
ATGGCATTTTTATTTGTGGTTGGCGTGTTTCAGCTTGAGGTTGGAAATCCCGTGACGGTAACGTTGCTCAAGGGTTTCGC
GGTTGGTGGCGGTAACATCCAGATCACGCAGCAAGCCGTCGTGAATGCCGTAGGCCCAGCCGTGAATGGTAACTTTCTGC
CCGCGTTTCCACGCTGA
>CP088067.1:949437-949613 Escherichia coli strain 432750 chromosome	complete genome
ATGGCATTTTTATTTGTGGTTGGCGTGTTTCAGCTTGAGGTTGGAAATCCCGTGACGGTAACGTTGCTCAAGGGTTTCGC
GGTTGGTGGCAGTAACATCCAGATCACGCAGCAAGCCGTCGTGAATGCCATAAGCCCAGCCGTGAATGGTAACTTTCTGC
CCGCGTTTCCACGCTGA
>CP102218.1:c3754170-3753994 Shigella flexneri strain 1480880 chromosome	complete genome
ATGGCATTTTTATTTGTGGTTGGCGTGTTTCAGCTTGAGGTTGGAAATCCCGTGACGGTAACGTTGCTCAAGGGTTTCGC
GGTTGGTGGCGGTAACATCCAGATCACGCAGCAAGCCGTCGTGAATGCCGTAGGCCCAGCCGTGAATGGTAACTTTCTGC
CCGCGTTTCCACGCTGA
>CP029164.1:c4794141-4793965 Escherichia coli strain 104 chromosome	complete genome
ATGGCATTTTTATTTGTGGTTGGCGTGTTTCAGCTTGAGGTTGGAGATCCCGTGACGGTAACGTTGCTCAAGGGTTTCGC
GGTTAGTCGCTGTGACATCCAGATCACGTAGCAAGCCGTCGTGAATGCCGTAGGCCCAGCCGTGTATGGTGACTTTCTGC
CCGCGTTTCCACGCTGA
>CP043191.1:c3756047-3755871 Escherichia coli O16:H48 strain PG20180173 chromosome	complete genome
ATGGCATTTTTATTTGTGGTTGGCGTGTTTCAGCTTGAGGTTGGAAATCCCGTGACGGTAACGTTGCTCAAGGGTTTCGC
GGTTGGTGGCGGTAACATCCAGATCACGCAGCAAGCCGTCGTGAATGCCGTAGGCCCAGCCGTGAATGGTAACTTTCTGC
CCGCGTTTCCACGCTGA
>CP006584.1:143307-143483 Escherichia coli LY180	complete genome
ATGGCATTTTTATTTGTGGTTGGCGTGTTTCAGCTTGAGGTTGGAAATCCCGTGACGGTAACGTTGCTCAAGGGTTTCGC
GGTTGGTCGCTGTGACATCCAGATCACGCAGCAAGCCGTCGTGAATGCCGTAGGCCCAGCCGTGAATGGTAACTTTCTGC
CCGCGTTTCCACGCTGA
>AP021914.1:c3820540-3820364 Escherichia coli DNA	complete genome	strain: WP2-W18-CRE-03
ATGGCATTTTTATTTGTGGTTGGCGTGTTTCAGCTTGAGGTTGGAAATCCCGTGACGGTAACGTTGCTCAAGGGTTTCGC
GGTTGGTCGCTGTGACATCCAGATCACGCAGCAAGCCGTCGTGAATGCCGTAGGCCCAGCCGTGAATGGTAACTTTCTGC
CCGCGTTTCCACGCTGA
>CP063774.1:3696361-3696537 Escherichia coli O25b:H4-ST131 chromosome	complete genome
ATGGCATTTTTATTTGTGGTTGGCGTGTTTCAGCTTGAGGTTGGAGATCCCGTGACGGTAACGTTGCTCAAGGGTTTCGC
GGTTAGTCGCTGTGACATCCAGATCACGCAGCAAGCCGTCGTGAATGCCGTAGGCCCAGCCGTGAATGGTAACTTTCTGC
CCGCGTTTCCACGCTGA
>AP024473.1:146309-146485 Escherichia coli O121:H19 SE14002 DNA	complete genome
ATGGCATTTTTATTTGTGGTTGGCGTGTTTCAGCTTGAGGTTGGAAATCCCGTGACGGTAACGTTGCTCAAGGGTTTCGC
GGTTGGTCGCTGTGACATCCAGATCACGCAGCAAGCCGTCGTGAATGCCGTAGGCCCAGCCGTGAATGGTAACTTTCTGC
CCGCGTTTCCACGCTGA
>CP057344.1:c3942007-3941831 Escherichia coli strain RHB29-C15 chromosome	complete genome
ATGGCATTTTTATTTGTGGTTGGCGTGTTTCAGCTTGAGGTTGGAAATCCCGTGACGGTAACGTTGCTCAAGGGTTTCGC
GGTTGGTGGCAGTAACATCCAGATCACGCAGCAAGCCGTCGTGAATACCGTAGGCCCAGCCGTGAATGGTAACTTTCTGC
CCGCGTTTCCACGCTGA
>CP057693.1:c3805102-3804926 Escherichia coli strain RHB17-C10 chromosome	complete genome
ATGGCATTTTTATTTGTGGTTGGCGTGTTTCAGCTTGAGGTTGGAAATCCCGTGACGGTAACGTTGCTCAAGGGTTTCGC
GGTTAGTCGCTGTGACATCCAGATCACGCAGCAAGCCGTCGTGAATGCCATAGGCCCAGCCGTGAATGGTAACTTTCTGC
CCGCGTTTCCACGCTGA
>CP058833.1:3967391-3967567 Shigella flexneri strain STLEFF_27 chromosome	complete genome
ATGGCATTTTTATTTGTGGTTGGCGTGTTTCAGCTTGAGGTTGGAAATCCCGTGACGGTAACGTTGCTCAAGGGTTTCGC
GGTTGGTGGCGGTAACATCCAGATCACGCAGCAAGCCGTCGTGAATGCCGTAGGCCCAGCCGTGAATGGTAACTTTCTGC
CCGCGTTTCCACGCTGA
>LR778148.1:2053614-2053790 Escherichia coli isolate SC475 genome assembly	chromosome: omosome1
ATGGCATTTTTATTTGTGGTTGGCGTGTTTCAGCTTGAGGTTGGAAATCCCGTGACGGTAACGTTGCTCAAGGGTTTCGC
GGTTGGTCGCTGTGACATCCAGATCACGCAGCAAGCCGTCGTGAATGCCGTAGGCCCAGCCGTGAATGGTAACTTTCTGC
CCGCGTTTCCACGCTGA
>CP088694.1:2794211-2794387 Escherichia coli strain B17EC0426 chromosome	complete genome
ATGGCATTTTTATTTGTGGTTGGCGTGTTTCAGCTTGAGGTTGGAGATCCCGTGACGGTAACGTTGTTCAAGGGTTTCGC
GGTTAGTCGCTGTGACATCCAGATCACGCAGCAAGCCGTCGTGAATGCCGTAGGCCCAGCCGTGTATGGTGACTTTCTGC
CCGCGTTTCCACGCTGA
>CP024266.1:c122850-122674 Escherichia coli O6:H16 strain F6699 chromosome	complete genome
ATGGCATTTTTATTTGTGGTTGGCGTGTTTCAGCTTGAGGTTGGAAATCCCGTGACGGTAACGTTGCTCAAGGGTTTCGC
GATTGGTCGCTGTAACATCCAGATCACGCAGCAAGCCGTCGTGAATGCCGTAGGCCCAGCCGTGAATGGTGACTTTCTGC
CCGCGTTTCCACGCTGA
>CP080246.1:4277644-4277820 Escherichia coli strain SYNB1934 chromosome	complete genome
ATGGCGAATTTATTTGTGATTGATGTGCTTCAGCTTGAGGTTGGAGATCCCGTGACGGTAACGTTGCTCAAGGGTTTCGC
GGTTAGTCGCTGTGACATCCAGATCACGCAGCAAGCCGTCGTGAATGCCGTAGGCCCAGCCGTGAATGGTAACTTTCTGC
CCGCGTTTCCACGCTGA
>CP057402.1:741320-741496 Escherichia coli strain RHB27-C21 chromosome	complete genome
ATGGCATTTTTATTTGTGGTTGGCGTGTTTCAGCTTGAGGTTGGAAATCCCGTGACGGTAACGTTGCTCAAGGGTTTCGC
GGTTGGTCGCTGTGACATCCAGATCACGCAGCAAGCCGTCGTGAATGCCGTAGGCCCAGCCGTGAATGGTAACTTTCTGC
CCGCGTTTCCACGCTGA
>CP048344.1:c3803961-3803785 Escherichia coli strain 124 chromosome	complete genome
ATGGCATTTTTATTTGTGGTTGGCGTGTTTCAGCTTGAGGTTGGAAATCCCGTGACGGTAACGTTGCTCAAGGGTTTCGC
GGTTGGTGGCGGTAACATCCAGATCACGCAGCAAGCCGTCGTGAATGCCGTAGGCCCAGCCGTGAATGGTAACTTTCTGC
CCGCGTTTCCACGCTGA
>CP059953.1:c3797040-3796864 Escherichia coli strain 98.1 chromosome
ATGGCATTTTTATTTGTGGTTGGCGTGTTTCAGCTTGAGGTTGGAAATCCCGTGACGGTAACGTTGCTCAAGGGTTTCGC
GGTTGGTCGCTGTGACATCCAGATCACGCAGCAAGCCGTCGTGAATGCCGTAGGCCCAGCCGTGAATGGTAACTTTCTGC
CCGCGTTTCCACGCTGA
>CP051830.1:c4604935-4604759 Escherichia coli O157:H7 strain FLT_1998F chromosome	complete genome
ATGGCATTTTTATTTGTGGTTGGCGTGTTTCAGCTTGAGGTTGGAAATCCCGTGACGGTAACGTTGCTCAAGGGTTTCGC
GGTTGGTGGCAGTAACATCCAGATCACGCAGCAAGCCGTCGTGAATGCCATAAGCCCAGCCGTGAATGGTAACTTTCTGC
CCGCGTTTCCACGCTGA
>CP061270.1:338050-338226 Escherichia coli strain STEC1012 plasmid pSTEC1012_1	complete sequence
ATGGCATTTTTATTTGTGGTTGGCGTGTTTCAGCTTGAGGTTGGAAATCCCGTGACGGTAACGTTGCTCAAGGGTTTCGC
GGTTGGTCGCTGTGACATCCAGATCACGCAGCAAGCCGTCGTGAATGCCGTAGGCCCAGCCGTGAATGGTAACTTTCTGC
CCGCGTTTCCACGCTGA
>CP028769.1:c3899863-3899687 Escherichia coli strain A5 chromosome	complete genome
ATGGCATTTTTATTTGTGGTTGGCGTGTTTCAGCTTGAGGTTGGAAATCCCGTGACGGTAACGTTGCTCAAGGGTTTCGC
GGTTGGTCGCTGTGACATCCAGATCACGCAGCAAGCCGTCGTGAATGCCGTAGGCCCAGCCGTGAATGGTAACTTTCTGC
CCGCGTTTCCACGCTGA
>CP057192.1:c3921691-3921515 Escherichia coli strain RHB33-C14 chromosome	complete genome
ATGGCGAATTTATTTGTGATTGATGTGCTTCAGCTTGAGGTTGGAGATCCCGTGACGGTAACGTTGCTCAAGGGTTTCGC
GGTTAGTCGCTGTGACATCCAGATCACGCAGCAAGCCGTCGTGAATGCCGTAGGCCCAGCCGTGAATGGTAACTTTCTGC
CCGCGTTTCCACGCTGA
>CP078567.1:c2058143-2057967 Escherichia coli strain Colony492 chromosome
ATGGTGTTTTTATTTGTGGTTGGCGTGTTTCAGCTTGAGATTGGAAATCCCGTGACGGTAACGTTGTTCAAGGGTTTCGC
GGTTGGTGGCGGTAACATCCAGATCACGCAGCAAACCGTCGTGAATGCCGTAGGCCCAGCCGTGAATGGTAACTTTCTGC
CCGCGTTTCCACGCTGA
>CP027640.1:1040208-1040384 Escherichia coli strain 2014C-4705 chromosome	complete genome
ATGGCATTTTTATTTGTGGTTGGCGTGTTTCAGCTTGAGGTTGGAAATCCCGTGACGGTAACGTTGCTCAAGGGTTTCGC
GGTTGGTCGCTGTGACATCCAGATCACGCAGCAAGCCGTCGTGAATGCCGTAGGCCCAGCCGTGAATGGTAACTTTCTGC
CCGCGTTTCCACGCTGA
>CP034931.1:380952-381128 Shigella flexneri strain 2013C-3749 chromosome	complete genome
ATGGCATTTTTATTTGTGGTTGGCGTGTTTCAGCTTGAGGTTGGAAATCCCGTGACGGTAACGTTGCTCAAGGGTTTCGC
GGTTGGTGGCGGTAACATCCAGATCACGCAGCAAGCCGTCGTGAATGCCGTAGGCCCAGCCGTGAATGGTAACTTTCTGC
CCGCGTTTCCACGCTGA
>CP031706.1:732521-732697 Escherichia coli strain R1 chromosome	complete genome
ATGGCATTTTTATTTGTGGTTGGCGTGTTTCAGCTTGAGGTTGGAAATCCCGTGACGGTAACGTTGCTCAAGGGTTTCGC
GGTTGGTGGCGGTAACATCCAGATCACGCAGCAAGCCGTCGTGAATGCCGTAGGCCCAGCCGTGAATGGTAACTTTCTGC
CCGCGTTTCCACGCTGA
>CP050031.1:c3774458-3774282 Escherichia coli strain 33-6 chromosome	complete genome
ATGGCATTTTTATTTGTGGTTGGCGTGTTTCAGCTTGAGGTTGGAAATCCCGTGACGGTAACGTTGCTCAAGGGTTTCGC
GGTTGGTCGCTGTGACATCCAGATCACGCAGCAAGCCGTCGTGAATGCCGTAGGCCCAGCCGTGAATGGTAACTTTCTGC
CCGCGTTTCCACGCTGA
>CP088071.1:949455-949631 Escherichia coli strain 427603 chromosome	complete genome
ATGGCATTTTTATTTGTGGTTGGCGTGTTTCAGCTTGAGGTTGGAAATCCCGTGACGGTAACGTTGCTCAAGGGTTTCGC
GGTTGGTGGCAGTAACATCCAGATCACGCAGCAAGCCGTCGTGAATGCCATAAGCCCAGCCGTGAATGGTAACTTTCTGC
CCGCGTTTCCACGCTGA
>CP014269.1:901054-901230 Escherichia coli B strain C3029 chromosome	complete genome
ATGGCATTTTTATTTGTGGTTGGCGTGTTTCAGCTTGAGGTTGGAAATCCCGTGACGGTAACGTTGCTCAAGGGTTTCGC
GGTTGGTGGCGGTAACATCCAGATCACGCAGCAAGCCGTCGTGAATGCCGTAGGCCCAGCCGTGAATGGTAACTTTCTGC
CCGCGTTTCCACGCTGA
>CP011915.1:c4782158-4781982 Escherichia coli strain PSUO2 chromosome	complete genome
ATGGCATTTTTATTTGTGGTTGGCGTGTTTCAGCTTGAGGTTGGAGATCCCGTGACGGTAACGTTGCTCAAGGGTTTCGC
GGTTAGTCGCTGTGACATCCAGATCACGCAGCAAGCCGTCGTGAATGCCGTAGGCCCAGCCGTGAATGGTAACTTTCTGC
CCGCGTTTCCACGCTGA
>CP077281.1:c2569490-2569314 Escherichia coli strain FDAARGOS_1388 chromosome	complete genome
ATGGCATTTTTATTTGTGGTTGGCGTGTTTCAGCTTGAGGTTGGAAATCCCGTGACGGTAACGTTGCTCAAGGGTTTCGC
GGTTGGTGGCGGTAACATCCAGATCACGCAGCAAGCCGTCGTGAATGCCGTAGGCCCAGCCGTGAATGGTAACTTTCTGC
CCGCGTTTCCACGCTGA
>CP018991.1:4035609-4035785 Escherichia coli strain Ecol_AZ146	complete genome
ATGGCATTTTTATTTGTGGTTGGCGTGTTTCAGCTTGAGGTTGGAGATCCCGTGACGGTAACGTTGCTCAAGGGTTTCGC
GGTTAGTCGCTGTGACATCCAGATCACGCAGCAAGCCGTCGTGAATGCCGTAGGCCCAGCCGTGAATGGTAACTTTCTGC
CCGCGTTTCCACGCTGA
>CP088356.1:1202377-1202553 Escherichia coli strain F17EC0098 chromosome	complete genome
ATGGCATTTTTATTTGTGGTTGGCGTGTTTCAGCTTGAGGTTGGAGATCCCGTGACGGTAACGTTGCTCAAGGGTTTCGC
GGTTAGTCGCTGTGACATCCAGATCACGCAGCAAGCCGTCGTGAATGCCGTAGGCCCAGCCGTGAATGGTAACTTTCTGC
CCGCGTTTCCACGCTGA
>CP021844.1:c4191580-4191404 Escherichia coli strain EC1515	complete genome
ATGGCATTTTTATTTGTGGTTGGCGTGTTTCAGCTTGAGGTTGGAAATCCCGTGACGGTAACGTTGCTCAAGGGTTTCGC
GGTTGGTGGCAGTAACATCCAGATCACGCAGCAAGCCGTCGTGAATACCGTAGGCCCAGCCGTGAATGGTAACTTTCTGC
CCGCGTTTCCACGCTGA
>CP055099.1:c3890476-3890300 Shigella flexneri strain SWHIN_107 chromosome	complete genome
ATGGCATTTTTATTTGTGGTTGGCGTGTTTCAGCTTGAGGTTGGAAATCCCGTGACGGTAACGTTGCTCAAGGGTTTCGC
GGTTAGTCGCTGTGACATCCAGATCACGCAGCAAGCCGTCGTGAATGCCATAGGCCCAGCCGTGAATGGTAACTTTCTGC
CCGCGTTTCCACGCTGA
>CP093317.1:c3816763-3816587 Escherichia coli strain HUM3355 chromosome	complete genome
ATGGCATTTTTATTTGTGGTTGGCGTGTTTCAGCTTGAGGTTGGAAATCCCGTGACGGTAACGTTGCTCAAGGGTTTCGC
GGTTAGTCGCTGTGACATCCAGATCACGCAGCAAGCCGTCGTGAATGCCATAGGCCCAGCCGTGAATGGTAACTTTCTGC
CCGCGTTTCCACGCTGA
>CP058831.1:c3748681-3748505 Shigella flexneri strain STLE4 chromosome	complete genome
ATGGCATTTTTATTTGTGGTTGGCGTGTTTCAGCTTGAGGTTGGAAATCCCGTGACGGTAACGTTGCTCAAGGGTTTCGC
GGTTGGTGGCGGTAACATCCAGATCACGCAGCAAGCCGTCGTGAATGCCGTAGGCCCAGCCGTGAATGGTAACTTTCTGC
CCGCGTTTCCACGCTGA
>CP101961.1:1789862-1790038 Escherichia coli strain STEC1140 chromosome	complete genome
ATGGCATTTTTATTTGTGGTTGGCGTGTTTCAGCTTGAGGTTGGAAATCCCGTGACGGTAACGTTGCTCAAGGGTTTCGC
GGTTGGTCGCTGTGACATCCAGATCACGCAGCAAGCCGTCGTGAATGCCGTAGGCCCAGCCGTGAATGGTAACTTTCTGC
CCGCGTTTCCACGCTGA
>CP080119.1:2442400-2442576 Escherichia coli strain M45 chromosome	complete genome
ATGGCATTTTTATTTGTGGTTGGCGTGTTTCAGCTTGAGGTTGGAGATCCCGTGACGGTAACGTTGCTCAAGGGTTTCGC
GGTTAGTCGCTGTGACATCCAGATCACGCAGCAAGCCGTCGTGAATGCCGTAGGCCCAGCCGTGAATGGTAACTTTCTGC
CCGCGTTTCCACGCTGA
>LM996643.1:179439-179615 Escherichia coli genome assembly FHI75	scaffold scaffold-20_contig-6.0_1_260580_[organism:Escherichia
ATGGCATTTTTATTTGTGGTTGGCGTGTTTCAGCTTGAGGTTGGAAATCCCGTGACGGTAACGTTGCTCAAGGGTTTCGC
GGTTGGTGGCGGTAACATCCAGATCACGCAGCAAGCCGTCGTGAATGCCGTAGGCCCAGCCGTGAATGGTAACTTTCTGC
CCGCGTTTCCACGCTGA
>CP026360.1:141999-142175 Escherichia coli strain 1FA chromosome	complete genome
ATGGCATTTTTATTTGTGGTTGGCGTGTTTCAGCTTGAGGTTGGAAATCCCGTGACGGTAACGTTGCTCAAGGGTTTCGC
GGTTGGTGGCGGTAACATCCAGATCACGCAGCAAGCCGTCGTGAATGCCGTAGGCCCAGCCGTGAATGGTAACTTTCTGC
CCGCGTTTCCACGCTGA
>CP082771.1:948349-948525 Escherichia coli LF82 chromosome	complete genome
ATGGCGAATTTATTTGTGATTGATGTGCTTCAGCTTGAGGTTGGAGATCCCGTGACGGTAACGTTGCTCAAGGGTTTCGC
GGTTAGTCGCTGTGACATCCAGATCACGCAGCAAGCCGTCGTGAATGCCGTAGGCCCAGCCGTGAATGGTAACTTTCTGC
CCGCGTTTCCACGCTGA
>CP051694.1:c4124659-4124483 Escherichia coli strain SCU-313 chromosome	complete genome
ATGGCATTTTTATTTGTGGTTGGCGTGTTTCAGCTTGAGATTGGAAATCCCGTGACGGTAACGTTGCTCAAGAGTTTCGC
GGTTGGTCGCTGTGACATCCAGATCACGCAGCAAGCCGTCGTGAATGCCGTAGGCCCAGCCGTGAATGGTGACTTTCTGC
CCGCGTTTCCACGCTGA
>CP086526.1:c3759253-3759077 Escherichia coli strain Ec-042-T20-MAC chromosome	complete genome
ATGGCATTTTTATTTGTGGTTGGCGTGTTTCAGCTTGAGGTTGGAAATCCCGTGACGGTAACGTTGCTCAAGGGTTTCGC
GGTTAGTCGCTGTGACATCCAGATCACGCAGCAAGCCGTCGTGAATGCCATAGGCCCAGCCGTGAATGGTAACTTTCTGC
CCGCGTTTCCACGCTGA
>CP028647.1:c4555080-4554904 Escherichia coli strain 130 chromosome	complete genome
ATGGCATTTTTATTTGTGGTTGGCGTGTTTCAGCTTGAGGTTGGAAATCCCGTGACGGTAACGTTGCTCAAGGGTTTCGC
GGTTGGTGGCAGTAACATCCAGATCACGCAGCAAGCCGTCGTGAATGCCATAAGCCCAGCCGTGAATGGTAACTTTCTGC
CCGCGTTTCCACGCTGA
>AP022044.1:c3995836-3995660 Escherichia coli DNA	complete genome	strain: WP4-S17-ESBL-03
ATGGCATTTTTATTTGTGGTTGGCGTGTTTCAGCTTGAGGTTGGAGATCCCGTGACGGTAACGTTGCTCAAGGGTTTCGC
GGTTAGTCGCTGTGACATCCAGATCACGCAGCAAGCCGTCGTGAATGCCGTAGGCCCAGCCGTGAATGGTAACTTTCTGC
CCGCGTTTCCACGCTGA
>CP010443.1:902422-902598 Escherichia coli K-12 strain ER3446	complete genome
ATGGCATTTTTATTTGTGGTTGGCGTGTTTCAGCTTGAGGTTGGAAATCCCGTGACGGTAACGTTGCTCAAGGGTTTCGC
GGTTGGTGGCGGTAACATCCAGATCACGCAGCAAGCCGTCGTGAATGCCGTAGGCCCAGCCGTGAATGGTAACTTTCTGC
CCGCGTTTCCACGCTGA
>CP081805.1:c4054679-4054503 Escherichia coli strain CX20 chromosome	complete genome
ATGGCATTTTTATTTGTGGTTGGCGTGTTTCAGCTTGAGGTTGGAAATCCCGTGACGGTAACGTTGCTCAAGGGTTTCGC
GGTTGGTCGCTGTGACATCCAGATCACGCAGCAAGCCGTCGTGAATGCCGTAGGCCCAGCCGTGAATGGTAACTTTCTGC
CCGCGTTTCCACGCTGA
>CP026840.1:2865483-2865659 Shigella dysenteriae strain ATCC 9753 chromosome	complete genome
ATGGCATTTTTATTTGTGGTTGGCGTGTTTCAGCTTGAGGTTGGAAATCCCGTGACGGTAACGTTGCTCAAGGGTTTCGC
GGTTGGTGGCAGTAACATCCAGATCACGCAGCAAGCCGTCGTGAATGCCATAGGCCCAGCCGTGAATGGTAACTTTCTGC
CCGCGTTTCCACGCTGA
>CP088804.1:3418453-3418629 Escherichia coli strain B16EC0331 chromosome	complete genome
ATGGCATTTTTATTTGTGGTTGGCGTGTTTCAGCTTGAGGTTGGAAATCCCGTGACGGTAACGTTGCTCAAGGGTTTCGC
GGTTAGTCGCTGTGACATCCAGATCACGCAGCAAGCCGTCGTGAATGCCATAGGCCCAGCCGTGAATGGTAACTTTCTGC
CCGCGTTTCCACGCTGA
>CP041993.1:c1679843-1679667 Escherichia coli strain Fis2-e3 chromosome	complete genome
ATGGCATTTTTATTTGTGGTTGGCGTGTTTCAGCTTGAGGTTGGAAATCCCGTGACGGTAACGTTGCTCAAGGGTTTCGC
GGTTGGTGGCGGTAACATCCAGATCACGCAGCAAGCCGTCGTGAATGCCGTAGGCCCAGCCGTGAATGGTAACTTTCTGC
CCGCGTTTCCACGCTGA
>LT883142.1:c3836275-3836099 Escherichia coli isolate 6666666.257727.embl genome assembly	chromosome: IV
ATGGCATTTTTATTTGTGGTTGGCGTGTTTCAGCTTGAGGTTGGAAATCCCGTGACGGTAACGTTGCTCAAGGGTTTCGC
GGTTGGTCGCTGTGACATCCAGATCACGCAGCAAGCCGTCGTGAATGCCGTAGGCCCAGCCGTGAATGGTAACTTTCTGC
CCGCGTTTCCACGCTGA
>CP088673.1:1031805-1031981 Escherichia coli strain C16EC0268 chromosome	complete genome
ATGGCATTTTTATTTGTGGTTGGCGTGTTTCAGCTTGAGGTTGGAGATCCCGTGACGGTAACGTTGCTCAAGGGTTTCGC
GGTTAGTCGCTGTGACATCCAGATCACGCAGCAAGCCGTCGTGAATGCCGTAGGCCCAGCCGTGAATGGTAACTTTCTGC
CCGCGTTTCCACGCTGA
>CP084207.1:c4508377-4508201 Escherichia coli strain EC2648-R1-1 chromosome	complete genome
ATGGCATTTTTATTTGTGGTTGGCGTGTTTCAGCTTGAGGTTGGAAATCCCGTGACGGTAACGTTGCTCAAGGGTTTCGC
GGTTGGTGGCGGTAACATCCAGATCACGCAGCAAGCCGTCGTGAATGCCGTAGGCCCAGCCGTGAATGGTAACTTTCTGC
CCGCGTTTCCACGCTGA
>CP073988.1:c3713365-3713189 Escherichia coli strain MB10 chromosome	complete genome
ATGGCATTTTTATTTGTGGTTGGCGTGTTTCAGCTTGAGGTTGGAAATCCCGTGACGGTAACGTTGCTCAAGGGTTTCGC
GGTTGGTGGCAGTAACATCCAGATCACGCAGCAAGCCGTCGTGAATGCCATAGGCCCAGCCGTGAATGGTAACTTTCTGC
CCGCGTTTCCACGCTGA
>CP044298.1:c3181342-3181166 Escherichia coli strain P59A chromosome	complete genome
ATGGCATTTTTATTTGTGGTTGGCGTGTTTCAGCTTGAGGTTGGAAATCCCGTGACGGTAACGTTGCTCAAGGGTTTCGC
GGTTGGTGGCGGTAACATCCAGATCACGCAGCAAGCCGTCGTGAATGCCGTAGGCCCAGCCGTGAATGGTAACTTTCTGC
CCGCGTTTCCACGCTGA
>CP054977.1:c3896842-3896666 Shigella flexneri strain STIN_92 chromosome	complete genome
ATGGCATTTTTATTTGTGGTTGGCGTGTTTCAGCTTGAGGTTGGAAATCCCGTGACGGTAACGTTGCTCAAGGGTTTCGC
GGTTGGTGGCGGTAACATCCAGATCACGCAGCAAGCCGTCGTGAATGCCGTAGGCCCAGCCGTGAATGGTAACTTTCTGC
CCGCGTTTCCACGCTGA
>CP034799.1:c1197656-1197480 Escherichia coli strain 2009C-4687 chromosome	complete genome
ATGGCATTTTTATTTGTGGTTGGCGTGTTTCAGCTTGAGGTTGGAAATCCCGTGACGGTAACGTTGCTCAAGGGTTTCGC
GGTTGGTGGCAGTAACATCCAGATCACGCAGCAAGCCGTCGTGAATGCCATAAGCCCAGCCGTGAATGGTAACTTTCTGC
CCGCGTTTCCACGCTGA
>CP051808.1:c4554981-4554805 Escherichia coli O157:H7 strain FLT_2006I chromosome	complete genome
ATGGCATTTTTATTTGTGGTTGGCGTGTTTCAGCTTGAGGTTGGAAATCCCGTGACGGTAACGTTGCTCAAGGGTTTCGC
GGTTGGTGGCAGTAACATCCAGATCACGCAGCAAGCCGTCGTGAATGCCATAAGCCCAGCCGTGAATGGTAACTTTCTGC
CCGCGTTTCCACGCTGA
>CP054343.1:c640916-640740 Escherichia coli strain SCU-164 chromosome
ATGGCATTTTTATTTGTGGTTGGCGTGTTTCAGCTTGAGATTGGAAATCCCGTGACGGTAACGTTGCTCAAGAGTTTCGC
GGTTGGTCGCTGTGACATCCAGATCACGCAGCAAGCCGTCGTGAATGCCGTAGGCCCAGCCGTGAATGGTGACTTTCTGC
CCGCGTTTCCACGCTGA
>CP055652.1:c3946007-3945831 Escherichia coli strain RHB32-C08 chromosome	complete genome
ATGGCATTTTTATTTGTGGTTGGCGTGTTTCAGCTTGAGGTTGGAAATCCCGTGACGGTAACGTTGCTCAAGGGTTTCGC
GGTTGGTGGCGGTAACATCCAGATCACGCAGCAAGCCGTCGTGAATGCCGTAGGCCCAGCCGTGAATGGTAACTTTCTGC
CCGCGTTTCCACGCTGA
>CP077273.1:c3231654-3231478 Escherichia coli strain FDAARGOS_1385 chromosome	complete genome
ATGGCATTTTTATTTGTGGTTGGCGTGTTTCAGCTTGAGGTTGGAAATCCCGTGACGGTAACGTTGCTCAAGGGTTTCGC
GGTTGGTGGCGGTAACATCCAGATCACGCAGCAAGCCGTCGTGAATGCCGTAGGCCCAGCCGTGAATGGTAACTTTCTGC
CCGCGTTTCCACGCTGA
>CP060953.1:3762345-3762521 Escherichia coli strain EC8 chromosome	complete genome
ATGGCATTTTTATTTGTGGTTGGCGTGTTTCAGCTTGAGGTTGGAGATCCCGTGACGGTAACGTTGCTCAAGGGTTTCGC
GGTTAGTCGCTGTGACATCCAGATCACGCAGCAAGCCGTCGTGAATGCCGTAGGCCCAGCCGTGAATGGTAACTTTCTGC
CCGCGTTTCCACGCTGA
>CP021535.1:c4493390-4493214 Escherichia coli strain AR_0119	complete genome
ATGGCATTTTTATTTGTGGTTGGCGTGTTTCAGCTTGAGGTTGGAAATCCCGTGACGGTAACGTTGCTCAAGGGTTTCGC
GGTTGGTCGCTGTGACATCCAGATCACGCAGCAAGCCGTCGTGAATGCCGTAGGCCCAGCCGTGAATGGTAACTTTCTGC
CCGCGTTTCCACGCTGA
>CP056273.1:c4362816-4362640 Escherichia coli strain RHBSTW-00875 chromosome	complete genome
ATGGCATTTTTATTTGTGGTTGGCGTGTTTCAGCTTGAGATTGGAAATCCCGTGACGGTAACGTTGCTCAAGAGTTTCGC
GGTTGGTCGCTGTGACATCCAGATCACGCAGCAAGCCGTCGTGAATGCCGTAGGCCCAGCCGTGAATGGTGACTTTCTGC
CCGCGTTTCCACGCTGA
>LR778153.1:c4152103-4151927 Escherichia coli isolate SC480 genome assembly	chromosome: omosome1
ATGGCATTTTTATTTGTGGTTGGCGTGTTTCAGCTTGAGGTTGGAAATCCCGTGACGGTAACGTTGCTCAAGGGTTTCGC
GGTTGGTCGCTGTGACATCCAGATCACGCAGCAAGCCGTCGTGAATGCCGTAGGCCCAGCCGTGAATGGTAACTTTCTGC
CCGCGTTTCCACGCTGA
>CP033762.1:4588784-4588960 Escherichia coli strain FDAARGOS_536 chromosome	complete genome
ATGGCATTTTTATTTGTGGTTGGCGTGTTTCAGCTTGAGGTTGGAGATCCCGTGACGGTAACGTTGCTCAAGGGTTTCGC
GGTTAGTCGCTGTGACATCCAGATCACGCAGCAAGCCGTCGTGAATGCCGTAGGCCCAGCCGTGAATGGTAACTTTCTGC
CCGCGTTTCCACGCTGA
>CP061243.1:936653-936829 Escherichia coli strain STEC411 chromosome	complete genome
ATGGCATTTTTATTTGTGGTTGGCGTGTTTCAGCTTGAGGTTGGAAATCCCGTGACGGTAACGTTGCTCAAGGGTTTCGC
GGTTGGTGGCGGTAACATCCAGATCACGCAGCAAGCCGTCGTGAATGCCGTAGGCCCAGCCGTGAATGGTAACTTTCTGC
CCGCGTTTCCACGCTGA
>CP097213.1:c3923443-3923267 Escherichia coli strain BE311 chromosome	complete genome
ATGGCATTTTTATTTGTGGTTGGCGTGTTTCAGCTTGAGGTTGGAAATCCCGTGACGGTAACGTTGCTCAAGGGTTTCGC
GGTTGGTGGCGGTAACATCCAGATCACGCAGCAAGCCGTCGTGAATGCCGTAGGCCCAGCCGTGAATGGTAACTTTCTGC
CCGCGTTTCCACGCTGA
>CP066756.1:c4518766-4518590 Escherichia coli O157:H7 strain ECP19-798 chromosome	complete genome
ATGGCATTTTTATTTGTGGTTGGCGTGTTTCAGCTTGAGGTTGGAAATCCCGTGACGGTAACGTTGCTCAAGGGTTTCGC
GGTTGGTGGCAGTAACATCCAGATCACGCAGCAAGCCGTCGTGAATGCCATAAGCCCAGCCGTGAATGGTAACTTTCTGC
CCGCGTTTCCACGCTGA
>CP093221.1:c241430-241254 Escherichia coli strain ER2683 chromosome	complete genome
ATGGCATTTTTATTTGTGGTTGGCGTGTTTCAGCTTGAGGTTGGAAATCCCGTGACGGTAACGTTGCTCAAGGGTTTCGC
GGTTGGTGGCGGTAACATCCAGATCACGCAGCAAGCCGTCGTGAATGCCGTAGGCCCAGCCGTGAATGGTAACTTTCTGC
CCGCGTTTCCACGCTGA
>CP038408.1:c4551718-4551542 Escherichia coli O157:H7 strain 86-24 chromosome	complete genome
ATGGCATTTTTATTTGTGGTTGGCGTGTTTCAGCTTGAGGTTGGAAATCCCGTGACGGTAACGTTGCTCAAGGGTTTCGC
GGTTGGTGGCAGTAACATCCAGATCACGCAGCAAGCCGTCGTGAATGCCATAAGCCCAGCCGTGAATGGTAACTTTCTGC
CCGCGTTTCCACGCTGA
>CP056873.1:3933122-3933298 Escherichia coli strain RHBSTW-00081 chromosome	complete genome
ATGGCATTTTTATTTGTGGTTGGCGTGTTTCAGCTTGAGGTTGGAGATCCCGTGACGGTAACGTTGCTCAAGGGTTTCGC
GGTTAGTCGCTGTGACATCCAGATCACGCAGCAAGCCGTCGTGAATGCCGTAGGCCCAGCCGTGAATGGTAACTTTCTGC
CCGCGTTTCCACGCTGA
>CP104431.1:c3702902-3702726 Shigella sonnei strain 1519721 chromosome	complete genome
ATGGCATTTTTATTTGTGGTTGGCGTGTTTCAGCTTGAGGTTGGAAATCCCGTGACGGTAACGTTGCTCAAGGGTTTCGC
GGTTGGTCGCTGTGACATCCAGATCACGCAGCAAGCCGTCGTGAATGCCGTAGGCCCAGCCGTGAATGGTAACTTTCTGC
CCGCGTTTCCACGCTGA
>CP088879.1:1077796-1077972 Escherichia coli strain F16EC0653 chromosome	complete genome
ATGGCATTTTTATTTGTGGTTGGCGTGTTTCAGCTTGAGGTTGGAGATCCCGTGACGGTAACGTTGCTCAAGGGTTTCGC
GGTTAGTCGCTGTGACATCCAGATCACGCAGCAAGCCGTCGTGAATGCCGTAGGCCCAGCCGTGAATGGTAACTTTCTGC
CCGCGTTTCCACGCTGA
>CP040805.1:c3610850-3610674 Escherichia fergusonii strain EFCF056 chromosome	complete genome
ATGGTGTTTTTATTTGTGGTTGGCGTGTTTCAGCTTGAGATTGGAAATCCCGTGACGGTAACGTTGTTCAAGGGTTTCGC
GGTTGGTGGCGGTAACATCCAGATCACGCAGCAAACCGTCGTGAATGCCGTAGGCCCAGCCGTGAATGGTAACTTTCTGC
CCGCGTTTCCACGCTGA
>CP028764.1:c4011060-4010884 Escherichia coli strain A10 chromosome	complete genome
ATGGCATTTTTATTTGTGGTTGGCGTGTTTCAGCTTGAGGTTGGAGATCCCGTGACGGTAACGTTGCTCAAGGGTTTCGC
GGTTAGTCGCTGTGACATCCAGATCACGTAGCAAGCCGTCGTGAATGCCGTAGGCCCAGCCGTGAATGGTGACTTTCTGC
CCGCGTTTCCACGCTGA
>HE616528.1:148926-149102 Shigella sonnei 53G main chromosome	complete genome
ATGGCATTTTTATTTGTGGTTGGCGTGTTTCAGCTTGAGGTTGGAAATCCCGTGACGGTAACGTTGCTCAAGGGTTTCGC
GGTTGGTCGCTGTGACATCCAGATCACGCAGCAAGCCGTCGTGAATGCCGTAGGCCCAGCCGTGAATGGTAACTTTCTGC
CCGCGTTTCCACGCTGA
>CP056604.1:c2269411-2269235 Escherichia coli strain RHBSTW-00321 chromosome	complete genome
ATGGCATTTTTATTTGTGGTTGGCGTGTTTCAGCTTGAGGTTGGAAATCCCGTGACGGTAACGTTGCTCAAGGGTTTCGC
GGTTAGTCGCTGTGACATCCAGATCACGCAGCAAGCCGTCGTGAATGCCATAGGCCCAGCCGTGAATGGTAACTTTCTGC
CCGCGTTTCCACGCTGA
>LR882052.1:c3655150-3654974 Escherichia coli isolate 2015-01-466 genome assembly	chromosome: 1
ATGGCATTTTTATTTGTGGTTGGCGTGTTTCAGCTTGAGGTTGGAAATCCCGTGACGGTAACGTTGCTCAAGGGTTTCGC
GGTTGGTGGCGGTAACATCCAGATCACGCAGCAAGCCGTCGTGAATGCCGTAGGCCCAGCCGTGAATGGTAACTTTCTGC
CCGCGTTTCCACGCTGA
>CP062826.1:c3784448-3784272 Escherichia coli strain Res13-Lact-PER12-33-A chromosome	complete genome
ATGGCATTTTTATTTGTGGTTGGCGTGTTTCAGCTTGAGGTTGGAAATCCCGTGACGGTAACGTTGCTCAAGGGTTTCGC
GGTTGGTGGCGGTAACATCCAGATCACGCAGCAAGCCGTCGTGAATGCCGTAGGCCCAGCCGTGAATGGTAACTTTCTGC
CCGCGTTTCCACGCTGA
>CP088714.1:946379-946555 Escherichia coli strain B17EC0019 chromosome	complete genome
ATGGCATTTTTATTTGTGGTTGGCGTGTTTCAGCTTGAGATTGGAAATCCCGTGACGGTAACGTTGCTCAAGAGTTTCGC
GGTTGGTCGCTGTGACATCCAGATCACGCAGCAAGCCGTCGTGAATGCCGTAGGCCCAGCCGTGAATGGTGACTTTCTGC
CCGCGTTTCCACGCTGA
>CP007394.1:778673-778849 Escherichia coli strain ST2747	complete genome
ATGGCATTTTTATTTGTGGTTGGCGTGTTTCAGCTTGAGATTGGAAATCCCGTGACGGTAACGTTGCTCAAGAGTTTCGC
GGTTGGTCGCTGTGACATCCAGATCACGCAGCAAGCCGTCGTGAATGCCGTAGGCCCAGCCGTGAATGGTGACTTTCTGC
CCGCGTTTCCACGCTGA
>CP025970.1:c2444266-2444090 Escherichia coli strain 11573 a-1 chromosome	complete genome
ATGGCATTTTTATTTGTGGTTGGCGTGTTTCAGCTTGAGGTTGGAAATCCCGTGACGGTAACGTTGCTCAAGGGTTTCGC
GGTTGGTGGCGGTAACATCCAGATCACGCAGCAAGCCGTCGTGAATGCCGTAGGCCCAGCCGTGAATGGTAACTTTCTGC
CCGCGTTTCCACGCTGA
>LR134240.1:c3856366-3856190 Escherichia coli strain NCTC9107 genome assembly	chromosome: 1
ATGGCATTTTTATTTGTGGTTGGCGTGTTTCAGCTTGAGGTTGGAAATCCCGTGACGGTAACGTTGCTCAAGGGTTTCGC
GGTTGGTCGCTGTGACATCCAGATCACGCAGCAAGCCGTCGTGAATGCCGTAGGCCCAGCCGTGAATGGTAACTTTCTGC
CCGCGTTTCCACGCTGA
>CP057600.1:c3859842-3859666 Escherichia coli strain RHB21-C11 chromosome	complete genome
ATGGCATTTTTATTTGTGGTTGGCGTGTTTCAGCTTGAGGTTGGAAATCCCGTGACGGTAACGTTGCTCAAGGGTTTCGC
GGTTGGTGGCAGTAACATCCAGATCACGCAGCAAGCCGTCGTGAATGCCGTAGGCCCAGCCGTGAATGGTAACTTTCTGC
CCGCGTTTCCACGCTGA
>OX341604.1:c2559814-2559638 Escherichia coli isolate EcAZ01 genome assembly	chromosome: c1
ATGGCATTTTTATTTGTGGTTGGCGTGTTTCAGCTTGAGGTTGGAGATCCCGTGACGGTAACGTTGCTCAAGGGTTTCGC
GGTTAGTCGCTGTGACATCCAGATCACGCAGCAAGCCGTCGTGAATGCCGTAGGCCCAGCCGTGAATGGTAACTTTCTGC
CCGCGTTTCCACGCTGA
>CP086480.1:c3928004-3927828 Escherichia coli strain Ec-050-T20-MAC chromosome	complete genome
ATGGCATTTTTATTTGTGGTTGGCGTGTTTCAGCTTGAGGTTGGAAATCCCGTGACGGTAACGTTGCTCAAGGGTTTCGC
GGTTGGTGGCGGTAACATCCAGATCACGCAGCAAGCCGTCGTGAATGCCGTAGGCCCAGCCGTGAATGGTAACTTTCTGC
CCGCGTTTCCACGCTGA
>CP021689.1:1976071-1976247 Escherichia coli strain AR_0058	complete genome
ATGGCATTTTTATTTGTGGTTGGCGTGTTTCAGCTTGAGGTTGGAGATCCCGTGACGGTAACGTTGCTCAAGGGTTTCGC
GGTTAGTCGCTGTGACATCCAGATCACGCAGCAAGCCGTCGTGAATGCCGTAGGCCCAGCCGTGAATGGTAACTTTCTGC
CCGCGTTTCCACGCTGA
>AP022098.1:c4118733-4118557 Escherichia coli DNA	complete genome	strain: WP4-S18-ESBL-09
ATGGCATTTTTATTTGTGGTTGGCGTGTTTCAGCTTGAGGTTGGAGATCCCGTGACGGTAACGTTGTTCAAGGGTTTCGC
GGTTAGTCGCTGTGACATCCAGATCACGCAGCAAGCCGTCGTGAATGCCGTAGGCCCAGCCGTGTATGGTGACTTTCTGC
CCGCGTTTCCACGCTGA
>CP059125.1:798387-798563 Escherichia coli strain EC45 chromosome	complete genome
ATGGCATTTTTATTTGTGGTTGGCGTGTTTCAGCTTGAGGTTGGAAATCCCGTGACGGTAACGTTGCTCAAGGGTTTCGC
GGTTAGTCGCTGTGACATCCAGATCACGCAGCAAGCCGTCGTGAATGCCATAGGCCCAGCCGTGAATGGTAACTTTCTGC
CCGCGTTTCCACGCTGA
>CP095271.1:c4104332-4104156 Escherichia coli strain EC9682 chromosome	complete genome
ATGGCGAATTTATTTGTGATTGATGTGCTTCAGCTTGAGGTTGGAGATCCCGTGACGGTAACGTTGCTCAAGGGTTTCGC
GGTTAGTCGCTGTGACATCCAGATCACGCAGCAAGCCGTCGTGAATGCCGTAGGCCCAGCCGTGAATGGTAACTTTCTGC
CCGCGTTTCCACGCTGA
>CP068808.1:c4232566-4232390 Escherichia coli strain RIVM_C018699 chromosome	complete genome
ATGGCATTTTTATTTGTGGTTGGCGTGTTTCAGCTTGAGATTGGAAATCCCGTGACGGTAACGTTGCTCAAGAGTTTCGC
GGTTGGTCGCTGTGACATCCAGATCACGCAGCAAGCCGTCGTGAATGCCGTAGGCCCAGCCGTGAATGGTGACTTTCTGC
CCGCGTTTCCACGCTGA
>CP104309.1:c4506319-4506143 Escherichia coli O157:H7 strain 380-94 chromosome	complete genome
ATGGCATTTTTATTTGTGGTTGGCGTGTTTCAGCTTGAGGTTGGAAATCCCGTGACGGTAACGTTGCTCAAGGGTTTCGC
GGTTGGTGGCAGTAACATCCAGATCACGCAGCAAGCCGTCGTGAATGCCATAAGCCCAGCCGTGAATGGTAACTTTCTGC
CCGCGTTTCCACGCTGA
>CP055019.1:c3980223-3980047 Escherichia coli strain SWHEFF_69 chromosome	complete genome
ATGGCATTTTTATTTGTGGTTGGCGTGTTTCAGCTTGAGGTTAGAAATCCCGTGACGGTAACGTTGCTCAAGGGTTTCTC
GGTTGGTCGCTGTGACATCCAGATCACGCAGCAAGCCGTCGTGAATGCCGTAGGCCCAGCCGTGAATGGTGACTTTCTGC
CCGCGTTTCCACGCTGA
>CP044152.1:c1731857-1731681 Shigella flexneri strain AR-0425 chromosome	complete genome
ATGGCATTTTTATTTGTGGTTGGCGTGTTTCAGCTTGAGGTTGGAAATCCCGTGACGGTAACGTTGCTCAAGGGTTTCGC
GGTTGGTGGCGGTAACATCCAGATCACGCAGCAAGCCGTCGTGAATGCCGTAGGCCCAGCCGTGAATGGTAACTTTCTGC
CCGCGTTTCCACGCTGA
>CP062160.1:1229429-1229605 Escherichia coli strain 20R2R chromosome	complete genome
ATGGCATTTTTATTTGTGGTTGGCGTGTTTCAGCTTGAGGTTGGAAATCCCGTGACGGTAACGTTGCTCAAGGGTTTCGC
GGTTGGTGGCAGTAACATCCAGATCACGCAGCAAGCCGTCGTGAATGCCATAAGCCCAGCCGTGAATGGTAACTTTCTGC
CCGCGTTTCCACGCTGA
>CP088406.1:1601267-1601443 Escherichia coli strain F16EC0455 chromosome	complete genome
ATGGCATTTTTATTTGTGGTTGGCGTGTTTCAGCTTGAGGTTGGAGATCCCGTGACGGTAACGTTGCTCAAGGGTTTCGC
GGTTAGTCGCTGTGACATCCAGATCACGCAGCAAGCCGTCGTGAATGCCGTAGGCCCAGCCGTGAATGGTAACTTTCTGC
CCGCGTTTCCACGCTGA
>CP023353.1:c4109612-4109436 Escherichia coli strain 746 chromosome	complete genome
ATGGCATTTTTATTTGTGGTTGGCGTGTTTCAGCTTGAGATTGGAAATCCCGTGACGGTAACGTTGCTCAAGAGTTTCGC
GGTTGGTCGCTGTGACATCCAGATCACGCAGCAAGCCGTCGTGAATGCCGTAGGCCCAGCCGTGAATGGTGACTTTCTGC
CCGCGTTTCCACGCTGA
>CP088534.1:c3835032-3834856 Escherichia coli strain E16EC0562 chromosome	complete genome
ATGGCATTTTTATTTGTGGTTGGCGTGTTTCAGCTTGAGGTTGGAAATCCCGTGACGGTAACGTTGCTCAAGGGTTTCGC
GGTTGGTGGCGGTAACATCCAGATCACGCAGCAAGCCGTCGTGAATGCCGTAGGCCCAGCCGTGAATGGTAACTTTCTGC
CCGCGTTTCCACGCTGA
>CP026832.1:845382-845558 Shigella dysenteriae strain ATCC 49346 chromosome	complete genome
ATGGCATTTTTATTTGTGGTTGGCGTGTTTCAGCTTGAGGTTGGAAATCCCGTGACGGTAACGTTGCTCAAGGGTTTCGC
GGTTGGTGGCAGTAACATCCAGATCACGCAGCAAGCCGTCGTGAATGCCATAGGCCCAGCCGTGAATGGTAACTTTCTGC
CCGCGTTTCCACGCTGA
>CP088466.1:692102-692278 Escherichia coli strain E17EC0401 chromosome	complete genome
ATGGCATTTTTATTTGTGGTTGGCGTGTTTCAGCTTGAGATTGGAAATCCCGTGACGGTAACGTTGCTCAAGAGTTTCGC
GGTTGGTCGCTGTGACATCCAGATCACGCAGCAAGCCGTCGTGAATGCCGTAGGCCCAGCCGTGAATGGTGACTTTCTGC
CCGCGTTTCCACGCTGA
>CP057878.1:c2163968-2163792 Escherichia coli strain RHB11-C24 chromosome	complete genome
ATGGCATTTTTATTTGTGGTTGGCGTGTTTCAGCTTGAGGTTGGAAATCCCGTGACGGTAACGTTGCTCAAGGGTTTCGC
GGTTGGTCGCTGTGACATCCAGATCACGCAGCAAGCCGTCGTGAATACCGTAGGCCCAGCCGTGAATGGTAACTTTCTGC
CCGCGTTTCCACGCTGA
>CP091156.1:142297-142473 Escherichia coli strain NEC2 chromosome
ATGGCATTTTTATTTGTGGTTGGCGTGTTTCAGCTTGAGGTTGGAAATCCCGTGACGGTAACGTTGCTCAAGGGTTTCGC
GGTTAGTCGCTGTGACATCCAGATCACGCAGCAAGCCGTCGTGAATGCCATAGGCCCAGCCGTGAATGGTAACTTTCTGC
CCGCGTTTCCACGCTGA
>CP058217.1:c4056269-4056093 Escherichia coli Nissle 1917 chromosome	complete genome
ATGGCGAATTTATTTGTGATTGATGTGCTTCAGCTTGAGGTTGGAGATCCCGTGACGGTAACGTTGCTCAAGGGTTTCGC
GGTTAGTCGCTGTGACATCCAGATCACGCAGCAAGCCGTCGTGAATGCCGTAGGCCCAGCCGTGAATGGTAACTTTCTGC
CCGCGTTTCCACGCTGA
>CP038336.1:c4588303-4588127 Escherichia coli O157:H7 strain LSU61 chromosome	complete genome
ATGGCATTTTTATTTGTGGTTGGCGTGTTTCAGCTTGAGGTTGGAAATCCCGTGACGGTAACGTTGCTCAAGGGTTTCGC
GGTTGGTGGCAGTAACATCCAGATCACGCAGCAAGCCGTCGTGAATGCCATAAGCCCAGCCGTGAATGGTAACTTTCTGC
CCGCGTTTCCACGCTGA
>CP035767.1:146508-146684 Escherichia coli O145 strain RM12522-C8 chromosome	complete genome
ATGGCATTTTTATTTGTGGTTGGCGTGTTTCAGCTTGAGGTTGGAAATCCCATGACGGTAACGTTGCTCAAGGGTTTCGC
GGTTGGTGGCAGTAACATCCAGATCACGCAGCAAGCCGTCGTGAATGCCATAGGCCCAGCCGTGAATGGTAACTTTCTGC
CCGCGTTTCCACGCTGA
>CP076293.1:c3836144-3835968 Escherichia coli strain Y18J chromosome	complete genome
ATGGCATTTTTATTTGTGGTTGGCGTGTTTCAGCTTGAGGTTGGAAATCCCGTGACGGTAACGTTGCTCAAGGGTTTCGC
GGTTGGTGGCGGTAACATCCAGATCACGCAGCAAGCCGTCGTGAATGCCGTAGGCCCAGCCGTGAATGGTAACTTTCTGC
CCGCGTTTCCACGCTGA
>CP061527.1:c3581879-3581703 Shigella dysenteriae strain HNCMB 20080 chromosome	complete genome
ATGGCATTTTTATTTGTGGTTGGCGTATTTCAGCTTGAGGTTGGAAATCCCATGACGGTAACGTTGCTCAAGGGTTTCGC
GGTTGGTCGCTGTGACATCCAGATCACGCAGCAAGCCGTCGTGAATACCGTAGGCCCAGCCGTGAATGGTGACTTTCTGC
CCGCGTTTCCACGCTGA
>CP101858.1:4033657-4033833 Escherichia coli strain LP50-1 chromosome	complete genome
ATGGCATTTTTATTTGTGGTTGGCGTGTTTCAGCTTGAGGTTGGAAATCCCGTGACGGTAACGTTGCTCAAGGGTTTCGC
GGTTGGTCGCTGTGACATCCAGATCACGCAGCAAGCCGTCGTGAATGCCGTAGGCCCAGCCGTGAATGGTAACTTTCTGC
CCGCGTTTCCACGCTGA
>CP050036.1:c3765273-3765097 Escherichia coli strain 58-3 chromosome	complete genome
ATGGCATTTTTATTTGTGGTTGGCGTGTTTCAGCTTGAGGTTGGAAATCCCGTGACGGTAACGTTGCTCAAGGGTTTCGC
GGTTGGTCGCTGTGACATCCAGATCACGCAGCAAGCCGTCGTGAATGCCGTAGGCCCAGCCGTGAATGGTAACTTTCTGC
CCGCGTTTCCACGCTGA
>CP068991.1:c1554046-1553870 Escherichia coli strain RIVM_C014046 chromosome
ATGGCGAATTTATTTGTGATTGATGTGCTTCAGCTTGAGGTTGGAGATCCCGTGACGGTAACGTTGCTCAAGGGTTTCGC
GGTTAGTCGCTGTGACATCCAGATCACGCAGCAAGCCGTCGTGAATGCCGTAGGCCCAGCCGTGAATGGTAACTTTCTGC
CCGCGTTTCCACGCTGA
>CP009273.1:138486-138662 Escherichia coli BW25113	complete genome
ATGGCATTTTTATTTGTGGTTGGCGTGTTTCAGCTTGAGGTTGGAAATCCCGTGACGGTAACGTTGCTCAAGGGTTTCGC
GGTTGGTGGCGGTAACATCCAGATCACGCAGCAAGCCGTCGTGAATGCCGTAGGCCCAGCCGTGAATGGTAACTTTCTGC
CCGCGTTTCCACGCTGA
>CP022154.1:4055286-4055462 Escherichia coli strain ABWA45	complete genome
ATGGCATTTTTATTTGTGGTTGGCGTGTTTCAGCTTGAGGTTGGAAATCCCGTGACGGTAACGTTGCTCAAGGGTTTCGC
GGTTGGTCGCTGTGACATCCAGATCACGCAGCAAGCCGTCGTGAATGCCGTAGGCCCAGCCGTGAATGGTAACTTTCTGC
CCGCGTTTCCACGCTGA
>CP103742.1:c3862721-3862545 Escherichia coli O25b:H4-ST131 strain 2822 chromosome	complete genome
ATGGCATTTTTATTTGTGGTTGGCGTGTTTCAGCTTGAGGTTGGAGATCCCGTGACGGTAACGTTGCTCAAGGGTTTCGC
GGTTAGTCGCTGTGACATCCAGATCACGCAGCAAGCCGTCGTGAATGCCGTAGGCCCAGCCGTGAATGGTAACTTTCTGC
CCGCGTTTCCACGCTGA
>CP088038.1:949441-949617 Escherichia coli strain 438602 chromosome	complete genome
ATGGCATTTTTATTTGTGGTTGGCGTGTTTCAGCTTGAGGTTGGAAATCCCGTGACGGTAACGTTGCTCAAGGGTTTCGC
GGTTGGTGGCAGTAACATCCAGATCACGCAGCAAGCCGTCGTGAATGCCATAAGCCCAGCCGTGAATGGTAACTTTCTGC
CCGCGTTTCCACGCTGA
>CP071711.1:c1892569-1892393 Escherichia coli strain EC20017429 chromosome	complete genome
ATGGCATTTTTATTTGTGGTTGGCGTGTTTCAGCTTGAGGTTGGAAATCCCGTGACGGTAACGTTGCTCAAGGGTTTCGC
GGTTGGTGGCGGTAACATCCAGATCACGCAGCAAGCCGTCGTGAATGCCGTAGGCCCAGCCGTGAATGGTAACTTTCTGC
CCGCGTTTCCACGCTGA
>CP069980.1:2907605-2907781 Escherichia coli strain FDAARGOS_1291 chromosome	complete genome
ATGGCATTTTTATTTGTGGTTGGCGTGTTTCAGCTTGAGATTGGAAATCCCGTGACGGTAACGTTGCTCAAGAGTTTCGC
GGTTGGTCGCTGTGACATCCAGATCACGCAGCAAGCCGTCGTGAATGCCGTAGGCCCAGCCGTGAATGGTGACTTTCTGC
CCGCGTTTCCACGCTGA
>CP029576.1:c3576965-3576789 Escherichia coli strain DA33135 chromosome	complete genome
ATGGCATTTTTATTTGTGGTTGGCGTGTTTCAGCTTGAGGTTGGAGATCCCGTGACGGTAACGTTGCTCAAGGGTTTCGC
GGTTAGTCGCTGTGACATCCAGATCACGCAGCAAGCCGTCGTGAATGCCGTAGGCCCAGCCGTGAATGGTAACTTTCTGC
CCGCGTTTCCACGCTGA
>CP013837.1:156255-156431 Escherichia coli strain JJ1897 chromosome	complete genome
ATGGCATTTTTATTTGTGGTTGGCGTGTTTCAGCTTGAGGTTGGAGATCCCGTGACGGTAACGTTGCTCAAGGGTTTCGC
GGTTAGTCGCTGTGACATCCAGATCACGCAGCAAGCCGTCGTGAATGCCGTAGGCCCAGCCGTGAATGGTAACTTTCTGC
CCGCGTTTCCACGCTGA
>CU928145.2:142052-142228 Escherichia coli 55989 chromosome	complete genome
ATGGCATTTTTATTTGTGGTTGGCGTGTTTCAGCTTGAGGTTGGAAATCCCGTGACGGTAACGTTGCTCAAGGGTTTCGC
GGTTGGTCGCTGTGACATCCAGATCACGCAGCAAGCCGTCGTGAATGCCGTAGGCCCAGCCGTGAATGGTAACTTTCTGC
CCGCGTTTCCACGCTGA
>CP025862.1:488958-489134 Escherichia coli strain 504237 chromosome	complete genome
ATGGCATTTTTATTTGTGGTTGGCGTGTTTCAGCTTGAGGTTGGAAATCCCGTGACGGTAACGTTGCTCAAGGGTTTCGC
GGTTGGTCGCTGTGACATCCAGATCACGCAGCAAGCCGTCGTGAATGCCGTAGGCCCAGCCGTGAATGGTAACTTTCTGC
CCGCGTTTCCACGCTGA
>CP060997.1:c4105844-4105668 Escherichia coli strain STEC640 chromosome	complete genome
ATGGCATTTTTATTTGTGGTTGGCGTGTTTCAGCTTGAGGTTGGAAATCCCGTGACGGTAACGTTGCTCAAGGGTTTCGC
GGTTGGTCGCTGTGACATCCAGATCACGCAGCAAGCCGTCGTGAATGCCGTAGGCCCAGCCGTGAATGGTAACTTTCTGC
CCGCGTTTCCACGCTGA
>CP060709.1:141999-142175 Escherichia coli strain ST18 chromosome	complete genome
ATGGCATTTTTATTTGTGGTTGGCGTGTTTCAGCTTGAGGTTGGAAATCCCGTGACGGTAACGTTGCTCAAGGGTTTCGC
GGTTGGTGGCGGTAACATCCAGATCACGCAGCAAGCCGTCGTGAATGCCGTAGGCCCAGCCGTGAATGGTAACTTTCTGC
CCGCGTTTCCACGCTGA
[truncated: 13,744 more rows]
