# Supplementary material for: Three Novel Antisense Overlapping Genes in E. coli O157:H7 EDL933
Source: Microbiol Spectr. 2022 Dec 19;11(1):e02351-22. doi: 10.1128/spectrum.02351-22 (PMC9927249; doi:10.1128/spectrum.02351-22)
Supplement: Supplemental file 2 — Data Set S2. Download spectrum.02351-22-s0002.csv, CSV file, 2.2 MB [file spectrum.02351-22-s0002.csv]

>CP034936.1:c3274249-3273947 Escherichia coli strain PNUSAE013304 chromosome	complete genome
ATGACCTGTACATTA---------CAGGCGCCGGTTTCGCGCACGATAGCTTCCACGATCAAGGTTTTAGTTTCGCGATC
TTCGGTGGCGATTTTCACCTTGATGAGTTCATGGTGCTCTAACGCTTGTTCAATCTCGGCCAGCACCCCTTCGGTCAAAC
CATTACTGCCAAGCAGAACAACTGGCTTGAGCGGATGTGCCAGACCTTTCAGGTGCTGTTTTTGTTTAGTACTCAGATTC
ATC--GTATT-TTTT---GCTTACGTTGGGATTGAAAACGGGTCATTCTACCGCCATCTCCCATATATCACCAAATAG
>CP088032.1:c4951480-4951178 Escherichia coli strain 437024 chromosome	complete genome
ATGACCTGTACATTA---------CAGGCGCCGGTTTCGCGCACGATAGCTTCCACGATCAAGGTTTTAGTTTCGCGATC
TTCGGTGGCGATTTTCACCTTGATGAGTTCATGGTGCTCTAACGCTTGTTCAATCTCGGCCAGCACCCCTTCGGTCAAAC
CATTACTGCCAAGCAGAACAACTGGCTTGAGCGGATGTGCCAGACCTTTCAGGTGCTGTTTTTGTTTAGTACTCAGATTC
ATC--GTATT-TTTT---GCTTACGTTGGGATTGAAAACGGGTCATTCTACCGCCATCTCCCATATATCACCAAATAG
>CP088683.1:491434-491736 Escherichia coli strain C16EC0050 chromosome	complete genome
ATGACCTGTACATTA---------CAGGCGCCGGTTTCGCGCACGATAGCTTCCACGATCAAGGTTTTAGTTTCGCGATC
TTCGGTGGCGATTTTCACCTTGATGAGTTCATGGTGCTCTAACGCTTGTTCAATCTCGGCCAGCACCCCTTCGGTCAAAC
CATTACTGCCAAGCAGAACAACTGGCTTGAGCGGATGTGCCAGACCTTTCAGGTGCTGTTTTTGTTTAGTACTCAGATTC
ATC--GTATT-TTTT---GCTTACGTTGGGATTGAAAACGGGTCATTCTACCGCCATCTCCCATATATCACCAAATAG
>CP047077.1:c3328023-3327721 Escherichia coli strain pdeL_1 chromosome
ATGACCTGTACATTA---------CAGGCGCCGGTTTCGCGCACGATAGCTTCCACGATCAAGGTTTTAGTTTCGCGATC
TTCGGTGGCGATTTTCACCTTGATGAGTTCATGGTGCTCTAACGCTTGTTCAATCTCGGCCAGCACCCCTTCGGTCAAAC
CATTACTGCCAAGCAGAACAACTGGCTTGAGCGGATGTGCCAGACCTTTCAGGTGCTGTTTTTGTTTAGTACTCAGATTC
ATC--GTATT-TTTT---GCTTACGTTGGGATTGAAAACGGGTCATTCTACCGCCATCTCCCATATATCACCAAATAG
>CP075374.1:592716-593018 Escherichia coli strain no107 chromosome	complete genome
ATGACCTGTACATTA---------CAGGCGCCGGTTTCGCGCACGATAGCTTCCACGATCAAGGTTTTAGTTTCGCGATC
TTCGGTGGCGATTTTCACCTTGATGAGTTCATGGTGCTCTAACGCTTGTTCAATCTCGGCCAGCACCCCTTCGGTCAAAC
CATTACTGCCAAGCAGAACAACTGGCTTGAGCGGATGTGCCAGACCTTTCAGGTGCTGTTTTTGTTTAGTACTCAGATTC
ATC--GTATT-TTTT---GCTTACGTTGGGATTGAAAACGGGTCATTCTACCGCCATCTCCCATATATCACCAAATAG
>CP101298.1:572302-572604 Escherichia coli strain 2006-3008 chromosome	complete genome
ATGACCTGTACATTA---------CAGGCGCCGGTTTCGCGCACGATAGCTTCCACGATCAAGGTTTTAGTTTCGCGATC
TTCGGTGGCGATTTTCACCTTGATGAGTTCATGGTGCTCTAACGCTTGTTCAATCTCGGCCAGCACCCCTTCGGTCAAAC
CATTACTGCCAAGCAGAACAACTGGCTTGAGCGGATGTGCCAGACCTTTCAGGTGCTGTTTTTGTTTAGTACTCAGATTC
ATC--GTATT-TTTT---GCTTACGTTGGGATTGAAAACGGGTCATTCTACCGCCATCTCCCATATATCACCAAATAG
>CP055075.1:553726-554028 Shigella flexneri strain SWHIN_116 chromosome	complete genome
ATGACCTGTACATTA---------CAGGCGCCGGTTTCGCGCACGATAGCTTCCACGATCAAGGTTTTAGTTTCGCGATC
TTCGGTGGCGATTTTCACCTTGATGAGTTCATGGTGCTCTAACGCTTGTTCAATCTCGGCCAGCACCCCTTCGGTCAAAC
CATTACTGCCAAGCAGAACAACTGGCTTGAGCGGATGTGCCAGACCTTTCAGGTGCTGTTTTTGTTTAGTACTCAGATTC
ATC--GTATT-TTTT---GCTTACGTTGGGATTGAAAACGGGTCATTCTACCGCCATCTCCCATATATCACCAAATAG
>CP075062.1:533884-534186 Escherichia coli strain EC_J_9 chromosome	complete genome
ATGACCTGTACATTA---------CAGGCGCCGGTTTCGCGCACGATAGCTTCCACGATCAAGGTTTTAGTTTCGCGATC
TTCGGTGGCGATTTTCACCTTGATGAGTTCATGGTGCTCTAACGCTTGTTCAATCTCGGCCAGCACCCCTTCGGTCAAAC
CATTACTGCCAAGCAGAACAACTGGCTTGAGCGGATGTGCCAGACCTTTCAGGTGCTGTTTTTGTTTAGTACTCAGATTC
ATC--GTATT-TTTT---GCTTACGTTGGGATTGAAAACGGGTCATTCTACCGCCATCTCCCATATATCACCAAATAG
>CP024720.1:129353-129655 Escherichia coli isolate NQ3 chromosome	complete genome
ATGACCTGTACATTA---------CAGGCGCCGGTTTCGCGCACGATAGCTTCCACGATCAAGGTTTTAGTTTCGCGATC
TTCGGTGGCGATTTTCACCTTGATGAGTTCATGGTGCTCTAACGCTTGTTCAATCTCGGCCAGCACCCCTTCGGTCAAAC
CATTACTGCCAAGCAGAACAACTGGCTTGAGCGGATGTGCCAGACCTTTCAGGTGCTGTTTTTGTTTAGTACTCAGATTC
ATC--GTATT-TTTT---GCTTACGTTGGGATTGAAAACGGGTCATTCTACCGCCATCTCCCATATATCACCAAATAG
>CP034166.1:c1937017-1936715 Escherichia albertii strain 2014C-4015 chromosome	complete genome
ATGACCTGTACGTTA---------CAGGCGCCGGTTTCGCGCACGATAGCTTCCACGATCAAGGTTTTAGTTTCGCGATC
TTCCGAGGCGATTTTCACCTTGATAAGTTCATGGTGCTCTAACGCTTGTTCAATCTCGGCCAGTACCCCTTCGGTCAAAC
CATTGCTGCCAAGCAGAACTACCGGCTTGAGCGGATGTGCCAGACCTTTCAGGTGCTGTTTTTGTTTAGTACTCAGATTC
ATC--GTATT-TTTT---GCTTACGTTGGGATTGAAAACGGGTCATTCTACCGCCATCTCCCATATATCGCCAAATAG
>CP058207.1:c3976819-3976754 Escherichia marmotae strain RHB42-C09 chromosome	complete genome
--------------------------------------------------------------------------------
--------------------------------------------------------------------------------
--------------------------------------------------------------------------------
--------TT-TTTT---GCTTACGTTGGGATTGAAAACGGGTCATTCTACCGCCATCTCCCATATATCACCAAATAG
>CP017631.1:568708-569010 Escherichia coli SLK172	complete genome
ATGACCTGTACATTA---------CAGGCGCCGGTTTCGCGCACGATAGCTTCCACGATCAAGGTTTTAGTTTCGCGATC
TTCGGTGGCGATTTTCACCTTGATGAGTTCATGGTGCTCTAACGCTTGTTCAATCTCGGCCAGCACCCCTTCGGTCAAAC
CATTACTGCCAAGCAGAACAACTGGCTTGAGCGGATGTGCCAGACCTTTCAGGTGCTGTTTTTGTTTAGTACTCAGATTC
ATC--GTATT-TTTT---GCTTACGTTGGGATTGAAAACGGGTCATTCTACCGCCATCTCCCATATATCACCAAATAG
>CP057861.1:3700292-3700594 Escherichia coli strain RHB12-C21 chromosome	complete genome
ATGACCTGTACATTA---------CAGGCGCCGGTTTCGCGCACGATAGCTTCCACGATCAAGGTTTTTGTTTCGCGATC
TTCGGTGGCGATTTTCACCTTGATGAGTTCATGGTGCTCTAACGCTTGTTCAATCTCGGCCAGCACCCCTTCGGTCAAAC
CATTACTGCCAAGCAGAACAACTGGCTTGAGCGGATGTGCCAGACCTTTCAGGTGCTGTTTTTGTTTAGTACTCAGATTC
ATC--GTATT-TTTT---GCTTACGTTGGGATTGAAAACGGGTCATTCTACCGCCATCTCCCATATATCACCAAATAG
>CP057962.1:c2490778-2490476 Escherichia coli strain RHB08-C09 chromosome	complete genome
ATGACCTGTACATTA---------CAGGCGCCGGTTTCGCGCACGATAGCTTCCACGATCAAGGTTTTAGTTTCGCGATC
TTCGGTGGCGATTTTCACCTTGATGAGTTCATGGTGCTCTAACGCTTGTTCAATCTCGGCCAGCACCCCTTCGGTCAAAC
CATTACTGCCAAGCAGAACAACTGGCTTGAGCGGATGTGCCAGACCTTTCAGGTGCTGTTTTTGTTTAGTACTCAGATTC
ATC--GTATT-TTTT---GCTTACGTTGGGATTGAAAACGGGTCATTCTACCGCCATCTCCCATATATCACCAAATAG
>OW849139.1:407847-408146 Serratia marcescens isolate 0 genome assembly	chromosome: main
ATAACTTGCACATTG---------CAGGCGCCCGTTTCACGCACGATAGCATCGGCGATCAGGGTTTTGGTTTCGCGATC
TTCAGCGGCGATTTTTACCTTGATCAGCTCGTGATGCTCCAGAGCCTGTTCAATTTCAGCCAGCACCCCTTCGGTAAGAC
CGTTATTGCCCAGCATCACCACCGGTTTTAACGGATGCGCCAGGCCTTTCAGGTGCTGTTTTTGTTTATTATTCAGATTC
ATT--GTCTT-TTTT---GCTTAAGTTGGGATTGAAAACGGTACATTCTACCGCCATCTCATGTATATCACCAA---A
>CP043009.1:568373-568615 Citrobacter portucalensis strain WCHCP085039 chromosome	complete genome
ATGACCTGTACATTG---------CAGGCGCCGGTTTCGCGTACGATAGCTTCCACGATCAAGGTTTTAGTATCGCGATC
TTCCGAGGCGATTTTCACCTTGATAAGTTCATGGTGCTCTAACGCTTGTTCAATCTCGGCCAGTACCCCTTCGGTCAAAC
CATTATTGCCAAGCATAACTACAGGCTTGAGCGGATGTGCCAGACCTTTCAGGTGCTGTTTTTGTTTAGTACTCAGATTC
ATC--GTATA-TTTT---------------------------------------------------------------
>CP088046.1:c4951083-4950781 Escherichia coli strain 432298 chromosome	complete genome
ATGACCTGTACATTA---------CAGGCGCCGGTTTCGCGCACGATAGCTTCCACGATCAAGGTTTTAGTTTCGCGATC
TTCGGTGGCGATTTTCACCTTGATGAGTTCATGGTGCTCTAACGCTTGTTCAATCTCGGCCAGCACCCCTTCGGTCAAAC
CATTACTGCCAAGCAGAACAACTGGCTTGAGCGGATGTGCCAGACCTTTCAGGTGCTGTTTTTGTTTAGTACTCAGATTC
ATC--GTATT-TTTT---GCTTACGTTGGGATTGAAAACGGGTCATTCTACCGCCATCTCCCATATATCACCAAATAG
>CP045837.1:521579-521641 Citrobacter sp. H12-3-2 chromosome	complete genome
--------------------------------------------------------------------------------
--------------------------------------------------------------------------------
--------------------------------------------------------------------------------
------------TTT---GCTTACGTTGGGATTGAAAACGGGTCATTCTACCGCCATCTCCCATATATCACCAAATAG
>CP103515.1:550330-550632 Escherichia coli strain 5444 chromosome	complete genome
ATGACCTGTACATTA---------CAGGCGCCGGTTTCGCGCACGATAGCTTCCACGATCAAGGTTTTAGTTTCGCGATC
TTCGGTGGCGATTTTCACCTTGATGAGTTCATGGTGCTCTAACGCTTGTTCAATCTCGGCCAGCACCCCTTCGGTCAAAC
CATTACTGCCAAGCAGAACAACTGGCTTGAGCGGATGTGCCAGACCTTTCAGGTGCTGTTTTTGTTTAGTACTCAGATTC
ATC--GTATT-TTTT---GCTTACGTTGGGATTGAAAACGGGTCATTCTACCGCCATCTCCCATATATCACCAAATAG
>CP061253.1:564085-564387 Escherichia coli strain STEC310 chromosome	complete genome
ATGACCTGTACATTA---------CAGGCGCCGGTTTCGCGCACGATAGCTTCCACGATCAAGGTTTTTGTTTCGCGATC
TTCGGTGGCGATTTTCACCTTGATGAGTTCATGGTGCTCTAACGCTTGTTCAATCTCGGCCAGCACCCCTTCGGTCAAAC
CATTACTGCCAAGCAGAACAACTGGCTTGAGCGGATGTGCCAGACCTTTCAGGTGCTGTTTTTGTTTAGTACTCAGATTC
ATC--GTATT-TTTT---GCTTACGTTGGGATTGAAAACGGGTCATTCTACCGCCATCTCCCATATATCACCAAATAG
>CP038328.1:668709-669011 Escherichia coli O157:H7 strain NE 1092-2 chromosome	complete genome
ATGACCTGTACATTA---------CAGGCGCCGGTTTCGCGCACGATAGCTTCCACGATCAAGGTTTTAGTTTCGCGATC
TTCGGTGGCGATTTTCACCTTGATGAGTTCATGGTGCTCTAACGCTTGTTCAATCTCGGCCAGCACCCCTTCGGTCAAAC
CATTACTGCCAAGCAGAACAACTGGCTTGAGCGGATGTGCCAGACCTTTCAGGTGCTGTTTTTGTTTAGTACTCAGATTC
ATC--GTATT-TTTT---GCTTACGTTGGGATTGAAAACGGGTCATTCTACCGCCATCTCCCATATATCACCAAATAG
>CP079754.1:571884-571946 Klebsiella grimontii strain NY3 chromosome	complete genome
--------------------------------------------------------------------------------
--------------------------------------------------------------------------------
--------------------------------------------------------------------------------
--------TT-TTTT---GCTTACGTTGGGATTGAAAACGGTTCATTCTACCGCCATCTCCCATATATCGCCAA---A
>CU928164.2:c3837786-3837484 Escherichia coli IAI39 chromosome	complete genome
ATGACCTGTACATTA---------CAGGCGCCGGTTTCGCGCACGATAGCTTCCACGATCAAGGTTTTAGTTTCGCGATC
TTCGGTGGCGATTTTCACCTTGATGAGTTCATGGTGCTCTAACGCTTGTTCAATCTCGGCCAGCACCCCTTCGGTCAAAC
CATTACTGCCAAGCAGAACAACTGGCTTGAGCGGATGTGCCAGACCTTTCAGGTGCTGTTTTTGTTTAGTACTCAGATTC
ATC--GTATT-TTTT---GCTTACGTTGGGATTGAAAACGGGTCATTCTACCGCCATCTCCCATATATCACCAAATAG
>CP069621.1:c2069968-2069666 Escherichia coli strain PBP5 chromosome	complete genome
ATGACCTGTACATTA---------CAGGCGCCGGTTTCGCGCACGATAGCTTCCACGATCAAGGTTTTAGTTTCGCGATC
TTCGGTGGCGATTTTCACCTTGATGAGTTCATGGTGCTCTAACGCTTGTTCAATCTCGGCCAGCACCCCTTCGGTCAAAC
CATTACTGCCAAGCAGAACAACTGGCTTGAGCGGATGTGCCAGACCTTTCAGGTGCTGTTTTTGTTTAGTACTCAGATTC
ATC--GTATT-TTTT---GCTTACGTTGGGATTGAAAACGGGTCATTCTACCGCCATCTCCCATATATCACCAAATAG
>CP052058.1:788794-789036 Citrobacter freundii strain SCAID PHRX1-2019 chromosome
ATGACCTGCACATTA---------CAGGCGCCGGTTTCGCGTACGATAGCTTCCACGATCAAGGTTTTAGTATCGCGATC
TTCCGAGGCGATTTTCACCTTGATAAGTTCATGGTGCTCTAACGCTTGTTCAATCTCGGCCAGTACCCCTTCGGTCAAAC
CATTGTTGCCAAGCATAACTACAGGCTTGAGCGGATGTGCCAGACCTTTCAGGTGCTGTTTTTGTTTAGTACTCAGATTC
ATC--GTATA-TTTT---------------------------------------------------------------
>CP050865.1:c2114876-2114574 Escherichia coli strain 8-3-Ti3 chromosome	complete genome
ATGACCTGTACATTA---------CAGGCGCCGGTTTCGCGCACGATAGCTTCCACGATCAAGGTTTTAGTTTCGCGATC
TTCGGTGGCGATTTTCACCTTGATGAGTTCATGGTGCTCTAACGCTTGTTCAATCTCGGCCAGCACCCCTTCGGTCAAAC
CATTACTGCCAAGCAGAACAACTGGCTTGAGCGGATGTGCCAGACCTTTCAGGTGCTGTTTTTGTTTAGTACTCAGATTC
ATC--GTATT-TTTT---GCTTACGTTGGGATTGAAAACGGGTCATTCTACCGCCATCTCCCATATATCACCAAATAG
>CP026056.1:c3910012-3909950 Citrobacter freundii strain FDAARGOS_73 chromosome	complete genome
--------------------------------------------------------------------------------
--------------------------------------------------------------------------------
--------------------------------------------------------------------------------
------------TTT---GCTTACGTTGGGATTGAAAACGGGTCATTCTACCGCCATCTCCCATATATCACCAAATAG
>CP078600.1:520428-520670 Citrobacter braakii strain Colony372 chromosome
ATGACCTGTACATTG---------CAGGCGCCGGTTTCGCGTACGATAGCTTCCACGATCAAGGTTTTAGTATCGCGATC
TTCCGAGGCGATTTTCACCTTGATAAGTTCATGGTGCTCTAACGCTTGTTCAATCTCGGCCAGTACCCCTTCGGTCAAAC
CATTGTTGCCAAGCATAACTACAGGCTTGAGCGGATGTGCCAGACCTTTCAGGTGCTGTTTTTGTTTAGTACTCAGATTC
ATC--GTATA-TTTT---------------------------------------------------------------
>CP062908.1:563281-563583 Escherichia coli strain Res13-Lact-EB12-05 chromosome	complete genome
ATGACCTGTACATTA---------CAGGCGCCGGTTTCGCGCACGATAGCTTCCACGATCAAGGTTTTAGTTTCGCGATC
TTCGGTGGCGATTTTCACCTTGATGAGTTCATGGTGCTCTAACGCTTGTTCAATCTCGGCCAGCACCCCTTCGGTCAAAC
CATTACTGCCAAGCAGAACAACTGGCTTGAGCGGATGTGCCAGACCTTTCAGGTGCTGTTTTTGTTTAGTACTCAGATTC
ATC--GTATT-TTTT---GCTTACGTTGGGATTGAAAACGGGTCATTCTACCGCCATCTCCCATATATCACCAAATAG
>CP059929.1:3046731-3047033 Escherichia coli strain 162.2 chromosome	complete genome
ATGACCTGTACATTA---------CAGGCGCCGGTTTCGCGCACGATAGCTTCCACGATCAAGGTTTTAGTTTCGCGATC
TTCGGTGGCGATTTTCACCTTGATGAGTTCATGGTGCTCTAACGCTTGTTCAATCTCGGCCAGCACCCCTTCGGTCAAAC
CATTACTGCCAAGCAGAACAACTGGCTTGAGCGGATGTGCCAGACCTTTCAGGTGCTGTTTTTGTTTAGTACTCAGATTC
ATC--GTATT-TTTT---GCTTACGTTGGGATTGAAAACGGGTCATTCTACCGCCATCTCCCATATATCACCAAATAG
>CP030915.1:4457065-4457367 Shigella flexneri 2a strain 1508 chromosome
ATGACCTGTACATTA---------CAGGCGCCGGTTTCGCGCACGATAGCTTCCACGATCAAGGTTTTTGTTTCGCGATC
TTCGGTGGCGATTTTCACCTTGATGAGTTCATGGTGCTCTAACGCTTGTTCAATCTCGGCCAGCACCCCTTCGGTCAAAC
CATTACTGCCAAGCAGAACAACTGGCTTGAGCGGATGTGCCAGACCTTTCAGGTGCTGTTTTTGTTTAGTACTCAGATTC
ATC--GTATT-TTTT---GCTTACGTTGGGATTGAAAACGGGTCATTCTACCGCCATCTCCCATATATCACCAAATAG
>CP002211.1:c3632467-3632165 Escherichia coli str. 'clone D i2'	complete genome
ATGACCTGTACATTA---------CAGGCGCCGGTTTCGCGCACGATAGCTTCCACGATCAAGGTTTTAGTTTCGCGATC
TTCGGTGGCGATTTTCACCTTGATGAGTTCATGGTGCTCTAACGCTTGTTCAATCTCGGCCAGCACCCCTTCGGTCAAAC
CATTACTGCCAAGCAGAACAACTGGCTTGAGCGGATGTGCCAGACCTTTCAGGTGCTGTTTTTGTTTAGTACTCAGATTC
ATC--GTATT-TTTT---GCTTACGTTGGGATTGAAAACGGGTCATTCTACCGCCATCTCCCATATATCACCAAATAG
>CP049285.1:3858305-3858607 Shigella boydii strain 602068 chromosome	complete genome
ATGACCTGTACATTA---------CAGGCGCCGGTTTCGCGCACGATAGCTTCCACGATCAAGGTTTTTGTTTCGCGATC
TTCGGTGGCGATTTTCACCTTGATGAGTTCATGGTGCTCTAACGCTTGTTCAATCTCGGCCAGCACCCCTTCGGTCAAAC
CATTACTGCCAAGCAGAACAACTGGCTTGAGCGGATGTGCCAGACCTTTCAGGTGCTGTTTTTGTTTAGTACTCAGATTC
ATC--GTATT-TTTT---GCTTACGTTGGGATTGAAAACGGGTCATTCTACCGCCATCTCCCATATATCACCAAATAG
>CP070111.1:4037386-4037688 Escherichia coli strain FDAARGOS_1301 chromosome	complete genome
ATGACCTGTACATTA---------CAGGCGCCGGTTTCGCGCACGATAGCTTCCACGATCAAGGTTTTAGTTTCGCGATC
TTCGGTGGCGATTTTCACCTTGATGAGTTCATGGTGCTCTAACGCTTGTTCAATCTCGGCCAGCACCCCTTCGGTCAAAC
CATTACTGCCAAGCAGAACAACTGGCTTGAGCGGATGTGCCAGACCTTTCAGGTGCTGTTTTTGTTTAGTACTCAGATTC
ATC--GTATT-TTTT---GCTTACGTTGGGATTGAAAACGGGTCATTCTACCGCCATCTCCCATATATCACCAAATAG
>CP032986.1:587862-588164 Escherichia coli strain BE2-5 chromosome	complete genome
ATGACCTGTACATTA---------CAGGCGCCGGTTTCGCGCACGATAGCTTCCACGATCAAGGTTTTAGTTTCGCGATC
TTCGGTGGCGATTTTCACCTTGATGAGTTCATGGTGCTCTAACGCTTGTTCAATCTCGGCCAGCACCCCTTCGGTCAAAC
CATTACTGCCAAGCAGAACAACTGGCTTGAGCGGATGTGCCAGACCTTTCAGGTGCTGTTTTTGTTTAGTACTCAGATTC
ATC--GTATT-TTTT---GCTTACGTTGGGATTGAAAACGGGTCATTCTACCGCCATCTCCCATATATCACCAAATAG
>CP023535.1:c2509040-2508738 Escherichia coli strain FDAARGOS_403 chromosome	complete genome
ATGACCTGTACATTA---------CAGGCGCCGGTTTCGCGCACGATAGCTTCCACGATCAAGGTTTTAGTTTCGCGATC
TTCGGTGGCGATTTTCACCTTGATGAGTTCATGGTGCTCTAACGCTTGTTCAATCTCGGCCAGCACCCCTTCGGTCAAAC
CATTACTGCCAAGCAGAACAACTGGCTTGAGCGGATGTGCCAGACCTTTCAGGTGCTGTTTTTGTTTAGTACTCAGATTC
ATC--GTATT-TTTT---GCTTACGTTGGGATTGAAAACGGGTCATTCTACCGCCATCTCCCATATATCACCAAATAG
>CP093010.1:594645-594707 Klebsiella michiganensis strain K342 chromosome	complete genome
--------------------------------------------------------------------------------
--------------------------------------------------------------------------------
--------------------------------------------------------------------------------
--------TT-TTTT---GCTTACGTTGGGATTGAAAACGGTTCATTCTACCGCCATCTCCCATATATCGCCAA---A
>CP078749.1:548992-549054 Klebsiella quasipneumoniae strain Colony406 chromosome
--------------------------------------------------------------------------------
--------------------------------------------------------------------------------
--------------------------------------------------------------------------------
--------TT-TTTT---GCTTACGTTGGGATTGAAAACGGGTCATTCTACCGCCATCTCCCATATATCGCCAA---A
>CP057867.1:526585-526827 Citrobacter freundii strain RHB12-C12 chromosome	complete genome
ATGACCTGTACATTG---------CAGGCGCCGGTTTCGCGTACGATAGCTTCCACGATCAAGGTTTTAGTATCGCGATC
TTCCGAGGCGATTTTCACCTTGATAAGTTCATGGTGCTCTAACGCTTGTTCAATCTCGGCCAGTACCCCTTCGGTCAAAC
CATTATTGCCAAGCATAACTACAGGCTTGAGCGGATGTGCCAGACCTTTCAGGTGCTGTTTTTGTTTAGTACTCAGATTC
ATC--GTATA-TTTT---------------------------------------------------------------
>CP027371.1:c3483480-3483178 Escherichia coli strain 2015C-3905 chromosome	complete genome
ATGACCTGTACATTA---------CAGGCGCCGGTTTCGCGCACGATAGCTTCCACGATCAAGGTTTTAGTTTCGCGATC
TTCGGTGGCGATTTTCACCTTGATGAGTTCATGGTGCTCTAACGCTTGTTCAATCTCGGCCAGCACCCCTTCGGTCAAAC
CATTACTGCCAAGCAGAACAACTGGCTTGAGCGGATGTGCCAGACCTTTCAGGTGCTGTTTTTGTTTAGTACTCAGATTC
ATC--GTATT-TTTT---GCTTACGTTGGGATTGAAAACGGGTCATTCTACCGCCATCTCCCATATATCACCAAATAG
>CP029238.1:c3328022-3327720 Escherichia coli strain CJ236 chromosome	complete genome
ATGACCTGTACATTA---------CAGGCGCCGGTTTCGCGCACGATAGCTTCCACGATCAAGGTTTTAGTTTCGCGATC
TTCGGTGGCGATTTTCACCTTGATGAGTTCATGGTGCTCTAACGCTTGTTCAATCTCGGCCAGCACCCCTTCGGTCAAAC
CATTACTGCCAAGCAGAACAACTGGCTTGAGCGGATGTGCCAGACCTTTCAGGTGCTGTTTTTGTTTAGTACTCAGATTC
ATC--GTATT-TTTT---GCTTACGTTGGGATTGAAAACGGGTCATTCTACCGCCATCTCCCATATATCACCAAATAG
>CP023359.1:589488-589790 Escherichia coli strain 1943 chromosome	complete genome
ATGACCTGTACATTA---------CAGGCGCCGGTTTCGCGCACGATAGCTTCCACGATCAAGGTTTTAGTTTCGCGATC
TTCGGTGGCGATTTTCACCTTGATGAGTTCATGGTGCTCTAACGCTTGTTCAATCTCGGCCAGCACCCCTTCGGTCAAAC
CATTACTGCCAAGCAGAACAACTGGCTTGAGCGGATGTGCCAGACCTTTCAGGTGCTGTTTTTGTTTAGTACTCAGATTC
ATC--GTATT-TTTT---GCTTACGTTGGGATTGAAAACGGGTCATTCTACCGCCATCTCCCATATATCACCAAATAG
>CP070170.1:451289-451591 Escherichia coli strain FDAARGOS_1284 chromosome	complete genome
ATGACCTGTACATTA---------CAGGCGCCGGTTTCGCGCACGATAGCTTCCACGATCAAGGTTTTAGTTTCGCGATC
TTCGGTGGCGATTTTCACCTTGATGAGTTCATGGTGCTCTAACGCTTGTTCAATCTCGGCCAGCACCCCTTCGGTCAAAC
CATTACTGCCAAGCAGAACAACTGGCTTGAGCGGATGTGCCAGACCTTTCAGGTGCTGTTTTTGTTTAGTACTCAGATTC
ATC--GTATT-TTTT---GCTTACGTTGGGATTGAAAACGGGTCATTCTACCGCCATCTCCCATATATCACCAAATAG
>CP007491.1:c3432761-3432459 Escherichia coli strain ACN002	complete genome
ATGACCTGTACATTA---------CAGGCGCCGGTTTCGCGCACGATAGCTTCCACGATCAAGGTTTTAGTTTCGCGATC
TTCGGTGGCGATTTTCACCTTGATGAGTTCATGGTGCTCTAACGCTTGTTCAATCTCGGCCAGCACCCCTTCGGTCAAAC
CATTACTGCCAAGCAGAACAACTGGCTTGAGCGGATGTGCCAGACCTTTCAGGTGCTGTTTTTGTTTAGTACTCAGATTC
ATC--GTATT-TTTT---GCTTACGTTGGGATTGAAAACGGGTCATTCTACCGCCATCTCCCATATATCACCAAATAG
>CP045712.1:3408982-3409284 Escherichia coli strain FHI_NMBU_11 chromosome	complete genome
ATGACCTGTACATTA---------CAGGCGCCGGTTTCGCGCACGATAGCTTCCACGATCAAGGTTTTAGTTTCGCGATC
TTCGGTGGCGATTTTCACCTTGATGAGTTCATGGTGCTCTAACGCTTGTTCAATCTCGGCCAGCACCCCTTCGGTCAAAC
CATTACTGCCAAGCAGAACAACTGGCTTGAGCGGATGTGCCAGACCTTTCAGGTGCTGTTTTTGTTTAGTACTCAGATTC
ATC--GTATT-TTTT---GCTTACGTTGGGATTGAAAACGGGTCATTCTACCGCCATCTCCCATATATCACCAAATAG
>CP000800.1:c3665326-3665024 Escherichia coli E24377A	complete genome
ATGACCTGTACATTA---------CAGGCGCCGGTTTCGCGCACGATAGCTTCCACGATCAAGGTTTTAGTTTCGCGATC
TTCGGTGGCGATTTTCACCTTGATGAGTTCATGGTGCTCTAACGCTTGTTCAATCTCGGCCAGCACCCCTTCGGTCAAAC
CATTACTGCCAAGCAGAACAACTGGCTTGAGCGGATGTGCCAGACCTTTCAGGTGCTGTTTTTGTTTAGTACTCAGATTC
ATC--GTATT-TTTT---GCTTACGTTGGGATTGAAAACGGGTCATTCTACCGCCATCTCCCATATATCACCAAATAG
>OU701449.1:582013-582315 Escherichia coli isolate CNR85I8 genome assembly	chromosome: 1
ATGACCTGTACATTA---------CAGGCGCCGGTTTCGCGCACGATAGCTTCCACGATCAAGGTTTTAGTTTCGCGATC
TTCGGTGGCGATTTTCACCTTGATGAGTTCATGGTGCTCTAACGCTTGTTCAATCTCGGCCAGCACCCCTTCGGTCAAAC
CATTACTGCCAAGCAGAACAACTGGCTTGAGCGGATGTGCCAGACCTTTCAGGTGCTGTTTTTGTTTAGTACTCAGATTC
ATC--GTATT-TTTT---GCTTACGTTGGGATTGAAAACGGGTCATTCTACCGCCATCTCCCATATATCACCAAATAG
>CP048290.1:547334-547636 Escherichia coli strain CVM N18EC0432 chromosome	complete genome
ATGACCTGTACATTA---------CAGGCGCCGGTTTCGCGCACGATAGCTTCCACGATCAAGGTTTTAGTTTCGCGATC
TTCGGTGGCGATTTTCACCTTGATGAGTTCATGGTGCTCTAACGCTTGTTCAATCTCGGCCAGCACCCCTTCGGTCAAAC
CATTACTGCCAAGCAGAACAACTGGCTTGAGCGGATGTGCCAGACCTTTCAGGTGCTGTTTTTGTTTAGTACTCAGATTC
ATC--GTATT-TTTT---GCTTACGTTGGGATTGAAAACGGGTCATTCTACCGCCATCTCCCATATATCACCAAATAG
>CP037943.1:c2663079-2662777 Escherichia coli strain CFSAN027343 chromosome	complete genome
ATGACCTGTACATTA---------CAGGCGCCGGTTTCGCGCACGATAGCTTCCACGATCAAGGTTTTAGTTTCGCGATC
TTCGGTGGCGATTTTCACCTTGATGAGTTCATGGTGCTCTAACGCTTGTTCAATCTCGGCCAGCACCCCTTCGGTCAAAC
CATTACTGCCAAGCAGAACAACTGGCTTGAGCGGATGTGCCAGACCTTTCAGGTGCTGTTTTTGTTTAGTACTCAGATTC
ATC--GTATT-TTTT---GCTTACGTTGGGATTGAAAACGGGTCATTCTACCGCCATCTCCCATATATCACCAAATAG
>CP050222.1:c3829604-3829302 Escherichia coli strain RM-103-WU chromosome
ATGACCTGTACATTA---------CAGGCGCCGGTTTCGCGCACGATAGCTTCCACGATCAAGGTTTTAGTTTCGCGATC
TTCGGTGGCGATTTTCACCTTGATGAGTTCATGGTGCTCTAACGCTTGTTCAATCTCGGCCAGCACCCCTTCGGTCAAAC
CATTACTGCCAAGCAGAACAACTGGCTTGAGCGGATGTGCCAGACCTTTCAGGTGCTGTTTTTGTTTAGTACTCAGATTC
ATC--GTATT-TTTT---GCTTACGTTGGGATTGAAAACGGGTCATTCTACCGCCATCTCCCATATATCACCAAATAG
>CP100597.1:4559756-4560058 Escherichia coli strain LH99-c chromosome
ATGACCTGTACATTA---------CAGGCGCCGGTTTCGCGCACGATAGCTTCCACGATCAAGGTTTTAGTTTCGCGATC
TTCGGTGGCGATTTTCACCTTGATGAGTTCATGGTGCTCTAACGCTTGTTCAATCTCGGCCAGCACCCCTTCGGTCAAAC
CATTACTGCCAAGCAGAACAACTGGCTTGAGCGGATGTGCCAGACCTTTCAGGTGCTGTTTTTGTTTAGTACTCAGATTC
ATC--GTATT-TTTT---GCTTACGTTGGGATTGAAAACGGGTCATTCTACCGCCATCTCCCATATATCACCAAATAG
>CP047269.1:614638-614880 Citrobacter freundii strain N16-03880 chromosome	complete genome
ATGACCTGCACATTA---------CAGGCGCCGGTTTCGCGTACGATAGCTTCCACGATCAAGGTTTTAGTATCGCGATC
TTCCGAGGCGATTTTCACCTTGATAAGTTCATGGTGCTCTAACGCTTGTTCAATCTCGGCCAGTACCCCTTCGGTCAAAC
CATTGTTGCCAAGCATAACTACAGGCTTGAGCGGATGTGCCAGACCTTTCAGGTGCTGTTTTTGTTTAGTACTCAGATTC
ATC--GTATA-TTTT---------------------------------------------------------------
>LT903847.1:1354599-1354901 Escherichia coli O127:H6 isolate EPEC1 genome assembly	chromosome: 1
ATGACCTGTACATTA---------CAGGCGCCGGTTTCGCGCACGATAGCTTCCACGATCAAGGTTTTAGTTTCGCGATC
TTCGGTGGCGATTTTCACCTTGATGAGTTCATGGTGCTCTAACGCTTGTTCAATCTCGGCCAGCACCCCTTCGGTCAAAC
CATTACTGCCAAGCAGAACAACTGGCTTGAGCGGATGTGCCAGACCTTTCAGGTGCTGTTTTTGTTTAGTACTCAGATTC
ATC--GTATT-TTTT---GCTTACGTTGGGATTGAAAACGGGTCATTCTACCGCCATCTCCCATATATCACCAAATAG
>CP068813.1:628657-628959 Escherichia coli strain RIVM_C029033 chromosome	complete genome
ATGACCTGTACATTA---------CAGGCGCCGGTTTCGCGCACGATAGCTTCCACGATCAAGGTTTTAGTTTCGCGATC
TTCGGTGGCGATTTTCACCTTGATGAGTTCATGGTGCTCTAACGCTTGTTCAATCTCGGCCAGCACCCCTTCGGTCAAAC
CATTACTGCCAAGCAGAACAACTGGCTTGAGCGGATGTGCCAGACCTTTCAGGTGCTGTTTTTGTTTAGTACTCAGATTC
ATC--GTATT-TTTT---GCTTACGTTGGGATTGAAAACGGGTCATTCTACCGCCATCTCCCATATATCACCAAATAG
>CP078602.1:520669-520731 Citrobacter braakii strain Colony368 chromosome
--------------------------------------------------------------------------------
--------------------------------------------------------------------------------
--------------------------------------------------------------------------------
------------TTT---GCTTACGTTGGGATTGAAAACGGGTCATTCTACCGCCATCTCCCATATATCGCCAAATAG
>CP055022.1:584772-585074 Escherichia coli strain SWHEFF_68 chromosome	complete genome
ATGACCTGTACATTA---------CAGGCGCCGGTTTCGCGCACGATAGCTTCCACGATCAAGGTTTTAGTTTCGCGATC
TTCGGTGGCGATTTTCACCTTGATGAGTTCATGGTGCTCTAACGCTTGTTCAATCTCGGCCAGCACCCCTTCGGTCAAAC
CATTACTGCCAAGCAGAACAACTGGCTTGAGCGGATGTGCCAGACCTTTCAGGTGCTGTTTTTGTTTAGTACTCAGATTC
ATC--GTATT-TTTT---GCTTACGTTGGGATTGAAAACGGGTCATTCTACCGCCATCTCCCATATATCACCAAATAG
>CP036177.1:557804-558106 Escherichia coli strain WCHEC025970 chromosome	complete genome
ATGACCTGTACATTA---------CAGGCGCCGGTTTCGCGCACGATAGCTTCCACGATCAAGGTTTTAGTTTCGCGATC
TTCGGTGGCGATTTTCACCTTGATGAGTTCATGGTGCTCTAACGCTTGTTCAATCTCGGTCAGCACCCCTTCGGTCAAAC
CATTACTGCCAAGCAGAACAACTGGCTTGAGCGGATGTGCCAGACCTTTCAGGTGCTGTTTTTGTTTAGTACTCAGATTC
ATC--GTATT-TTTT---GCTTACGTTGGGATTGAAAACGGGTCATTCTACCGCCATCTCCCATATATCACCAAATAG
>CP091773.1:577569-577871 Escherichia coli strain SWYH.B349aT chromosome	complete genome
ATGACCTGTACATTA---------CAGGCGCCGGTTTCGCGCACGATAGCTTCCACGATCAAGGTTTTAGTTTCGCGATC
TTCGGTGGCGATTTTCACCTTGATGAGTTCATGGTGCTCTAACGCTTGTTCAATCTCGGCCAGCACCCCTTCGGTCAAAC
CATTACTGCCAAGCAGAACAACTGGCTTGAGCGGATGTGCCAGACCTTTCAGGTGCTGTTTTTGTTTAGTACTCAGATTC
ATC--GTATT-TTTT---GCTTACGTTGGGATTGAAAACGGGTCATTCTACCGCCATCTCCCATATATCACCAAATAG
>CP066552.1:4014192-4014491 Pectobacterium carotovorum strain 2A chromosome	complete genome
ATGACCTGGACGTTA---------GCGGCACCCGTTTCACGAACAATCGCTTCAACAATCAAGGCTTTGGTTTCGCGGTC
TTCTGTCGCTACTTTTATCTTGATCAGTTCGTGATGCGCTAATGCTTGTTCGATCTCAGCCAGAACACCTTCGGTGAGAC
CGTTATTGCCCAGCATGACAACCGGTTTTAGCGGATGTGCCAAGCCTTTCAGGTGTTGTTTTTGTTTATTACTTAGGTTC
ATT--GTCTT-TTTT---ACTTAGGTTGGGATTGAAAACGGTTCATTCTACCGCCATCTCATGATTATAACCAA---T
>CP093068.1:594448-594750 Escherichia coli strain BR1220 chromosome	complete genome
ATGACCTGTACATTA---------CAGGCGCCGGTTTCGCGCACGATAGCTTCCACGATCAAGGTTTTAGTTTCGCGATC
TTCGGTGGCGATTTTCACCTTGATGAGTTCATGGTGCTCTAACGCTTGTTCAATCTCGGCCAGCACCCCTTCGGTCAAAC
CATTACTGCCAAGCAGAACAACTGGCTTGAGCGGATGTGCCAGACCTTTCAGGTGCTGTTTTTGTTTAGTACTCAGATTC
ATC--GTATT-TTTT---GCTTACGTTGGGATTGAAAACGGGTCATTCTACCGCCATCTCCCATATATCACCAAATAG
>CP056668.1:573886-574128 Klebsiella oxytoca strain RHBSTW-00651 chromosome	complete genome
ATGACCTGTACATTA---------CAGGCGCCGGTTTCGCGCACGATAGCTTCCACGATCAAGGTTTTAGTTTCGCGATC
TTCCGAGGCGATCTTCACCTTGATAAGTTCATGGTGCTCTAACGCTTGTTCAATCTCGGCCAGTACCCCTTCGGTCAAAC
CATTGTTGCCAAGCATAACTACCGGCTTGAGCGGATGTGCCAGACCTTTCAGGTGCTGTTTTTGTTTAGTACTCAGATTC
ATC--GTATT-TTTT---------------------------------------------------------------
>CP015159.1:c13779-13477 Escherichia coli strain Eco889	complete genome
ATGACCTGTACATTA---------CAGGCGCCGGTTTCGCGCACGATAGCTTCCACGATCAAGGTTTTAGTTTCGCGATC
TTCGGTGGCGATTTTCACCTTGATGAGTTCATGGTGCTCTAACGCTTGTTCAATCTCGGCCAGCACCCCTTCGGTCAAAC
CATTACTGCCAAGCAGAACAACTGGCTTGAGCGGATGTGCCAGACCTTTCAGGTGCTGTTTTTGTTTAGTACTCAGATTC
ATC--GTATT-TTTT---GCTTACGTTGGGATTGAAAACGGGTCATTCTACCGCCATCTCCCATATATCACCAAATAG
>CP026824.1:2896025-2896327 Shigella dysenteriae strain CFSAN010954 chromosome	complete genome
ATGACCTGTACATTA---------CAGGCGCCGGTTTCGCGCACGATAGCTTCCACGATCAAGGTTTTTGTTTCGCGATC
TTCGGTGGCGATTTTCACCTTGATGAGTTCATGGTGCTCTAACGCTTGTTCAATCTCGGCCAGCACCCCTTCGGTCAAAC
CATTACTGCCAAGCAGAACAACTGGCTTGAGCGGATGTGCCAGACCTTTCAGGTGCTGTTTTTGTTTAGTACTCAGATTC
ATC--GTATT-TTTT---GCTTACGTTGGGATTGAAAACGGGTCATTCTACCGCCATCTCCCATATATCACCAAATAG
>OW849064.1:c2662337-2662035 Escherichia coli isolate 131 genome assembly	chromosome: main
ATGACCTGTACATTA---------CAGGCGCCGGTTTCGCGCACGATAGCTTCCACGATCAAGGTTTTAGTTTCGCGATC
TTCGGTGGCGATTTTCACCTTGATGAGTTCATGGTGCTCTAACGCTTGTTCAATCTCGGCCAGCACCCCTTCGGTCAAAC
CATTACTGCCAAGCAGAACAACTGGCTTGAGCGGATGTGCCAGACCTTTCAGGTGCTGTTTTTGTTTAGTACTCAGATTC
ATC--GTATT-TTTT---GCTTACGTTGGGATTGAAAACGGGTCATTCTACCGCCATCTCCCATATATCACCAAATAG
>CP048867.1:614163-614465 Escherichia coli strain 78-Pyelo chromosome	complete genome
ATGACCTGTACATTA---------CAGGCGCCGGTTTCGCGCACGATAGCTTCCACGATCAAGGTTTTAGTTTCGCGATC
TTCGGTGGCGATTTTCACCTTGATGAGTTCATGGTGCTCTAACGCTTGTTCAATCTCGGCCAGCACCCCTTCGGTCAAAC
CATTACTGCCAAGCAGAACAACTGGCTTGAGCGGATGTGCCAGACCTTTCAGGTGCTGTTTTTGTTTAGTACTCAGATTC
ATC--GTATT-TTTT---GCTTACGTTGGGATTGAAAACGGGTCATTCTACCGCCATCTCCCATATATCACCAAATAG
>CP041359.1:c730985-730683 Escherichia coli strain U1 chromosome	complete genome
ATGACCTGTACATTA---------CAGGCGCCGGTTTCGCGCACGATAGCTTCCACGATCAAGGTTTTAGTTTCGCGATC
TTCGGTGGCGATTTTCACCTTGATGAGTTCATGGTGCTCTAACGCTTGTTCAATCTCGGCCAGCACCCCTTCGGTCAAAC
CATTACTGCCAAGCAGAACAACTGGCTTGAGCGGATGTGCCAGACCTTTCAGGTGCTGTTTTTGTTTAGTACTCAGATTC
ATC--GTATT-TTTT---GCTTACGTTGGGATTGAAAACGGGTCATTCTACCGCCATCTCCCATATATCACCAAATAG
>LR890270.1:c2210212-2209910 Escherichia coli isolate MINF_7C-sc-2280452 genome assembly	chromosome: 1
ATGACCTGTACATTA---------CAGGCGCCGGTTTCGCGCACGATAGCTTCCACGATCAAGGTTTTAGTTTCGCGATC
TTCGGTGGCGATTTTCACCTTGATGAGTTCATGGTGCTCTAACGCTTGTTCAATCTCGGCCAGCACCCCTTCGGTCAAAC
CATTACTGCCAAGCAGAACAACTGGCTTGAGCGGATGTGCCAGACCTTTCAGGTGCTGTTTTTGTTTAGTACTCAGATTC
ATC--GTATT-TTTT---GCTTACGTTGGGATTGAAAACGGGTCATTCTACCGCCATCTCCCATATATCACCAAATAG
>CP056267.1:567140-567382 Citrobacter sp. RHBSTW-00887 chromosome	complete genome
ATGACCTGTACATTG---------CAGGCGCCGGTTTCGCGTACGATAGCTTCCACGATCAAGGTTTTAGTATCGCGATC
TTCCGAGGCGATTTTCACCTTGATAAGTTCATGGTGCTCTAACGCTTGTTCAATCTCGGCCAGTACCCCTTCGGTCAAAC
CATTGTTGCCAAGCATAACTACAGGCTTGAGCGGATGTGCCAGACCTTTCAGGTGCTGTTTTTGTTTAGTACTCAGATTC
ATC--GTATA-TTTT---------------------------------------------------------------
>CP057818.1:c4072745-4072443 Escherichia coli strain RHB14-C14 chromosome	complete genome
ATGACCTGTACATTA---------CAGGCGCCGGTTTCGCGTACGATAGCTTCCACGATCAAGGTTTTAGTTTCGCGATC
TTCGGTGGCGATTTTCACCTTGATGAGTTCATGGTGCTCTAACGCTTGTTCAATCTCGGCCAGCACCCCTTCGGTCAAAC
CATTACTGCCAAGCAGAACAACTGGCTTGAGCGGATGTGCCAGACCTTTCAGGTGCTGTTTTTGTTTAGTACTCAGATTC
ATC--GTATT-TTTT---GCTTACGTTGGGATTGAAAACGGGTCATTCTACCGCCATCTCCCATATATCGCCAAATAG
>CP062930.1:558143-558445 Escherichia coli strain 91A chromosome
ATGACCTGTACATTA---------CAGGCGCCGGTTTCGCGCACGATAGCTTCCACGATCAAGGTTTTAGTTTCGCGATC
TTCGGTGGCGATTTTCACCTTGATGAGTTCATGGTGCTCTAACGCTTGTTCAATCTCGGCCAGCACCCCTTCGGTCAAAC
CATTACTGCCAAGCAGAACAACTGGCTTGAGCGGATGTGCCAGACCTTTCAGGTGCTGTTTTTGTTTAGTACTCAGATTC
ATC--GTATT-TTTT---GCTTACGTTGGGATTGAAAACGGGTCATTCTACCGCCATCTCCCATATATCACCAAATAG
>CP024293.1:c1522900-1522598 Escherichia coli strain 00-3279 chromosome
ATGACCTGTACATTA---------CAGGCGCCGGTTTCGCGCACGATAGCTTCCACGATCAAGGTTTTAGTTTCGCGATC
TTCGGTGGCGATTTTCACCTTGATGAGTTCATGGTGCTCTAACGCTTGTTCAATCTCGGCCAGCACCCCTTCGGTCAAAC
CATTACTGCCAAGCAGAACAACTGGCTTGAGCGGATGTGCCAGACCTTTCAGGTGCTGTTTTTGTTTAGTACTCAGATTC
ATC--GTATT-TTTT---GCTTACGTTGGGATTGAAAACGGGTCATTCTACCGCCATCTCCCATATATCACCAAATAG
>CP056466.1:518153-518395 Citrobacter freundii strain RHBSTW-00486 chromosome	complete genome
ATGACCTGCACATTA---------CAGGCGCCGGTTTCGCGTACGATAGCTTCCACGATCAAGGTTTTAGTATCGCGATC
TTCCGAGGCGATTTTCACCTTGATAAGTTCATGGTGCTCTAACGCTTGTTCAATCTCGGCCAGTACCCCTTCGGTCAAAC
CATTGTTGCCAAGCATAACTACAGGCTTGAGCGGATGTGCCAGACCTTTCAGGTGCTGTTTTTGTTTAGTACTCAGATTC
ATC--GTATA-TTTT---------------------------------------------------------------
>CP055132.1:c3994899-3994597 Shigella flexneri strain FDAARGOS_692 chromosome
ATGACCTGTACATTA---------CAGGCGCCGGTTTCGCGCACGATAGCTTCCACGATCAAGGTTTTTGTTTCGCGATC
TTCGGTGGCGATTTTCACCTTGATGAGTTCATGGTGCTCTAACGCTTGTTCAATCTCGGCCAGCACCCCTTCGGTCAAAC
CATTACTGCCAAGCAGAACAACTGGCTTGAGCGGATGTGCCAGACCTTTCAGGTGCTGTTTTTGTTTAGTACTCAGATTC
ATC--GTATT-TTTT---GCTTACGTTGGGATTGAAAACGGGTCATTCTACCGCCATCTCCCATATATCACCAAATAG
>CP043747.1:554930-555232 Escherichia coli strain CVM N16EC0140 chromosome	complete genome
ATGACCTGTACATTA---------CAGGCGCCGGTTTCGCGCACGATAGCTTCCACGATCAAGGTTTTAGTTTCGCGATC
TTCGGTGGCGATTTTCACCTTGATGAGTTCATGGTGCTCTAACGCTTGTTCAATCTCGGCCAGCACCCCTTCGGTCAAAC
CATTACTGCCAAGCAGAACAACTGGCTTGAGCGGATGTGCCAGACCTTTCAGGTGCTGTTTTTGTTTAGTACTCAGATTC
ATC--GTATT-TTTT---GCTTACGTTGGGATTGAAAACGGGTCATTCTACCGCCATCTCCCATATATCACCAAATAG
>AP014856.1:c3299472-3299170 Escherichia albertii DNA	complete genome	strain: CB9786
ATGACCTGTACGTTA---------CAGGCGCCGGTTTCGCGCACGATAGCTTCCACGATCAAGGTTTTAGTTTCGCGATC
TTCCGAGGCGATTTTCACCTTGATAAGTTCATGGTGCTCTAACGCTTGTTCAATCTCGGCCAGTACCCCTTCGGTCAAAC
CATTGCTGCCAAGCAGAACTACCGGCTTGAGCGGATGTGCCAGACCTTTCAGGTGCTGTTTTTGTTTAGTACTCAGATTC
ATC--GTATT-TTTT---GCTTACGTTGGGATTGAAAACGGGTCATTCTACCGCCATCTCCCATATATCGCCAAATAG
>CP081690.1:610180-610482 Escherichia coli strain 0H25 chromosome	complete genome
ATGACCTGTACATTA---------CAGGCGCCGGTTTCGCGCACGATAGCTTCCACGATCAAGGTTTTAGTTTCGCGATC
TTCGGTGGCGATTTTCACCTTGATGAGTTCATGGTGCTCTAACGCTTGTTCAATCTCGGCCAGCACCCCTTCGGTCAAAC
CATTACTGCCAAGCAGAACAACTGGCTTGAGCGGATGTGCCAGACCTTTCAGGTGCTGTTTTTGTTTAGTACTCAGATTC
ATC--GTATT-TTTT---GCTTACGTTGGGATTGAAAACGGGTCATTCTACCGCCATCTCCCATATATCACCAAATAG
>CP034212.1:3131796-3132098 Escherichia albertii strain 2010C-3449 chromosome	complete genome
ATGACCTGTACGTTA---------CAGGCGCCGGTTTCGCGCACGATAGCTTCCACGATCAAGGTTTTAGTTTCGCGATC
TTCCGAGGCGATTTTCACCTTGATAAGTTCATGGTGCTCTAACGCTTGTTCAATCTCGGCCAGTACCCCTTCGGTCAAAC
CATTGCTGCCAAGCAGAACTACCGGCTTGAGCGGATGTGCCAGACCTTTCAGGTGCTGTTTTTGTTTAGTACTCAGATTC
ATC--GTATT-TTTT---GCTTACGTTGGGATTGAAAACGGGTCATTCTACCGCCATCTCCCATATATCGCCAAATAG
>CP093283.1:558154-558456 Escherichia coli strain EC-14-2-9 chromosome	complete genome
ATGACCTGTACATTA---------CAGGCGCCGGTTTCGCGCACGATAGCTTCCACGATCAAGGTTTTAGTTTCGCGATC
TTCGGTGGCGATTTTCACCTTGATGAGTTCATGGTGCTCTAACGCTTGTTCAATCTCGGTCAGCACCCCTTCGGTCAAAC
CATTACTGCCAAGCAGAACAACTGGCTTGAGCGGATGTGCCAGACCTTTCAGGTGCTGTTTTTGTTTAGTACTCAGATTC
ATC--GTATT-TTTT---GCTTACGTTGGGATTGAAAACGGGTCATTCTACCGCCATCTCCCATATATCACCAAATAG
>CP021732.1:3236649-3236951 Escherichia coli strain AR_0114	complete genome
ATGACCTGTACATTA---------CAGGCGCCGGTTTCGCGCACGATAGCTTCCACGATCAAGGTTTTAGTTTCGCGATC
TTCGGTGGCGATTTTCACCTTGATGAGTTCATGGTGCTCTAACGCTTGTTCAATCTCGGCCAGCACCCCTTCGGTCAAAC
CATTACTGCCAAGCAGAACAACTGGCTTGAGCGGATGTGCCAGACCTTTCAGGTGCTGTTTTTGTTTAGTACTCAGATTC
ATC--GTATT-TTTT---GCTTACGTTGGGATTGAAAACGGGTCATTCTACCGCCATCTCCCATATATCACCAAATAG
>LR130562.1:586441-586743 Escherichia coli strain MS14384 genome assembly	chromosome: 1
ATGACCTGTACATTA---------CAGGCGCCGGTTTCGCGCACGATAGCTTCCACGATCAAGGTTTTAGTTTCGCGATC
TTCGGTGGCGATTTTCACCTTGATGAGTTCATGGTGCTCTAACGCTTGTTCAATCTCGGCCAGCACCCCTTCGGTCAAAC
CATTACTGCCAAGCAGAACAACTGGCTTGAGCGGATGTGCCAGACCTTTCAGGTGCTGTTTTTGTTTAGTACTCAGATTC
ATC--GTATT-TTTT---GCTTACGTTGGGATTGAAAACGGGTCATTCTACCGCCATCTCCCATATATCACCAAATAG
>CP075530.1:3074785-3075084 Serratia marcescens strain ED3957 chromosome
ATAACTTGCACATTG---------CAGGCGCCCGTTTCACGCACGATAGCATCGGCGATCAGGGTTTTGGTTTCGCGATC
TTCAGCGGCGATTTTTACCTTGATCAGCTCGTGATGCTCCAGAGCCTGTTCAATTTCAGCCAGCACCCCTTCGGTAAGAC
CGTTATTGCCCAGCATCACCACCGGTTTTAACGGATGCGCCAGGCCTTTCAGGTGCTGTTTTTGTTTATTATTCAGATTC
ATT--GTCTT-TTTT---GCTTAAGTTGGGATTGAAAACGGTACATTCTACCGCCATCTCATGTATATCACCAA---A
>CP048605.1:3729674-3729976 Escherichia coli strain PapRG-06-5 chromosome	complete genome
ATGACCTGTACATTA---------CAGGCGCCGGTTTCGCGCACGATAGCTTCCACGATCAAGGTTTTAGTTTCGCGATC
TTCGGTGGCGATTTTCACCTTGATGAGTTCATGGTGCTCTAACGCTTGTTCAATCTCGGCCAGCACCCCTTCGGTCAAAC
CATTACTGCCAAGCAGAACAACTGGCTTGAGCGGATGTGCCAGACCTTTCAGGTGCTGTTTTTGTTTAGTACTCAGATTC
ATC--GTATT-TTTT---GCTTACGTTGGGATTGAAAACGGGTCATTCTACCGCCATCTCCCATATATCACCAAATAG
>LS483483.1:c5425076-5425014 Klebsiella oxytoca strain NCTC11355 genome assembly	chromosome: 1
--------------------------------------------------------------------------------
--------------------------------------------------------------------------------
--------------------------------------------------------------------------------
--------TT-TTTT---GCTTACGTTGGGATTGAAAACGGTTCATTCTACCGCCATCTCCCATATATCGCCAA---A
>LR133932.1:c5422168-5422106 Klebsiella oxytoca strain NCTC11356 genome assembly	chromosome: 1
--------------------------------------------------------------------------------
--------------------------------------------------------------------------------
--------------------------------------------------------------------------------
--------TT-TTTT---GCTTACGTTGGGATTGAAAACGGTTCATTCTACCGCCATCTCCCATATATCGCCAA---A
>CP043937.1:c3507110-3506808 Escherichia coli strain RM14516 chromosome	complete genome
ATGACCTGTACATTA---------CAGGCGCCGGTTTCGCGCACGATAGCTTCCACGATCAAGGTTTTAGTTTCGCGATC
TTCGGTGGCGATTTTCACCTTGATGAGTTCATGGTGCTCTAACGCTTGTTCAATCTCGGCCAGCACCCCTTCGGTCAAAC
CATTACTGCCAAGCAGAACAACTGGCTTGAGCGGATGTGCCAGACCTTTCAGGTGCTGTTTTTGTTTAGTACTCAGATTC
ATC--GTATT-TTTT---GCTTACGTTGGGATTGAAAACGGGTCATTCTACCGCCATCTCCCATATATCACCAAATAG
>CP056508.1:550517-550579 Citrobacter sp. RHBSTW-00446 chromosome	complete genome
--------------------------------------------------------------------------------
--------------------------------------------------------------------------------
--------------------------------------------------------------------------------
------------TTT---GCTTACGTTGGGATTGAAAACGGGTCATTCTACCGCCATCTCCCATATATCACCAAATAG
>CP020514.1:604638-604940 Escherichia coli strain 219 chromosome	complete genome
ATGACCTGTACATTA---------CAGGCGCCGGTTTCGCGCACGATAGCTTCCACGATCAAGGTTTTAGTTTCGCGATC
TTCGGTGGCGATTTTCACCTTGATGAGTTCATGGTGCTCTAACGCTTGTTCAATCTCGGCCAGCACCCCTTCGGTCAAAC
CATTACTGCCAAGCAGAACAACTGGCTTGAGCGGATGTGCCAGACCTTTCAGGTGCTGTTTTTGTTTAGTACTCAGATTC
ATC--GTATT-TTTT---GCTTACGTTGGGATTGAAAACGGGTCATTCTACCGCCATCTCCCATATATCACCAAATAG
>CP011657.1:3461303-3461545 Citrobacter freundii strain CAV1741	complete genome
ATGACCTGCACATTA---------CAGGCGCCGGTTTCGCGTACGATAGCTTCCACGATCAAGGTTTTAGTATCGCGATC
TTCCGAGGCGATTTTCACCTTGATAAGTTCATGGTGCTCTAACGCTTGTTCAATCTCGGCCAGTACCCCTTCGGTCAAAC
CATTGTTGCCAAGCATAACTACAGGCTTGAGCGGATGTGCCAGACCTTTCAGGTGCTGTTTTTGTTTAGTACTCAGATTC
ATC--GTATA-TTTT---------------------------------------------------------------
>CP073624.1:636846-637148 Escherichia coli strain AW1.7 chromosome	complete genome
ATGACCTGTACATTA---------CAGGCGCCGGTTTCGCGCACGATAGCTTCCACGATCAAGGTTTTAGTTTCGCGATC
TTCGGTGGCGATTTTCACCTTGATGAGTTCATGGTGCTCTAACGCTTGTTCAATCTCGGCCAGCACCCCTTCGGTCAAAC
CATTACTGCCAAGCAGAACAACTGGCTTGAGCGGATGTGCCAGACCTTTCAGGTGCTGTTTTTGTTTAGTACTCAGATTC
ATC--GTATT-TTTT---GCTTACGTTGGGATTGAAAACGGGTCATTCTACCGCCATCTCCCATATATCACCAAATAG
>CP061930.1:c1684526-1684464 Klebsiella michiganensis strain BD-50-Km chromosome	complete genome
--------------------------------------------------------------------------------
--------------------------------------------------------------------------------
--------------------------------------------------------------------------------
--------TT-TTTT---GCTTACGTTGGGATTGAAAACGGTTCATTCTACCGCCATCTCCCATATATCGCCAA---A
>CP055259.1:562632-562934 Escherichia coli strain AH62 chromosome	complete genome
ATGACCTGTACATTA---------CAGGCGCCGGTTTCGCGCACGATAGCTTCCACGATCAAGGTTTTAGTTTCGCGATC
TTCGGTGGCGATTTTCACCTTGATGAGTTCATGGTGCTCTAACGCTTGTTCAATCTCGGCCAGCACCCCTTCGGTCAAAC
CATTACTGCCAAGCAGAACAACTGGCTTGAGCGGATGTGCCAGACCTTTCAGGTGCTGTTTTTGTTTAGTACTCAGATTC
ATC--GTATT-TTTT---GCTTACGTTGGGATTGAAAACGGGTCATTCTACCGCCATCTCCCATATATCACCAAATAG
>CP011618.1:4228696-4228938 Klebsiella oxytoca strain CAV1335	complete genome
ATGACCTGTACATTA---------CAGGCGCCGGTTTCGCGAACGATAGCTTCCACGATCAAGGTTTTAGTTTCGCGATC
TTCCGAGGCGATCTTCACCTTGATAAGTTCATGGTGCTCTAACGCTTGTTCAATCTCGGCCAGTACCCCTTCGGTCAAAC
CATTGTTGCCAAGCATAACTACCGGCTTGAGCGGATGTGCCAGACCTTTCAGGTGCTGTTTTTGTTTAGTACTCAGATTC
ATC--GTATT-TTTT---------------------------------------------------------------
>CP070292.2:553690-553992 Escherichia albertii strain Sample 166 chromosome	complete genome
ATGACCTGTACGTTA---------CAGGCGCCGGTTTCGCGCACGATAGCTTCCACGATCAAGGTTTTAGTTTCGCGATC
TTCCGAGGCGATTTTCACCTTGATAAGTTCATGGTGCTCTAACGCTTGTTCAATCTCGGCCAGTACCCCTTCGGTCAAAC
CATTGCTGCCAAGCAGAACTACCGGCTTGAGCGGATGTGCCAGACCTTTCAGGTGCTGTTTTTGTTTAGTACTCAGATTC
ATC--GTATT-TTTT---GCTTACGTTGGGATTGAAAACGGGTCATTCTACCGCCATCTCCCATATATCGCCAAATAG
>CP057160.1:622130-622432 Escherichia coli strain RHB35-C01 chromosome	complete genome
ATGACCTGTACATTA---------CAGGCGCCGGTTTCGCGCACGATAGCTTCCACGATCAAGGTTTTAGTTTCGCGATC
TTCGGTGGCGATTTTCACCTTGATGAGTTCATGGTGCTCTAACGCTTGTTCAATCTCGGCCAGCACCCCTTCGGTCAAAC
CATTACTGCCAAGCAGAACAACTGGCTTGAGCGGATGTGCCAGACCTTTCAGGTGCTGTTTTTGTTTAGTACTCAGATTC
ATC--GTATT-TTTT---GCTTACGTTGGGATTGAAAACGGGTCATTCTACCGCCATCTCCCATATATCACCAAATAG
>LT615375.1:c3324534-3324232 Escherichia coli isolate 107 genome assembly	chromosome: I
ATGACCTGTACATTA---------CAGGCGCCGGTTTCGCGCACGATAGCTTCCACGATCAAGGTTTTAGTTTCGCGATC
TTCGGTGGCGATTTTCACCTTGATGAGTTCATGGTGCTCTAACGCTTGTTCAATCTCGGCCAGCACCCCTTCGGTCAAAC
CATTACTGCCAAGCAGAACAACTGGCTTGAGCGGATGTGCCAGACCTTTCAGGTGCTGTTTTTGTTTAGTACTCAGATTC
ATC--GTATT-TTTT---GCTTACGTTGGGATTGAAAACGGGTCATTCTACCGCCATCTCCCATATATCACCAAATAG
>LS483456.1:579919-580161 Salmonella enterica subsp. salamae strain NCTC9930 genome assembly	chromosome: 1
ATGACCTGTACGTTA---------CAGGCGCCGGTTTCGCGCACGATAGCGTCCACGATCAAGGTTTTAGTTTCGCGATC
TTCCGAGGCGATTTTCACCTTGATAAGTTCATGGTGCTCTAACGCTTGTTCAATCTCGGCCAGTACCCCTTCGGTCAAAC
CATTATTGCCAAGCATAACAACAGGCTTGAGCGGATGTGCCAGACCTTTTAGGTGCTGTTTTTGTTTAGTACTCAGATTC
ATC--GTATA-TTTT---------------------------------------------------------------
>OX291724.1:2630928-2631227 Serratia marcescens strain SJC1058 genome assembly	chromosome: 1
ATAACTTGCACATTG---------CAGGCGCCCGTTTCACGCACGATAGCGTCGGCGATCAGGGTTTTGGTTTCGCGATC
TTCAGCGGCGATTTTCACCTTGATCAGCTCATGATGCTCCAGAGCCTGTTCAATTTCAGCCAGCACCCCTTCGGTAAGAC
CGTTATTGCCCAGCATCACCACCGGTTTTAACGGATGTGCCAGGCCTTTCAGGTGCTGTTTTTGTTTGTTATTCAGATTC
ATT--GTCTT-TTTT---GCTTAAGTTGGGATTGAAAACGGTACATTCTACCGCCATCTCATGTATATCACCAA---A
>CP057868.1:548174-548236 Citrobacter freundii strain RHB12-C05 chromosome	complete genome
--------------------------------------------------------------------------------
--------------------------------------------------------------------------------
--------------------------------------------------------------------------------
------------TTT---GCTTACGTTGGGATTGAAAACGGGTCATTCTACCGCCATCTCCCATATATCACCAAATAG
>CP028617.1:648932-649234 Escherichia coli strain 140 chromosome	complete genome
ATGACCTGTACATTA---------CAGGCGCCGGTTTCGCGCACGATAGCTTCCACGATCAAGGTTTTAGTTTCGCGATC
TTCGGTGGCGATTTTCACCTTGATGAGTTCATGGTGCTCTAACGCTTGTTCAATCTCGGCCAGCACCCCTTCGGTCAAAC
CATTACTGCCAAGCAGAACAACTGGCTTGAGCGGATGTGCCAGACCTTTCAGGTGCTGTTTTTGTTTAGTACTCAGATTC
ATC--GTATT-TTTT---GCTTACGTTGGGATTGAAAACGGGTCATTCTACCGCCATCTCCCATATATCACCAAATAG
>CP053723.1:566097-566399 Escherichia coli strain CP66-6_Sichuan chromosome	complete genome
ATGACCTGTACATTA---------CAGGCGCCGGTTTCGCGCACGATAGCTTCCACGATCAAGGTTTTAGTTTCGCGATC
TTCGGTGGCGATTTTCACCTTGATGAGTTCATGGTGCTCTAACGCTTGTTCAATCTCGGCCAGCACCCCTTCGGTCAAAC
CATTACTGCCAAGCAGAACAACTGGCTTGAGCGGATGTGCCAGACCTTTCAGGTGCTGTTTTTGTTTAGTACTCAGATTC
ATC--GTATT-TTTT---GCTTACGTTGGGATTGAAAACGGGTCATTCTACCGCCATCTCCCATATATCACCAAATAG
>CP017438.1:649000-649302 Escherichia coli O157:H7 strain 2159	complete genome
ATGACCTGTACATTA---------CAGGCGCCGGTTTCGCGCACGATAGCTTCCACGATCAAGGTTTTAGTTTCGCGATC
TTCGGTGGCGATTTTCACCTTGATGAGTTCATGGTGCTCTAACGCTTGTTCAATCTCGGCCAGCACCCCTTCGGTCAAAC
CATTACTGCCAAGCAGAACAACTGGCTTGAGCGGATGTGCCAGACCTTTCAGGTGCTGTTTTTGTTTAGTACTCAGATTC
ATC--GTATT-TTTT---GCTTACGTTGGGATTGAAAACGGGTCATTCTACCGCCATCTCCCATATATCACCAAATAG
>CP056701.1:586090-586332 Klebsiella grimontii strain RHBSTW-00577 chromosome	complete genome
ATGACCTGTACATTA---------CAGGCGCCGGTTTCGCGCACGATAGCTTCCACGATCAAGGTTTTAGTTTCGCGATC
TTCCGAGGCGATCTTCACCTTGATAAGTTCATGGTGCTCTAACGCTTGTTCAATCTCGGCCAGTACCCCTTCGGTCAAAC
CATTGTTGCCAAGCATAACTACCGGCTTGAGCGGATGTGCCAGACCTTTCAGGTGCTGTTTTTGTTTAGTACTCAGATTC
ATC--GTATT-TTTT---------------------------------------------------------------
>CP023834.1:c3387273-3386971 Escherichia coli strain 4/2-1 chromosome	complete genome
ATGACCTGTACATTA---------CAGGCGCCGGTTTCGCGCACGATAGCTTCCACGATCAAGGTTTTAGTTTCGCGATC
TTCGGTGGCGATTTTCACCTTGATGAGTTCATGGTGCTCTAACGCTTGTTCAATCTCGGCCAGCACCCCTTCGGTCAAAC
CATTACTGCCAAGCAGAACAACTGGCTTGAGCGGATGTGCCAGACCTTTCAGGTGCTGTTTTTGTTTAGTACTCAGATTC
ATC--GTATT-TTTT---GCTTACGTTGGGATTGAAAACGGGTCATTCTACCGCCATCTCCCATATATCACCAAATAG
>CP056208.1:562558-562620 Citrobacter freundii strain RHBSTW-00985 chromosome	complete genome
--------------------------------------------------------------------------------
--------------------------------------------------------------------------------
--------------------------------------------------------------------------------
------------TTT---GCTTACGTTGGGATTGAAAACGGGTCATTCTACCGCCATCTCCCATATATCACCAAATAG
>AP021963.1:565192-565494 Escherichia coli DNA	complete genome	strain: WP3-W18-CRE-03
ATGACCTGTACATTA---------CAGGCGCCGGTTTCGCGCACGATAGCTTCCACGATCAAGGTTTTAGTTTCGCGATC
TTCGGTGGCGATTTTCACCTTGATGAGTTCATGGTGCTCTAACGCTTGTTCAATCTCGGCCAGCACCCCTTCGGTCAAAC
CATTACTGCCAAGCAGAACAACTGGCTTGAGCGGATGTGCCAGACCTTTCAGGTGCTGTTTTTGTTTAGTACTCAGATTC
ATC--GTATT-TTTT---GCTTACGTTGGGATTGAAAACGGGTCATTCTACCGCCATCTCCCATATATCACCAAATAG
>CP069778.1:c648165-648103 Citrobacter freundii strain Colony361 chromosome
--------------------------------------------------------------------------------
--------------------------------------------------------------------------------
--------------------------------------------------------------------------------
------------TTT---GCTTACGTTGGGATTGAAAACGGGTCATTCTACCGCCATCTCCCATATATCACCAAATAG
>CP031105.1:c1765197-1764895 Escherichia coli strain AMSCJX02 chromosome	complete genome
ATGACCTGTACATTA---------CAGGCGCCGGTTTCGCGCACGATAGCTTCCACGATCAAGGTTTTAGTTTCGCGATC
TTCGGTGGCGATTTTCACCTTGATGAGTTCATGGTGCTCTAACGCTTGTTCAATCTCGGCCAGCACCCCTTCGGTCAAAC
CATTACTGCCAAGCAGAACAACTGGCTTGAGCGGATGTGCCAGACCTTTCAGGTGCTGTTTTTGTTTAGTACTCAGATTC
ATC--GTATT-TTTT---GCTTACGTTGGGATTGAAAACGGGTCATTCTACCGCCATCTCCCATATATCACCAAATAG
>CP084894.1:c3334098-3333796 Escherichia coli strain g83 chromosome	complete genome
ATGACCTGTACATTA---------CAGGCGCCGGTTTCGCGCACGATAGCTTCCACGATCAAGGTTTTAGTTTCGCGATC
TTCGGTGGCGATTTTCACCTTGATGAGTTCATGGTGCTCTAACGCTTGTTCAATCTCGGCCAGCACCCCTTCGGTCAAAC
CATTACTGCCAAGCAGAACAACTGGCTTGAGCGGATGTGCCAGACCTTTCAGGTGCTGTTTTTGTTTAGTACTCAGATTC
ATC--GTATT-TTTT---GCTTACGTTGGGATTGAAAACGGGTCATTCTACCGCCATCTCCCATATATCACCAAATAG
>CP026045.1:1663674-1663916 Citrobacter freundii strain FDAARGOS_61 chromosome	complete genome
ATGACCTGTACATTA---------CAGGCGCCGGTTTCGCGTACGATAGCTTCCACGATCAAGGTTTTAGTATCGCGATC
TTCCGAGGCGATTTTCACCTTGATAAGTTCATGGTGCTCTAACGCTTGTTCAATCTCGGCCAGTACCCCTTCGGTCAAAC
CATTATTGCCAAGCATAACTACAGGCTTGAGCGGATGTGCCAGACCTTTCAGGTGCTGTTTTTGTTTAGTACTCAGATTC
ATC--GTATA-TTTT---------------------------------------------------------------
>CP057093.1:c4067775-4067473 Escherichia fergusonii strain RHB38-C07 chromosome	complete genome
ATGACCTGTACATTA---------CAGGCGCCGGTTTCGCGCACGATAGCTTCCACGATCAAGGTTTTAGTTTCGCGATC
TTCGGTGGCGATTTTCACCTTGATGAGTTCATGGTGCTCTAACGCTTGTTCAATCTCGGCCAGCACCCCTTCGGTCAAAC
CATTACTGCCAAGCAGAACAACTGGCTTGAGCGGATGTGCCAGACCTTTCAGGTGCTGTTTTTGTTTAGTACTCAGATTC
ATC--GTATT-TTTT---GCTTACGTTGGGATTGAAAACGGGTCATTCTACCGCCATCTCCCATATATCACCAAATAG
>CP034784.1:554185-554487 Escherichia coli strain ECZP248 chromosome	complete genome
ATGACCTGTACATTA---------CAGGCGCCGGTTTCGCGCACGATAGCTTCCACGATCAAGGTTTTAGTTTCGCGATC
TTCGGTGGCGATTTTCACCTTGATGAGTTCATGGTGCTCTAACGCTTGTTCAATCTCGGCCAGCACCCCTTCGGTCAAAC
CATTACTGCCAAGCAGAACAACTGGCTTGAGCGGATGTGCCAGACCTTTCAGGTGCTGTTTTTGTTTAGTACTCAGATTC
ATC--GTATT-TTTT---GCTTACGTTGGGATTGAAAACGGGTCATTCTACCGCCATCTCCCATATATCACCAAATAG
>LR898874.1:596860-597162 Escherichia coli isolate MSB1_4I-sc-2280412 genome assembly	chromosome: 1
ATGACCTGTACATTA---------CAGGCGCCGGTTTCGCGCACGATAGCTTCCACGATCAAGGTTTTAGTTTCGCGATC
TTCGGTGGCGATTTTCACCTTGATGAGTTCATGGTGCTCTAACGCTTGTTCAATCTCGGCCAGCACCCCTTCGGTCAAAC
CATTACTGCCAAGCAGAACAACTGGCTTGAGCGGATGTGCCAGACCTTTCAGGTGCTGTTTTTGTTTAGTACTCAGATTC
ATC--GTATT-TTTT---GCTTACGTTGGGATTGAAAACGGGTCATTCTACCGCCATCTCCCATATATCACCAAATAG
>CP029715.1:4491007-4491306 Serratia marcescens strain AR_0131 chromosome	complete genome
ATAACTTGCACATTG---------CAGGCGCCCGTTTCACGCACGATAGCATCGGCGATCAGGGTTTTGGTTTCGCGATC
TTCAGCGGCGATTTTTACCTTGATCAGCTCGTGATGCTCCAGAGCCTGTTCAATTTCAGCCAGCACCCCTTCGGTAAGAC
CGTTATTGCCCAGCATCACCACCGGTTTTAACGGATGCGCCAGGCCTTTCAGGTGCTGTTTTTGTTTATTATTCAGATTC
ATT--GTCTT-TTTT---GCTTAAGTTGGGATTGAAAACGGTACATTCTACCGCCATCTCATGTATATCACCAA---A
>CP018924.1:5083935-5084234 Serratia marcescens strain UMH2	complete genome
ATAACTTGCACATTG---------CAGGCGCCCGTTTCACGCACGATAGCGTCGGCGATCAGGGTCTTGGTTTCGCGATC
TTCAGCGGCGATTTTTACCTTGATCAGCTCATGATGCTCCAGAGCCTGTTCAATTTCAGCCAGCACCCCTTCGGTAAGAC
CGTTATTGCCCAGCATCACCACCGGTTTTAACGGATGCGCCAGGCCTTTCAGGTGCTGTTTTTGTTTATTATTCAGATTC
ATT--GTCTT-TTTT---GCTTAAGTTGGGATTGAAAACGGTACATTCTACCGCCATCTCATGTATATCACCAA---A
>CP085188.1:604212-604514 Escherichia coli strain EC195 chromosome	complete genome
ATGACCTGTACATTA---------CAGGCGCCGGTTTCGCGCACGATAGCTTCCACGATCAAGGTTTTAGTTTCGCGATC
TTCGGTGGCGATTTTCACCTTGATGAGTTCATGGTGCTCTAACGCTTGTTCAATCTCGGCCAGCACCCCTTCGGTCAAAC
CATTACTGCCAAGCAGAACAACTGGCTTGAGCGGATGTGCCAGACCTTTCAGGTGCTGTTTTTGTTTAGTACTCAGATTC
ATC--GTATT-TTTT---GCTTACGTTGGGATTGAAAACGGGTCATTCTACCGCCATCTCCCATATATCACCAAATAG
>CP058014.1:c4058927-4058625 Escherichia coli strain RHB04-C08 chromosome	complete genome
ATGACCTGTACATTA---------CAGGCGCCGGTTTCGCGCACGATAGCTTCCACGATCAAGGTTTTAGTTTCGCGATC
TTCGGTGGCGATTTTCACCTTGATGAGTTCATGGTGCTCTAACGCTTGTTCAATCTCGGCCAGCACCCCTTCGGTCAAAC
CATTACTGCCAAGCAGAACAACTGGCTTGAGCGGATGTGCCAGACCTTTCAGGTGCTGTTTTTGTTTAGTACTCAGATTC
ATC--GTATT-TTTT---GCTTACGTTGGGATTGAAAACGGGTCATTCTACCGCCATCTCCCATATATCACCAAATAG
>CP035884.1:c1899436-1899134 Escherichia coli strain LSN03-016011/A chromosome	complete genome
ATGACCTGTACATTA---------CAGGCGCCGGTTTCGCGCACGATAGCTTCCACGATCAAGGTTTTAGTTTCGCGATC
TTCGGTGGCGATTTTCACCTTGATGAGTTCATGGTGCTCTAACGCTTGTTCAATCTCGGCCAGCACCCCTTCGGTCAAAC
CATTACTGCCAAGCAGAACAACTGGCTTGAGCGGATGTGCCAGACCTTTCAGGTGCTGTTTTTGTTTAGTACTCAGATTC
ATC--GTATT-TTTT---GCTTACGTTGGGATTGAAAACGGGTCATTCTACCGCCATCTCCCATATATCACCAAATAG
>CP020501.1:420269-420568 Serratia marcescens strain BWH-23 chromosome	complete genome
ATAACTTGCACATTG---------CAGGCGCCCGTTTCACGCACGATAGCGTCGGCGATCAGGGTTTTGGTTTCGCGATC
TTCAGCGGCGATTTTTACCTTGATCAGCTCATGATGCTCCAGAGCCTGTTCAATTTCAGCCAGCACCCCTTCGGTAAGAC
CGTTATTGCCCAGCATTACCACCGGTTTTAACGGATGCGCCAGGCCTTTCAGGTGCTGTTTTTGTTTATTATTCAGATTC
ATT--GTCTT-TTTT---GCTTAAGTTGGGATTGAAAACGGTACATTCTACCGCCATCTCATGTATATCACCAA---A
>CP082168.1:573907-574149 Raoultella planticola strain SCLZS62 chromosome	complete genome
ATGACCTGTACGTTA---------CAGGCGCCGGTTTCGCGCACGATAGCTTCCACGATCAAGGTTTTAGTTTCGCGGTC
TTCCGATGCGATTTTCACCTTGATGAGCTCATGGTGCTCTAACGCTTGTTCGATCTCGGCCAGTACCCCTTCGGTCAAAC
CATTGTTGCCAAGCATAACTACCGGCTTGAGCGGATGTGCCAGACCTTTCAGGTGCTGTTTTTGTTTAGTACTCAGATTC
ATC--GTATT-TTTT---------------------------------------------------------------
>CP104206.1:569537-569839 Escherichia coli strain hubt-sl chromosome	complete genome
ATGACCTGTACATTA---------CAGGCGCCGGTTTCGCGCACGATAGCTTCCACGATCAAGGTTTTAGTTTCGCGATC
TTCGGTGGCGATTTTCACCTTGATGAGTTCATGGTGCTCTAACGCTTGTTCAATCTCGGCCAGCACCCCTTCGGTCAAAC
CATTACTGCCAAGCAGAACAACTGGCTTGAGCGGATGTGCCAGACCTTTCAGGTGCTGTTTTTGTTTAGTACTCAGATTC
ATC--GTATT-TTTT---GCTTACGTTGGGATTGAAAACGGGTCATTCTACCGCCATCTCCCATATATCACCAAATAG
>CP047773.1:542255-542497 Citrobacter freundii strain Cfr-13 chromosome	complete genome
ATGACCTGTACATTG---------CAGGCGCCGGTTTCGCGTACGATAGCTTCCACGATCAAGGTTTTAGTATCGCGATC
TTCCGAGGCGATTTTCACCTTGATAAGTTCATGGTGCTCTAACGCTTGTTCAATCTCGGCCAGTACCCCTTCGGTCAAAC
CATTATTGCCAAGCATAACTACAGGCTTGAGCGGATGTGCCAGACCTTTCAGGTGCTGTTTTTGTTTAGTACTCAGATTC
ATC--GTATA-TTTT---------------------------------------------------------------
>LK931336.1:c4277764-4277702 Citrobacter koseri genome assembly PRJEB6512_assembly_1	scaffold CONTIG000001
--------------------------------------------------------------------------------
--------------------------------------------------------------------------------
--------------------------------------------------------------------------------
------------TTT---GCTTACGTTGGGATTGAAAACGGGTCATTCTACCGCCATCTCCCATATATCACCAAATGA
>CP091161.1:c3418512-3418210 Escherichia coli strain NEC8 chromosome
ATGACCTGTACATTA---------CAGGCGCCGGTTTCGCGCACGATAGCTTCCACGATCAAGGTTTTAGTTTCGCGATC
TTCGGTGGCGATTTTCACCTTGATGAGTTCATGGTGCTCTAACGCTTGTTCAATCTCGGCCAGCACCCCTTCGGTCAAAC
CATTACTGCCAAGCAGAACAACTGGCTTGAGCGGATGTGCCAGACCTTTCAGGTGCTGTTTTTGTTTAGTACTCAGATTC
ATC--GTATT-TTTT---GCTTACGTTGGGATTGAAAACGGGTCATTCTACCGCCATCTCCCATATATCACCAAATAG
>CP057243.1:c4065950-4065648 Escherichia fergusonii strain RHB32-C05 chromosome	complete genome
ATGACCTGTACATTA---------CAGGCGCCGGTTTCGCGCACGATAGCTTCCACGATCAAGGTTTTAGTTTCGCGATC
TTCGGTGGCGATTTTCACCTTGATGAGTTCATGGTGCTCTAACGCTTGTTCAATCTCGGCCAGCACCCCTTCGGTCAAAC
CATTACTGCCAAGCAGAACAACTGGCTTGAGCGGATGTGCCAGACCTTTCAGGTGCTGTTTTTGTTTAGTACTCAGATTC
ATC--GTATT-TTTT---GCTTACGTTGGGATTGAAAACGGGTCATTCTACCGCCATCTCCCATATATCACCAAATAG
>CP057951.1:583137-583439 Escherichia coli strain RHB08-C24 chromosome	complete genome
ATGACCTGTACATTA---------CAGGCGCCGGTTTCGCGCACGATAGCTTCCACGATCAAGGTTTTTGTTTCGCGATC
TTCGGTGGCGATTTTCACCTTGATGAGTTCATGGTGCTCTAACGCTTGTTCAATCTCGGCCAGCACCCCTTCGGTCAAAC
CATTACTGCCAAGCAGAACAACTGGCTTGAGCGGATGTGCCAGACCTTTCAGGTGCTGTTTTTGTTTAGTACTCAGATTC
ATC--GTATT-TTTT---GCTTACGTTGGGATTGAAAACGGGTCATTCTACCGCCATCTCCCATATATCACCAAATAG
>CP016358.1:c2024566-2024264 Escherichia coli strain K-15KW01	complete genome
ATGACCTGTACATTA---------CAGGCGCCGGTTTCGCGCACGATAGCTTCCACGATCAAGGTTTTAGTTTCGCGATC
TTCGGTGGCGATTTTCACCTTGATGAGTTCATGGTGCTCTAACGCTTGTTCAATCTCGGCCAGCACCCCTTCGGTCAAAC
CATTACTGCCAAGCAGAACAACTGGCTTGAGCGGATGTGCCAGACCTTTCAGGTGCTGTTTTTGTTTAGTACTCAGATTC
ATC--GTATT-TTTT---GCTTACGTTGGGATTGAAAACGGGTCATTCTACCGCCATCTCCCATATATCACCAAATAG
>CP086556.1:558870-559172 Escherichia coli strain ESY002 chromosome	complete genome
ATGACCTGTACATTA---------CAGGCGCCGGTTTCGCGCACGATAGCTTCCACGATCAAGGTTTTAGTTTCGCGATC
TTCGGTGGCGATTTTCACCTTGATGAGTTCATGGTGCTCTAACGCTTGTTCAATCTCGGTCAGCACCCCTTCGGTCAAAC
CATTACTGCCAAGCAGAACAACTGGCTTGAGCGGATGTGCCAGACCTTTCAGGTGCTGTTTTTGTTTAGTACTCAGATTC
ATC--GTATT-TTTT---GCTTACGTTGGGATTGAAAACGGGTCATTCTACCGCCATCTCCCATATATCACCAAATAG
>CP022393.1:1075249-1075551 Escherichia coli strain E62	complete genome
ATGACCTGTACATTA---------CAGGCGCCGGTTTCGCGCACGATAGCTTCCACGATCAAGGTTTTAGTTTCGCGATC
TTCGGTGGCGATTTTCACCTTGATGAGTTCATGGTGCTCTAACGCTTGTTCAATCTCGGCCAGCACCCCTTCGGTCAAAC
CATTACTGCCAAGCAGAACAACTGGCTTGAGCGGATGTGCCAGACCTTTCAGGTGCTGTTTTTGTTTAGTACTCAGATTC
ATC--GTATT-TTTT---GCTTACGTTGGGATTGAAAACGGGTCATTCTACCGCCATCTCCCATATATCACCAAATAG
>CP084741.1:677413-677712 Pectobacterium carotovorum strain A077-S18-O15 chromosome	complete genome
ATGACCTGGACGTTA---------GCGGCACCCGTTTCACGAACAATCGCTTCAACAATCAAGGCTTTGGTTTCGCGGTC
TTCTGTCGCTACTTTTATCTTGATCAGTTCGTGATGCGCTAATGCTTGTTCGATCTCAGCCAGAACACCTTCGGTGAGAC
CGTTATTGCCCAGCATGACAACCGGTTTTAGCGGATGTGCCAAGCCTTTCAGGTGTTGTTTTTGTTTATTACTTAGGTTC
ATT--GTCTT-TTTT---ACTTAGGTTGGGATTGAAAACGGTTCATTCTACCGCCATCTCATGATTATAACCAA---T
>CP017928.1:c3915676-3915434 Klebsiella oxytoca strain CAV1015 chromosome	complete genome
ATGACCTGTACATTA---------CAGGCGCCGGTTTCGCGAACGATAGCTTCCACGATCAAGGTTTTAGTTTCGCGATC
TTCCGAGGCGATCTTCACCTTGATAAGTTCATGGTGCTCTAACGCTTGTTCAATCTCGGCCAGTACCCCTTCGGTCAAAC
CATTGTTGCCAAGCATAACTACCGGCTTGAGCGGATGTGCCAGACCTTTCAGGTGCTGTTTTTGTTTAGTACTCAGATTC
ATC--GTATT-TTTT---------------------------------------------------------------
>AP022482.1:549965-550267 Escherichia coli STN0717-20 DNA	complete genome
ATGACCTGTACATTA---------CAGGCGCCGGTTTCGCGCACGATAGCTTCCACGATCAAGGTTTTAGTTTCGCGATC
TTCGGTGGCGATTTTCACCTTGATGAGTTCATGGTGCTCTAACGCTTGTTCAATCTCGGCCAGCACCCCTTCGGTCAAAC
CATTACTGCCAAGCAGAACAACTGGCTTGAGCGGATGTGCCAGACCTTTCAGGTGCTGTTTTTGTTTAGTACTCAGATTC
ATC--GTATT-TTTT---GCTTACGTTGGGATTGAAAACGGGTCATTCTACCGCCATCTCCCATATATCACCAAATAG
>LR881938.1:c3311513-3311211 Escherichia coli K-12 genome assembly	chromosome: MG1655
ATGACCTGTACATTA---------CAGGCGCCGGTTTCGCGCACGATAGCTTCCACGATCAAGGTTTTAGTTTCGCGATC
TTCGGTGGCGATTTTCACCTTGATGAGTTCATGGTGCTCTAACGCTTGTTCAATCTCGGCCAGCACCCCTTCGGTCAAAC
CATTACTGCCAAGCAGAACAACTGGCTTGAGCGGATGTGCCAGACCTTTCAGGTGCTGTTTTTGTTTAGTACTCAGATTC
ATC--GTATT-TTTT---GCTTACGTTGGGATTGAAAACGGGTCATTCTACCGCCATCTCCCATATATCACCAAATAG
>LR134222.1:539300-539602 Escherichia coli strain NCTC11129 genome assembly	chromosome: 1
ATGACCTGTACATTA---------CAGGCGCCGGTTTCGCGCACGATAGCTTCCACGATCAAGGTTTTAGTTTCGCGATC
TTCGGTGGCGATTTTCACCTTGATGAGTTCATGGTGCTCTAACGCTTGTTCAATCTCGGCCAGCACCCCTTCGGTCAAAC
CATTACTGCCAAGCAGAACAACTGGCTTGAGCGGATGTGCCAGACCTTTCAGGTGCTGTTTTTGTTTAGTACTCAGATTC
ATC--GTATT-TTTT---GCTTACGTTGGGATTGAAAACGGGTCATTCTACCGCCATCTCCCATATATCACCAAATAG
>CP068814.1:633102-633404 Escherichia coli strain RIVM_C028613 chromosome	complete genome
ATGACCTGTACATTA---------CAGGCGCCGGTTTCGCGCACGATAGCTTCCACGATCAAGGTTTTAGTTTCGCGATC
TTCGGTGGCGATTTTCACCTTGATGAGTTCATGGTGCTCTAACGCTTGTTCAATCTCGGCCAGCACCCCTTCGGTCAAAC
CATTACTGCCAAGCAGAACAACTGGCTTGAGCGGATGTGCCAGACCTTTCAGGTGCTGTTTTTGTTTAGTACTCAGATTC
ATC--GTATT-TTTT---GCTTACGTTGGGATTGAAAACGGGTCATTCTACCGCCATCTCCCATATATCACCAAATAG
>CP030939.1:540364-540666 Escherichia coli strain AMSHJX01 chromosome	complete genome
ATGACCTGTACATTA---------CAGGCGCCGGTTTCGCGCACGATAGCTTCCACGATCAAGGTTTTAGTTTCGCGATC
TTCGGTGGCGATTTTCACCTTGATGAGTTCATGGTGCTCTAACGCTTGTTCAATCTCGGCCAGCACCCCTTCGGTCAAAC
CATTACTGCCAAGCAGAACAACTGGCTTGAGCGGATGTGCCAGACCTTTCAGGTGCTGTTTTTGTTTAGTACTCAGATTC
ATC--GTATT-TTTT---GCTTACGTTGGGATTGAAAACGGGTCATTCTACCGCCATCTCCCATATATCACCAAATAG
>CP025573.1:c3979000-3978698 Escherichia coli strain E-1246 chromosome	complete genome
ATGACCTGTACATTA---------CAGGCGCCGGTTTCGCGCACGATAGCTTCCACGATCAAGGTTTTAGTTTCGCGATC
TTCGGTGGCGATTTTCACCTTGATGAGTTCATGGTGCTCTAACGCTTGTTCAATCTCGGCCAGCACCCCTTCGGTCAAAC
CATTACTGCCAAGCAGAACAACTGGCTTGAGCGGATGTGCCAGACCTTTCAGGTGCTGTTTTTGTTTAGTACTCAGATTC
ATC--GTATT-TTTT---GCTTACGTTGGGATTGAAAACGGGTCATTCTACCGCCATCTCCCATATATCACCAAATAG
>CP088879.1:c4737568-4737266 Escherichia coli strain F16EC0653 chromosome	complete genome
ATGACCTGTACATTA---------CAGGCGCCGGTTTCGCGCACGATAGCTTCCACGATCAAGGTTTTAGTTTCGCGATC
TTCGGTGGCGATTTTCACCTTGATGAGTTCATGGTGCTCTAACGCTTGTTCAATCTCGGCCAGCACCCCTTCGGTCAAAC
CATTACTGCCAAGCAGAACAACTGGCTTGAGCGGATGTGCCAGACCTTTCAGGTGCTGTTTTTGTTTAGTACTCAGATTC
ATC--GTATT-TTTT---GCTTACGTTGGGATTGAAAACGGGTCATTCTACCGCCATCTCCCATATATCACCAAATAG
>CP080620.1:c1010506-1010204 Escherichia coli strain TOP10 chromosome	complete genome
ATGACCTGTACATTA---------CAGGCGCCGGTTTCGCGCACGATAGCTTCCACGATCAAGGTTTTAGTTTCGCGATC
TTCGGTGGCGATTTTCACCTTGATGAGTTCATGGTGCTCTAACGCTTGTTCAATCTCGGCCAGCACCCCTTCGGTCAAAC
CATTACTGCCAAGCAGAACAACTGGCTTGAGCGGATGTGCCAGACCTTTCAGGTGCTGTTTTTGTTTAGTACTCAGATTC
ATC--GTATT-TTTT---GCTTACGTTGGGATTGAAAACGGGTCATTCTACCGCCATCTCCCATATATCACCAAATAG
>CP024155.1:580989-581291 Escherichia coli strain 14EC047 chromosome	complete genome
ATGACCTGTACATTA---------CAGGCGCCGGTTTCGCGCACGATAGCTTCCACGATCAAGGTTTTAGTTTCGCGATC
TTCGGTGGCGATTTTCACCTTGATGAGTTCATGGTGCTCTAACGCTTGTTCAATCTCGGCCAGCACCCCTTCGGTCAAAC
CATTACTGCCAAGCAGAACAACTGGCTTGAGCGGATGTGCCAGACCTTTCAGGTGCTGTTTTTGTTTAGTACTCAGATTC
ATC--GTATT-TTTT---GCTTACGTTGGGATTGAAAACGGGTCATTCTACCGCCATCTCCCATATATCACCAAATAG
>CP023673.1:566854-567156 Escherichia coli strain SMN013SH2 chromosome	complete genome
ATGACCTGTACATTA---------CAGGCGCCGGTTTCGCGCACGATAGCTTCCACGATCAAGGTTTTTGTTTCGCGATC
TTCGGTGGCGATTTTCACCTTGATGAGTTCATGGTGCTCTAACGCTTGTTCAATCTCGGCCAGCACCCCTTCGGTCAAAC
CATTACTGCCAAGCAGAACAACTGGCTTGAGCGGATGTGCCAGACCTTTCAGGTGCTGTTTTTGTTTAGTACTCAGATTC
ATC--GTATT-TTTT---GCTTACGTTGGGATTGAAAACGGGTCATTCTACCGCCATCTCCCATATATCACCAAATAG
>CP012555.1:4541314-4541376 Raoultella ornithinolytica strain 18 sequence
--------------------------------------------------------------------------------
--------------------------------------------------------------------------------
--------------------------------------------------------------------------------
--------TT-TTTT---GCTTACGTTGGGATTGAAAACGGTTCATTCTACCGCCATCTCCCATATATCGCCAA---A
>CP057504.1:c3834757-3834455 Escherichia fergusonii strain RHB24-C08 chromosome	complete genome
ATGACCTGTACATTA---------CAGGCGCCGGTTTCGCGCACGATAGCTTCCACGATCAAGGTTTTAGTTTCGCGATC
TTCGGTGGCGATTTTCACCTTGATGAGTTCATGGTGCTCTAACGCTTGTTCAATCTCGGCCAGCACCCCTTCGGTCAAAC
CATTACTGCCAAGCAGAACAACTGGCTTGAGCGGATGTGCCAGACCTTTCAGGTGCTGTTTTTGTTTAGTACTCAGATTC
ATC--GTATT-TTTT---GCTTACGTTGGGATTGAAAACGGGTCATTCTACCGCCATCTCCCATATATCACCAAATAG
>CP091168.1:c3596357-3596055 Escherichia coli strain NEC17 chromosome
ATGACCTGTACATTA---------CAGGCGCCGGTTTCGCGCACGATAGCTTCCACGATCAAGGTTTTAGTTTCGCGATC
TTCGGTGGCGATTTTCACCTTGATGAGTTCATGGTGCTCTAACGCTTGTTCAATCTCGGCCAGCACCCCTTCGGTCAAAC
CATTACTGCCAAGCAGAACAACTGGCTTGAGCGGATGTGCCAGACCTTTCAGGTGCTGTTTTTGTTTAGTACTCAGATTC
ATC--GTATT-TTTT---GCTTACGTTGGGATTGAAAACGGGTCATTCTACCGCCATCTCCCATATATCACCAAATAG
>CP056381.1:558950-559012 Citrobacter sp. RHBSTW-00628 chromosome	complete genome
--------------------------------------------------------------------------------
--------------------------------------------------------------------------------
--------------------------------------------------------------------------------
------------TTT---GCTTACGTTGGGATTGAAAACGGGTCATTCTACCGCCATCTCCCATATATCGCCAAATAG
>CP012693.1:609250-609552 Escherichia coli strain FORC_028 chromosome	complete genome
ATGACCTGTACATTA---------CAGGCGCCGGTTTCGCGCACGATAGCTTCCACGATCAAGGTTTTAGTTTCGCGATC
TTCGGTGGCGATTTTCACCTTGATGAGTTCATGGTGCTCTAACGCTTGTTCAATCTCGGCCAGCACCCCTTCGGTCAAAC
CATTACTGCCAAGCAGAACAACTGGCTTGAGCGGATGTGCCAGACCTTTCAGGTGCTGTTTTTGTTTAGTACTCAGATTC
ATC--GTATT-TTTT---GCTTACGTTGGGATTGAAAACGGGTCATTCTACCGCCATCTCCCATATATCACCAAATAG
>CP013025.1:2859801-2860103 Escherichia coli strain 2009C-3133 chromosome	complete genome
ATGACCTGTACATTA---------CAGGCGCCGGTTTCGCGTACGATAGCTTCCACGATCAAGGTTTTAGTTTCGCGATC
TTCGGTGGCGATTTTCACCTTGATGAGTTCATGGTGCTCTAACGCTTGTTCAATCTCGGCCAGCACCCCTTCGGTCAAAC
CATTACTGCCAAGCAGAACAACTGGCTTGAGCGGATGTGCCAGACCTTTCAGGTGCTGTTTTTGTTTAGTACTCAGATTC
ATC--GTATT-TTTT---GCTTACGTTGGGATTGAAAACGGGTCATTCTACCGCCATCTCCCATATATCGCCAAATAG
>CP059281.1:c111883-111581 Escherichia coli strain C9 chromosome	complete genome
ATGACCTGTACATTA---------CAGGCGCCGGTTTCGCGCACGATAGCTTCCACGATCAAGGTTTTAGTTTCGCGATC
TTCGGTGGCGATTTTCACCTTGATGAGTTCATGGTGCTCTAACGCTTGTTCAATCTCGGCCAGCACCCCTTCGGTCAAAC
CATTACTGCCAAGCAGAACAACTGGCTTGAGCGGATGTGCCAGACCTTTCAGGTGCTGTTTTTGTTTAGTACTCAGATTC
ATC--GTATT-TTTT---GCTTACGTTGGGATTGAAAACGGGTCATTCTACCGCCATCTCCCATATATCACCAAATAG
>CP069784.1:c648165-648103 Citrobacter cronae strain Colony226 chromosome
--------------------------------------------------------------------------------
--------------------------------------------------------------------------------
--------------------------------------------------------------------------------
------------TTT---GCTTACGTTGGGATTGAAAACGGGTCATTCTACCGCCATCTCCCATATATCACCAAATAG
>CP089407.1:5338620-5338682 Klebsiella michiganensis strain Kox101 chromosome	complete genome
--------------------------------------------------------------------------------
--------------------------------------------------------------------------------
--------------------------------------------------------------------------------
--------TT-TTTT---GCTTACGTTGGGATTGAAAACGGTTCATTCTACCGCCATCTCCCATATATCGCCAA---A
>CP065338.1:2581502-2581564 Klebsiella michiganensis strain LDS17 chromosome	complete genome
--------------------------------------------------------------------------------
--------------------------------------------------------------------------------
--------------------------------------------------------------------------------
--------TT-TTTT---GCTTACGTTGGGATTGAAAACGGTTCATTCTACCGCCATCTCCCATATATCGCCAA---A
>CP083258.1:2442197-2442439 Citrobacter braakii strain A3 chromosome
ATGACCTGTACATTG---------CAGGCGCCGGTTTCGCGTACGATAGCTTCCACGATCAAGGTTTTAGTATCGCGATC
TTCCGAGGCGATTTTCACCTTGATAAGTTCATGGTGCTCTAACGCTTGTTCAATCTCGGCCAGTACCCCTTCGGTCAAAC
CATTGTTGCCAAGCATAACTACAGGCTTGAGCGGATGTGCCAGACCTTTCAGGTGCTGTTTTTGTTTAGTACTCAGATTC
ATC--GTATA-TTTT---------------------------------------------------------------
>CP057878.1:3658624-3658926 Escherichia coli strain RHB11-C24 chromosome	complete genome
ATGACCTGTACATTA---------CAGGCGCCGGTTTCGCGCACGATAGCTTCCACGATCAAGGTTTTAGTTTCGCGATC
TTCGGTGGCGATTTTCACCTTGATGAGTTCATGGTGCTCTAACGCTTGTTCAATCTCGGCCAGCACCCCTTCGGTCAAAC
CATTACTGCCAAGCAGAACAACTGGCTTGAGCGGATGTGCCAGACCTTTCAGGTGCTGTTTTTGTTTAGTACTCAGATTC
ATC--GTATT-TTTT---GCTTACGTTGGGATTGAAAACGGGTCATTCTACCGCCATCTCCCATATATCACCAAATAG
>CP038496.1:c4852452-4852150 Escherichia coli O157:H7 strain TT12A chromosome	complete genome
ATGACCTGTACATTA---------CAGGCGCCGGTTTCGCGCACGATAGCTTCCACGATCAAGGTTTTAGTTTCGCGATC
TTCGGTGGCGATTTTCACCTTGATGAGTTCATGGTGCTCTAACGCTTGTTCAATCTCGGCCAGCACCCCTTCGGTCAAAC
CATTACTGCCAAGCAGAACAACTGGCTTGAGCGGATGTGCCAGACCTTTCAGGTGCTGTTTTTGTTTAGTACTCAGATTC
ATC--GTATT-TTTT---GCTTACGTTGGGATTGAAAACGGGTCATTCTACCGCCATCTCCCATATATCACCAAATAG
>CP016497.1:4375011-4375313 Escherichia coli strain UPEC 26-1	complete genome
ATGACCTGTACATTA---------CAGGCGCCGGTTTCGCGCACGATAGCTTCCACGATCAAGGTTTTAGTTTCGCGATC
TTCGGTGGCGATTTTCACCTTGATGAGTTCATGGTGCTCTAACGCTTGTTCAATCTCGGCCAGCACCCCTTCGGTCAAAC
CATTACTGCCAAGCAGAACAACTGGCTTGAGCGGATGTGCCAGACCTTTCAGGTGCTGTTTTTGTTTAGTACTCAGATTC
ATC--GTATT-TTTT---GCTTACGTTGGGATTGAAAACGGGTCATTCTACCGCCATCTCCCATATATCACCAAATAG
>CP033635.1:227219-227521 Escherichia coli isolate ECCNB12-2 chromosome	complete genome
ATGACCTGTACATTA---------CAGGCGCCGGTTTCGCGCACGATAGCTTCCACGATCAAGGTTTTAGTTTCGCGATC
TTCGGTGGCGATTTTCACCTTGATGAGTTCATGGTGCTCTAACGCTTGTTCAATCTCGGCCAGCACCCCTTCGGTCAAAC
CATTACTGCCAAGCAGAACAACTGGCTTGAGCGGATGTGCCAGACCTTTCAGGTGCTGTTTTTGTTTAGTACTCAGATTC
ATC--GTATT-TTTT---GCTTACGTTGGGATTGAAAACGGGTCATTCTACCGCCATCTCCCATATATCACCAAATAG
>AP022389.1:545172-545414 Citrobacter portucalensis STW0522-26 DNA	complete genome
ATGACCTGTACATTG---------CAGGCGCCGGTTTCGCGTACGATAGCTTCCACGATCAAGGTTTTAGTATCGCGATC
TTCCGAGGCGATTTTCACCTTGATAAGTTCATGGTGCTCTAACGCTTGTTCAATCTCGGCCAGTACCCCTTCGGTCAAAC
CATTATTGCCAAGCATAACTACAGGCTTGAGCGGATGTGCCAGACCTTTCAGGTGCTGTTTTTGTTTAGTACTCAGATTC
ATC--GTATA-TTTT---------------------------------------------------------------
>CP058220.1:588510-588812 Escherichia coli strain 83972 chromosome	complete genome
ATGACCTGTACATTA---------CAGGCGCCGGTTTCGCGCACGATAGCTTCCACGATCAAGGTTTTAGTTTCGCGATC
TTCGGTGGCGATTTTCACCTTGATGAGTTCATGGTGCTCTAACGCTTGTTCAATCTCGGCCAGCACCCCTTCGGTCAAAC
CATTACTGCCAAGCAGAACAACTGGCTTGAGCGGATGTGCCAGACCTTTCAGGTGCTGTTTTTGTTTAGTACTCAGATTC
ATC--GTATT-TTTT---GCTTACGTTGGGATTGAAAACGGGTCATTCTACCGCCATCTCCCATATATCACCAAATAG
>CP022348.1:c2920385-2920143 Klebsiella michiganensis strain K516 chromosome	complete genome
ATGACCTGTACATTA---------CAGGCGCCGGTTTCGCGCACGATAGCTTCCACGATCAAGGTTTTAGTTTCGCGATC
TTCCGAGGCGATCTTCACCTTGATAAGTTCATGGTGCTCTAACGCTTGTTCAATCTCGGCCAGTACCCCTTCGGTCAAAC
CATTGTTGCCAAGCATAACTACCGGCTTGAGCGGATGTGCCAGACCTTTCAGGTGCTGTTTTTGTTTAGTACTCAGATTC
ATC--GTATT-TTTT---------------------------------------------------------------
>CP055713.1:539291-539593 Escherichia coli strain RHB15-C06 chromosome	complete genome
ATGACCTGTACATTA---------CAGGCGCCGGTTTCGCGCACGATAGCTTCCACGATCAAGGTTTTAGTTTCGCGATC
TTCGGTGGCGATTTTCACCTTGATGAGTTCATGGTGCTCTAACGCTTGTTCAATCTCGGCCAGCACCCCTTCGGTCAAAC
CATTACTGCCAAGCAGAACAACTGGCTTGAGCGGATGTGCCAGACCTTTCAGGTGCTGTTTTTGTTTAGTACTCAGATTC
ATC--GTATT-TTTT---GCTTACGTTGGGATTGAAAACGGGTCATTCTACCGCCATCTCCCATATATCACCAAATAG
>CP088725.1:3483446-3483748 Escherichia coli strain B16EC1113 chromosome	complete genome
ATGACCTGTACATTA---------CAGGCGCCGGTTTCGCGCACGATAGCTTCCACGATCAAGGTTTTAGTTTCGCGATC
TTCGGTGGCGATTTTCACCTTGATGAGTTCATGGTGCTCTAACGCTTGTTCAATCTCGGCCAGCACCCCTTCGGTCAAAC
CATTACTGCCAAGCAGAACAACTGGCTTGAGCGGATGTGCCAGACCTTTCAGGTGCTGTTTTTGTTTAGTACTCAGATTC
ATC--GTATT-TTTT---GCTTACGTTGGGATTGAAAACGGGTCATTCTACCGCCATCTCCCATATATCACCAAATAG
>CP049181.1:c2516571-2516269 Shigella sonnei strain 509.1022 chromosome
ATGACCTGTACATTA---------CAGGCGCCGGTTTCGCGCACGATAGCTTCCACGATCAAGGTTTTTGTTTCGCGATC
TTCGGTGGCGATTTTCACCTTGATGAGTTCATGGTGCTCTAACGCTTGTTCAATCTCGGCCAGCACCCCTTCGGTCAAAC
CATTACTGCCAAGCAGAACAACTGGCTTGAGCGGATGTGCCAGACCTTTCAGGTGCTGTTTTTGTTTAGTACTCAGATTC
ATC--GTATT-TTTT---GCTTACGTTGGGATTGAAAATGGGTCATTCTACCGCCATCTCCCATATATCACCAAATAG
>CP054454.1:872925-872990 Escherichia coli strain SCU-487 chromosome	complete genome
--------------------------------------------------------------------------------
--------------------------------------------------------------------------------
--------------------------------------------------------------------------------
--------TA-TTTT---GCTTACGTTGGGATTGAAAACGGGTCATTCTACCGCCATCTCCCATATATCACCAAATAG
>CP055958.1:c4540614-4540312 Escherichia coli strain RHB15-C19 chromosome
ATGACCTGTACATTA---------CAGGCGCCGGTTTCGCGCACGATAGCTTCCACGATCAAGGTTTTAGTTTCGCGATC
TTCGGTGGCGATTTTCACCTTGATGAGTTCATGGTGCTCTAACGCTTGTTCAATCTCGGCCAGCACCCCTTCGGTCAAAC
CATTACTGCCAAGCAGAACAACTGGCTTGAGCGGATGTGCCAGACCTTTCAGGTGCTGTTTTTGTTTAGTACTCAGATTC
ATC--GTATT-TTTT---GCTTACGTTGGGATTGAAAACGGGTCATTCTACCGCCATCTCCCATATATCACCAAATAG
>LR134154.1:584612-584674 Salmonella enterica subsp. salamae strain NCTC8273 genome assembly	chromosome: 1
--------------------------------------------------------------------------------
--------------------------------------------------------------------------------
--------------------------------------------------------------------------------
------------TTT---GCTTACGTTGGGATTGAAAACGGGTCATTCTACCGCCATCTCCCTTATATCGCCAAATAG
>CP043213.1:c3795878-3795576 Escherichia coli O16:H48 strain CV601gfp chromosome	complete genome
ATGACCTGTACATTA---------CAGGCGCCGGTTTCGCGCACGATAGCTTCCACGATCAAGGTTTTAGTTTCGCGATC
TTCGGTGGCGATTTTCACCTTGATGAGTTCATGGTGCTCTAACGCTTGTTCAATCTCGGCCAGCACCCCTTCGGTCAAAC
CATTACTGCCAAGCAGAACAACTGGCTTGAGCGGATGTGCCAGACCTTTCAGGTGCTGTTTTTGTTTAGTACTCAGATTC
ATC--GTATT-TTTT---GCTTACGTTGGGATTGAAAACGGGTCATTCTACCGCCATCTCCCATATATCACCAAATAG
>CP058849.1:553178-553480 Shigella flexneri strain STLEFF_36 chromosome	complete genome
ATGACCTGTACATTA---------CAGGCGCCGGTTTCGCGCACGATAGCTTCCACGATCAAGGTTTTAGTTTCGCGATC
TTCGGTGGCGATTTTCACCTTGATGAGTTCATGGTGCTCTAACGCTTGTTCAATCTCGGCCAGCACCCCTTCGGTCAAAC
CATTACTGCCAAGCAGAACAACTGGCTTGAGCGGATGTGCCAGACCTTTCAGGTGCTGTTTTTGTTTAGTACTCAGATTC
ATC--GTATT-TTTT---GCTTACGTTGGGATTGAAAACGGGTCATTCTACCGCCATCTCCCATATATCACCAAATAG
>CP047604.1:572093-572335 Klebsiella sp. MPUS7 chromosome	complete genome
ATGACCTGTACATTA---------CAGGCGCCGGTTTCGCGCACGATAGCTTCCACGATCAAGGTTTTAGTTTCGCGATC
TTCCGAGGCGATCTTCACCTTGATAAGTTCATGGTGCTCTAACGCTTGTTCAATCTCGGCCAGTACCCCTTCGGTCAAAC
CATTGTTGCCAAGCATAACTACCGGCTTGAGCGGATGTGCCAGACCTTTCAGGTGCTGTTTTTGTTTAGTACTCAGATTC
ATC--GTATT-TTTT---------------------------------------------------------------
>CP072663.1:c3321782-3321480 Escherichia coli strain BW25113 frmA ihfA KO chromosome
ATGACCTGTACATTA---------CAGGCGCCGGTTTCGCGCACGATAGCTTCCACGATCAAGGTTTTAGTTTCGCGATC
TTCGGTGGCGATTTTCACCTTGATGAGTTCATGGTGCTCTAACGCTTGTTCAATCTCGGCCAGCACCCCTTCGGTCAAAC
CATTACTGCCAAGCAGAACAACTGGCTTGAGCGGATGTGCCAGACCTTTCAGGTGCTGTTTTTGTTTAGTACTCAGATTC
ATC--GTATT-TTTT---GCTTACGTTGGGATTGAAAACGGGTCATTCTACCGCCATCTCCCATATATCACCAAATAG
>CP063926.1:4315407-4315649 Klebsiella variicola strain S187-1 chromosome	complete genome
ATGACCTGTACGTTA---------CAGGCGCCGGTTTCACGTACGATGGCTTCCACGATCAAGGCTTTAGTTTCGCGATC
TTCTGAGGCGATCTTCACCTTGATGAGCTCATGGTGCCCTAACGCTTGTTCGATCTCGGCCAGTACCCCTTCGGTCAAAC
CATTATTGCCAAGCATAACTACCGGCTTGAGCGGATGTGCCAGACCTTTCAGGTGCTGTTTTTGTTTAGTACTCAGATTC
ATC--GTGTT-TTTT---------------------------------------------------------------
>LR607342.1:c4039493-4039251 Klebsiella michiganensis strain 4928STDY7071186 genome assembly	chromosome: 1
ATGACCTGTACGTTA---------CAGGCGCCGGTTTCGCGCACGATAGCTTCCACGATCAAGGTTTTAGTTTCGCGATC
TTCCGAGGCGATCTTCACCTTGATAAGTTCATGGTGCTCTAACGCTTGTTCAATCTCGGCCAGTACCCCTTCGGTCAAAC
CATTGTTGCCAAGCATAACTACCGGCTTGAGCGGATGTGCCAGACCTTTCAGGTGCTGTTTTTGTTTAGTACTCAGATTC
ATC--GTATT-TTTT---------------------------------------------------------------
>CP044097.1:c3645411-3645349 Citrobacter koseri strain FDAARGOS_646 chromosome	complete genome
--------------------------------------------------------------------------------
--------------------------------------------------------------------------------
--------------------------------------------------------------------------------
------------TTT---GCTTACGTTGGGATTGAAAACGGGTCATTCTACCGCCATCTCCCATATATCACCAAATGA
>CP028685.1:648660-648962 Escherichia coli strain 111 chromosome	complete genome
ATGACCTGTACATTA---------CAGGCGCCGGTTTCGCGCACGATAGCTTCCACGATCAAGGTTTTAGTTTCGCGATC
TTCGGTGGCGATTTTCACCTTGATGAGTTCATGGTGCTCTAACGCTTGTTCAATCTCGGCCAGCACCCCTTCGGTCAAAC
CATTACTGCCAAGCAGAACAACTGGCTTGAGCGGATGTGCCAGACCTTTCAGGTGCTGTTTTTGTTTAGTACTCAGATTC
ATC--GTATT-TTTT---GCTTACGTTGGGATTGAAAACGGGTCATTCTACCGCCATCTCCCATATATCACCAAATAG
>CP043852.1:c3021775-3021473 Escherichia coli ATCC 8739 chromosome	complete genome
ATGACCTGTACATTA---------CAGGCGCCGGTTTCGCGCACGATAGCTTCCACGATCAAGGTTTTAGTTTCGCGATC
TTCGGTGGCGATTTTCACCTTGATGAGTTCATGGTGCTCTAACGCTTGTTCAATCTCGGCCAGCACCCCTTCGGTCAAAC
CATTACTGCCAAGCAGAACAACTGGCTTGAGCGGATGTGCCAGACCTTTCAGGTGCTGTTTTTGTTTAGTACTCAGATTC
ATC--GTATT-TTTT---GCTTACGTTGGGATTGAAAACGGGTCATTCTACCGCCATCTCCCATATATCACCAAATAG
>CP020342.1:1640335-1640637 Shigella flexneri 1a strain 0439	complete genome
ATGACCTGTACATTA---------CAGGCGCCGGTTTCGCGCACGATAGCTTCCACGATCAAGGTTTTTGTTTCGCGATC
TTCGGTGGCGATTTTCACCTTGATGAGTTCATGGTGCTCTAACGCTTGTTCAATCTCGGCCAGCACCCCTTCGGTCAAAC
CATTACTGCCAAGCAGAACAACTGGCTTGAGCGGATGTGCCAGACCTTTCAGGTGCTGTTTTTGTTTAGTACTCAGATTC
ATC--GTATT-TTTT---GCTTACGTTGGGATTGAAAACGGGTCATTCTACCGCCATCTCCCATATATCACCAAATAG
>CP104274.1:565102-565404 Escherichia coli strain Ec15103 chromosome	complete genome
ATGACCTGTACATTA---------CAGGCGCCGGTTTCGCGCACGATAGCTTCCACGATCAAGGTTTTAGTTTCGCGATC
TTCGGTGGCGATTTTCACCTTGATGAGTTCATGGTGCTCTAACGCTTGTTCAATCTCGGCCAGCACCCCTTCGGTCAAAC
CATTACTGCCAAGCAGAACAACTGGCTTGAGCGGATGTGCCAGACCTTTCAGGTGCTGTTTTTGTTTAGTACTCAGATTC
ATC--GTATT-TTTT---GCTTACGTTGGGATTGAAAACGGGTCATTCTACCGCCATCTCCCATATATCACCAAATAG
>CP076230.1:664884-665186 Escherichia coli O157:H7 strain Rafaela_II chromosome	complete genome
ATGACCTGTACATTA---------CAGGCGCCGGTTTCGCGCACGATAGCTTCCACGATCAAGGTTTTAGTTTCGCGATC
TTCGGTGGCGATTTTCACCTTGATGAGTTCATGGTGCTCTAACGCTTGTTCAATCTCGGCCAGCACCCCTTCGGTCAAAC
CATTACTGCCAAGCAGAACAACTGGCTTGAGCGGATGTGCCAGACCTTTCAGGTGCTGTTTTTGTTTAGTACTCAGATTC
ATC--GTATT-TTTT---GCTTACGTTGGGATTGAAAACGGGTCATTCTACCGCCATCTCCCATATATCACCAAATAG
>CP007394.1:c4149921-4149619 Escherichia coli strain ST2747	complete genome
ATGACCTGTACATTA---------CAGGCGCCGGTTTCGCGCACGATAGCTTCCACGATCAAGGTTTTAGTTTCGCGATC
TTCGGTGGCGATTTTCACCTTGATGAGTTCATGGTGCTCTAACGCTTGTTCAATCTCGGCCAGCACCCCTTCGGTCAAAC
CATTACTGCCAAGCAGAACAACTGGCTTGAGCGGATGTGCCAGACCTTTCAGGTGCTGTTTTTGTTTAGTACTCAGATTC
ATC--GTATT-TTTT---GCTTACGTTGGGATTGAAAACGGGTCATTCTACCGCCATCTCCCATATATCACCAAATAG
>CP054965.1:563603-563905 Escherichia coli strain STIN_95 chromosome	complete genome
ATGACCTGTACATTA---------CAGGCGCCGGTTTCGCGCACGATAGCTTCCACGATCAAGGTTTTAGTTTCGCGATC
TTCGGTGGCGATTTTCACCTTGATGAGTTCATGGTGCTCTAACGCTTGTTCAATCTCGGCCAGCACCCCTTCGGTCAAAC
CATTACTGCCAAGCAGAACAACTGGCTTGAGCGGATGTGCCAGACCTTTCAGGTGCTGTTTTTGTTTAGTACTCAGATTC
ATC--GTATT-TTTT---GCTTACGTTGGGATTGAAAACGGGTCATTCTACCGCCATCTCCCATATATCACCAAATAG
>CP027103.1:c4135099-4134797 Escherichia coli strain RM14723 chromosome	complete genome
ATGACCTGTACATTA---------CAGGCGCCGGTTTCGCGCACGATAGCTTCCACGATCAAGGTTTTAGTTTCGCGATC
TTCGGTGGCGATTTTCACCTTGATGAGTTCATGGTGCTCTAACGCTTGTTCAATCTCGGCCAGCACCCCTTCGGTCAAAC
CATTACTGCCAAGCAGAACAACTGGCTTGAGTGGATGTGCCAGACCTTTCAGGTGCTGTTTTTGTTTAGTACTCAGATTC
ATC--GTATT-TTTT---GCTTACGTTGGGATTGAAAACGGGTCATTCTACCGCCATCTCCCATATATCACCAAATAG
>CP089032.1:661759-662061 Escherichia coli O157:H7 strain 6535WT chromosome	complete genome
ATGACCTGTACATTA---------CAGGCGCCGGTTTCGCGCACGATAGCTTCCACGATCAAGGTTTTAGTTTCGCGATC
TTCGGTGGCGATTTTCACCTTGATGAGTTCATGGTGCTCTAACGCTTGTTCAATCTCGGCCAGCACCCCTTCGGTCAAAC
CATTACTGCCAAGCAGAACAACTGGCTTGAGCGGATGTGCCAGACCTTTCAGGTGCTGTTTTTGTTTAGTACTCAGATTC
ATC--GTATT-TTTT---GCTTACGTTGGGATTGAAAACGGGTCATTCTACCGCCATCTCCCATATATCACCAAATAG
>CP097840.1:1503961-1504263 Shigella flexneri strain A chromosome	complete genome
ATGACCTGTACATTA---------CAGGCGCCGGTTTCGCGCACGATAGCTTCCACGATCAAGGTTTTTGTTTCGCGATC
TTCGGTGGCGATTTTCACCTTGATGAGTTCATGGTGCTCTAACGCTTGTTCAATCTCGGCCAGCACCCCTTCGGTCAAAC
CATTACTGCCAAGCAGAACAACTGGCTTGAGCGGATGTGCCAGACCTTTCAGGTGCTGTTTTTGTTTAGTACTCAGATTC
ATC--GTATT-TTTT---GCTTACGTTGGGATTGAAAACGGGTCATTCTACCGCCATCTCCCATATATCACCAAATAG
>CP056200.1:531558-531620 Citrobacter sp. RHBSTW-00986 chromosome	complete genome
--------------------------------------------------------------------------------
--------------------------------------------------------------------------------
--------------------------------------------------------------------------------
------------TTT---GCTTACGTTGGGATTGAAAACGGGTCATTCTACCGCCATCTCCCATATATCACCAAATAG
>AP013063.1:4968008-4968307 Serratia marcescens SM39 DNA	complete genome
ATAACTTGCACATTG---------CAGGCGCCCGTTTCACGCACGATAGCATCGGCGATCAGGGTTTTGGTTTCGCGATC
TTCAGCGGCGATTTTTACCTTGATCAGCTCGTGATGCTCCAGAGCCTGTTCAATTTCAGCCAGCACCCCTTCGGTAAGAC
CGTTATTGCCCAGCATCACCACCGGTTTTAACGGATGCGCCAGGCCTTTCAGGTGCTGTTTTTGTTTATTATTCAGATTC
ATT--GTCTT-TTTT---GCTTAAGTTGGGATTGAAAACGGTACATTCTACCGCCATCTCATGTATATCACCAA---A
>CP018923.1:4771470-4771769 Serratia marcescens strain UMH9	complete genome
ATAACTTGCACATTG---------CAGGCGCCCGTTTCACGCACGATAGCATCGGCGATCAGGGTTTTGGTTTCGCGATC
TTCAGCGGCGATTTTTACCTTGATCAGCTCGTGATGCTCCAGAGCCTGTTCAATTTCAGCCAGCACCCCTTCGGTAAGAC
CGTTATTGCCCAGCATCACCACCGGTTTTAACGGATGCGCCAGGCCTTTCAGGTGCTGTTTTTGTTTATTATTCAGATTC
ATT--GTCTT-TTTT---GCTTAAGTTGGGATTGAAAACGGTACATTCTACCGCCATCTCATGTATATCACCAA---A
>CP056421.1:c4696893-4696651 Citrobacter sp. RHBSTW-00524 chromosome	complete genome
ATGACCTGTACATTG---------CAGGCGCCGGTTTCGCGTACGATAGCTTCCACGATCAAGGTTTTAGTATCGCGATC
TTCCGAGGCGATTTTCACCTTGATAAGTTCATGGTGCTCTAACGCTTGTTCAATCTCGGCCAGTACCCCTTCGGTCAAAC
CATTGTTGCCAAGCATAACTACAGGCTTGAGCGGATGTGCCAGACCTTTCAGGTGCTGTTTTTGTTTAGTACTCAGATTC
ATC--GTATA-TTTT---------------------------------------------------------------
>CP071234.1:440206-440505 Serratia marcescens subsp. marcescens ATCC 13880 substr. Sm_S95_jyu2015 chromosome	complete genome
ATAACTTGCACATTG---------CAGGCGCCCGTTTCACGCACGATAGCGTCGGCGATCAGGGTCTTGGTTTCGCGATC
TTCAGCGGCGATTTTTACCTTGATCAGCTCATGATGCTCCAGAGCCTGTTCAATTTCAGCCAGCACCCCTTCGGTAAGAC
CGTTATTGCCCAGCATCACCACCGGTTTTAACGGATGCGCCAGGCCTTTCAGGTGCTGTTTTTGTTTATTATTCAGATTC
ATT--GTCTT-TTTT---GCTTAAGTTGGGATTGAAAACGGTACATTCTACCGCCATCTCATGTATATCACCAA---A
>CP057587.1:583139-583441 Escherichia coli strain RHB22-C04 chromosome	complete genome
ATGACCTGTACATTA---------CAGGCGCCGGTTTCGCGCACGATAGCTTCCACGATCAAGGTTTTTGTTTCGCGATC
TTCGGTGGCGATTTTCACCTTGATGAGTTCATGGTGCTCTAACGCTTGTTCAATCTCGGCCAGCACCCCTTCGGTCAAAC
CATTACTGCCAAGCAGAACAACTGGCTTGAGCGGATGTGCCAGACCTTTCAGGTGCTGTTTTTGTTTAGTACTCAGATTC
ATC--GTATT-TTTT---GCTTACGTTGGGATTGAAAACGGGTCATTCTACCGCCATCTCCCATATATCACCAAATAG
>CP078599.1:520669-520731 Citrobacter braakii strain Colony409 chromosome
--------------------------------------------------------------------------------
--------------------------------------------------------------------------------
--------------------------------------------------------------------------------
------------TTT---GCTTACGTTGGGATTGAAAACGGGTCATTCTACCGCCATCTCCCATATATCGCCAAATAG
>CP049943.1:c2102505-2102203 Escherichia coli strain pV01-18-E02-25-25 chromosome
ATGACCTGTACATTA---------CAGGCGCCGGTTTCGCGCACGATAGCTTCCACGATCAAGGTTTTAGTTTCGCGATC
TTCGGTGGCGATTTTCACCTTGATGAGTTCATGGTGCTCTAACGCTTGTTCAATCTCGGCCAGCACCCCTTCGGTCAAAC
CATTACTGCCAAGCAGAACAACTGGCTTGAGCGGATGTGCCAGACCTTTCAGGTGCTGTTTTTGTTTAGTACTCAGATTC
ATC--GTATT-TTTT---GCTTACGTTGGGATTGAAAACGGGTCATTCTACCGCCATCTCCCATATATCACCAAATAG
>OX030728.1:c2761262-2760960 Escherichia coli isolate 68 genome assembly	chromosome: main
ATGACCTGTACATTA---------CAGGCGCCGGTTTCGCGCACGATAGCTTCCACGATCAAGGTTTTAGTTTCGCGATC
TTCGGTGGCGATTTTCACCTTGATGAGTTCATGGTGCTCTAACGCTTGTTCAATCTCGGCCAGCACCCCTTCGGTCAAAC
CATTACTGCCAAGCAGAACAACTGGCTTGAGCGGATGTGCCAGACCTTTCAGGTGCTGTTTTTGTTTAGTACTCAGATTC
ATC--GTATT-TTTT---GCTTACGTTGGGATTGAAAACGGATCATTCTACCGCCATCTCCCATATATCACCAAATAG
>CP015843.2:c4193852-4193550 Escherichia coli O157:H7 strain FRIK2455	complete genome
ATGACCTGTACATTA---------CAGGCGCCGGTTTCGCGCACGATAGCTTCCACGATCAAGGTTTTAGTTTCGCGATC
TTCGGTGGCGATTTTCACCTTGATGAGTTCATGGTGCTCTAACGCTTGTTCAATCTCGGCCAGCACCCCTTCGGTCAAAC
CATTACTGCCAAGCAGAACAACTGGCTTGAGCGGATGTGCCAGACCTTTCAGGTGCTGTTTTTGTTTAGTACTCAGATTC
ATC--GTATT-TTTT---GCTTACGTTGGGATTGAAAACGGGTCATTCTACCGCCATCTCCCATATATCACCAAATAG
>CP023366.1:631950-632252 Escherichia coli strain 1428 chromosome	complete genome
ATGACCTGTACATTA---------CAGGCGCCGGTTTCGCGCACGATAGCTTCCACGATCAAGGTTTTAGTTTCGCGATC
TTCGGTGGCGATTTTCACCTTGATGAGTTCATGGTGCTCTAACGCTTGTTCAATCTCGGCCAGCACCCCTTCGGTCAAAC
CATTACTGCCAAGCAGAACAACTGGCTTGAGCGGATGTGCCAGACCTTTCAGGTGCTGTTTTTGTTTAGTACTCAGATTC
ATC--GTATT-TTTT---GCTTACGTTGGGATTGAAAACGGGTCATTCTACCGCCATCTCCCATATATCACCAAATAG
>AP025653.1:547288-547350 Citrobacter koseri TUM20903 DNA	complete genome
--------------------------------------------------------------------------------
--------------------------------------------------------------------------------
--------------------------------------------------------------------------------
------------TTT---GCTTACGTTGGGATTGAAAACGGGTCATTCTACCGCCATCTCCCATATATCACCAAATGA
>CP057254.1:c2610511-2610209 Escherichia coli strain RHB31-C18 chromosome	complete genome
ATGACCTGTACATTA---------CAGGCGCCGGTTTCGCGCACGATAGCTTCCACGATCAAGGTTTTAGTTTCGCGATC
TTCGGTGGCGATTTTCACCTTGATGAGTTCATGGTGCTCTAACGCTTGTTCAATCTCGGCCAGCACCCCTTCGGTCAAAC
CATTACTGCCAAGCAGAACAACTGGCTTGAGCGGATGTGCCAGACCTTTCAGGTGCTGTTTTTGTTTAGTACTCAGATTC
ATC--GTATT-TTTT---GCTTACGTTGGGATTGAAAACGGGTCATTCTACCGCCATCTCCCATATATCACCAAATAG
>CP046672.1:571073-571315 Raoultella ornithinolytica strain 172117885 chromosome	complete genome
ATGACCTGTACGTTA---------CAGGCGCCGGTTTCGCGCACGATAGCTTCCACGATCAAGGTTTTAGTTTCGCGGTC
TTCCGATGCGATTTTCACCTTGATGAGCTCATGGTGCTCTAACGCTTGTTCGATCTCGGCCAGTACCCCTTCGGTCAAAC
CATTGTTGCCAAGCATAACTACCGGCTTGAGCGGATGTGCCAGACCTTTCAGGTGCTGTTTTTGTTTAGTACTCAGATTC
ATC--GTATT-TTTT---------------------------------------------------------------
>CP057677.1:3675184-3675486 Escherichia coli strain RHB18-C09 chromosome	complete genome
ATGACCTGTACATTA---------CAGGCGCCGGTTTCGCGCACGATAGCTTCCACGATCAAGGTTTTAGTTTCGCGATC
TTCGGTGGCGATTTTCACCTTGATGAGTTCATGGTGCTCTAACGCTTGTTCAATCTCGGCCAGCACCCCTTCGGTCAAAC
CATTACTGCCAAGCAGAACAACTGGCTTGAGCGGATGTGCCAGACCTTTCAGGTGCTGTTTTTGTTTAGTACTCAGATTC
ATC--GTATT-TTTT---GCTTACGTTGGGATTGAAAACGGGTCATTCTACCGCCATCTCCCATATATCACCAAATAG
>CP026346.1:c3328016-3327714 Escherichia coli strain 7FA chromosome	complete genome
ATGACCTGTACATTA---------CAGGCGCCGGTTTCGCGCACGATAGCTTCCACGATCAAGGTTTTAGTTTCGCGATC
TTCGGTGGCGATTTTCACCTTGATGAGTTCATGGTGCTCTAACGCTTGTTCAATCTCGGCCAGCACCCCTTCGGTCAAAC
CATTACTGCCAAGCAGAACAACTGGCTTGAGCGGATGTGCCAGACCTTTCAGGTGCTGTTTTTGTTTAGTACTCAGATTC
ATC--GTATT-TTTT---GCTTACGTTGGGATTGAAAACGGGTCATTCTACCGCCATCTCCCATATATCACCAAATAG
>CP094987.1:c4083146-4082844 Shigella flexneri strain 3160_NCHU22 chromosome	complete genome
ATGACCTGTACATTA---------CAGGCGCCGGTTTCGCGCACGATAGCTTCCACGATCAAGGTTTTTGTTTCGCGATC
TTCGGTGGCGATTTTCACCTTGATGAGTTCATGGTGCTCTAACGCTTGTTCAATCTCGGCCAGCACCCCTTCGGTCAAAC
CATTACTGCCAAGCAGAACAACTGGCTTGAGCGGATGTGCCAGACCTTTCAGGTGCTGTTTTTGTTTAGTACTCAGATTC
ATC--GTATT-TTTT---GCTTACGTTGGGATTGAAAACGGGTCATTCTACCGCCATCTCCCATATATCACCAAATAG
>CP026269.1:643544-643606 Klebsiella oxytoca strain KONIH4 chromosome	complete genome
--------------------------------------------------------------------------------
--------------------------------------------------------------------------------
--------------------------------------------------------------------------------
--------TT-TTTT---GCTTACGTTGGGATTGAAAACGGTTCATTCTACCGCCATCTCCCATATATCGCCAA---A
>CP042865.1:557202-557504 Escherichia coli strain ATCC BAA-196 chromosome	complete genome
ATGACCTGTACATTA---------CAGGCGCCGGTTTCGCGCACGATAGCTTCCACGATCAAGGTTTTAGTTTCGCGATC
TTCGGTGGCGATTTTCACCTTGATGAGTTCATGGTGCTCTAACGCTTGTTCAATCTCGGCCAGCACCCCTTCGGTCAAAC
CATTACTGCCAAGCAGAACAACTGGCTTGAGCGGATGTGCCAGACCTTTCAGGTGCTGTTTTTGTTTAGTACTCAGATTC
ATC--GTATT-TTTT---GCTTACGTTGGGATTGAAAACGGGTCATTCTACCGCCATCTCCCATATATCACCAAATAG
>CP057225.1:3637120-3637422 Escherichia coli strain RHB32-C18 chromosome	complete genome
ATGACCTGTACATTA---------CAGGCGCCGGTTTCGCGCACGATAGCTTCCACGATCAAGGTTTTAGTTTCGCGATC
TTCGGTGGCGATTTTCACCTTGATGAGTTCATGGTGCTCTAACGCTTGTTCAATCTCGGCCAGCACCCCTTCGGTCAAAC
CATTACTGCCAAGCAGAACAACTGGCTTGAGCGGATGTGCCAGACCTTTCAGGTGCTGTTTTTGTTTAGTACTCAGATTC
ATC--GTATT-TTTT---GCTTACGTTGGGATTGAAAACGGGTCATTCTACCGCCATCTCCCATATATCACCAAATAG
>CP048376.1:578934-579236 Escherichia coli strain 38 chromosome	complete genome
ATGACCTGTACATTA---------CAGGCGCCGGTTTCGCGCACGATAGCTTCCACGATCAAGGTTTTAGTTTCGCGATC
TTCGGTGGCGATTTTCACCTTGATGAGTTCATGGTGCTCTAACGCTTGTTCAATCTCGGCCAGCACCCCTTCGGTCAAAC
CATTACTGCCAAGCAGAACAACTGGCTTGAGCGGATGTGCCAGACCTTTCAGGTGCTGTTTTTGTTTAGTACTCAGATTC
ATC--GTATT-TTTT---GCTTACGTTGGGATTGAAAACGGGTCATTCTACCGCCATCTCCCATATATCACCAAATAG
>CP070906.1:591383-591685 Escherichia coli strain 88COLEC chromosome	complete genome
ATGACCTGTACATTA---------CAGGCGCCGGTTTCGCGCACGATAGCTTCCACGATCAAGGTTTTAGTTTCGCGATC
TTCGGTGGCGATTTTCACCTTGATGAGTTCATGGTGCTCTAACGCTTGTTCAATCTCGGCCAGCACCCCTTCGGTCAAAC
CATTACTGCCAAGCAGAACAACTGGCTTGAGCGGATGTGCCAGACCTTTCAGGTGCTGTTTTTGTTTAGTACTCAGATTC
ATC--GTATT-TTTT---GCTTACGTTGGGATTGAAAACGGGTCATTCTACCGCCATCTCCCATATATCACCAAATAG
>AP021895.1:587544-587846 Escherichia coli 2018-11-3CC DNA	complete genome
ATGACCTGTACATTA---------CAGGCGCCGGTTTCGCGCACGATAGCTTCCACGATCAAGGTTTTAGTTTCGCGATC
TTCGGTGGCGATTTTCACCTTGATGAGTTCATGGTGCTCTAACGCTTGTTCAATCTCGGCCAGCACCCCTTCGGTCAAAC
CATTACTGCCAAGCAGAACAACTGGCTTGAGCGGATGTGCCAGACCTTTCAGGTGCTGTTTTTGTTTAGTACTCAGATTC
ATC--GTATT-TTTT---GCTTACGTTGGGATTGAAAACGGGTCATTCTACCGCCATCTCCCATATATCACCAAATAG
>CP061232.1:c2758992-2758690 Escherichia coli strain STEC639 chromosome	complete genome
ATGACCTGTACATTA---------CAGGCGCCGGTTTCGCGCACGATAGCTTCCACGATCAAGGTTTTAGTTTCGCGATC
TTCGGTGGCGATTTTCACCTTGATGAGTTCATGGTGCTCTAACGCTTGTTCAATCTCGGCCAGCACCCCTTCGGTCAAAC
CATTACTGCCAAGCAGAACAACTGGCTTGAGCGGATGTGCCAGACCTTTCAGGTGCTGTTTTTGTTTAGTACTCAGATTC
ATC--GTATT-TTTT---GCTTACGTTGGGATTGAAAACGGGTCATTCTACCGCCATCTCCCATATATCACCAAATAG
>AP021892.1:3479899-3480201 Escherichia coli 2018-01-1CC DNA	complete genome
ATGACCTGTACATTA---------CAGGCGCCGGTTTCGCGCACGATAGCTTCCACGATCAAGGTTTTAGTTTCGCGATC
TTCGGTGGCGATTTTCACCTTGATGAGTTCATGGTGCTCTAACGCTTGTTCAATCTCGGCCAGCACCCCTTCGGTCAAAC
CATTACTGCCAAGCAGAACAACTGGCTTGAGCGGATGTGCCAGACCTTTCAGGTGCTGTTTTTGTTTAGTACTCAGATTC
ATC--GTATT-TTTT---GCTTACGTTGGGATTGAAAACGGGTCATTCTACCGCCATCTCCCATATATCACCAAATAG
>CP059279.1:c4565047-4564745 Escherichia coli strain C7 chromosome	complete genome
ATGACCTGTACATTA---------CAGGCGCCGGTTTCGCGCACGATAGCTTCCACGATCAAGGTTTTAGTTTCGCGATC
TTCGGTGGCGATTTTCACCTTGATGAGTTCATGGTGCTCTAACGCTTGTTCAATCTCGGCCAGCACCCCTTCGGTCAAAC
CATTACTGCCAAGCAGAACAACTGGCTTGAGCGGATGTGCCAGACCTTTCAGGTGCTGTTTTTGTTTAGTACTCAGATTC
ATC--GTATT-TTTT---GCTTACGTTGGGATTGAAAACGGGTCATTCTACCGCCATCTCCCATATATCACCAAATAG
>CP078106.1:95314-95613 Cronobacter sakazakii strain MOD1-GK1025B chromosome	complete genome
ATGACCTGTACATTG---------CAGGCGCCGGTTTCACGTACGATGGCATCCACAATCAGGGTCTTAGTTTCGCGGTC
TTCAGTGGCGATCTTCACCTTGATTAACTCATGGTGCTCAAGCGCTTGCTCAATCTCGGCCAGTACCCCTTCGGTCAAAC
CATTATTGCCAAGCATAACCACCGGCTTGAGCGGATGGGCGAGACCTTTCAGGTGCTGTTTTTGTTTAGTACTCAGATTC
ATC--GTATT-TTTT---GCTTACGTTGGGATTGAAAACGGGTCATTCTACCGCCATCTCCCAATTATCGCCAA---A
>LR607362.1:602476-602538 Klebsiella variicola strain 4928STDY7387736 genome assembly	chromosome: 1
--------------------------------------------------------------------------------
--------------------------------------------------------------------------------
--------------------------------------------------------------------------------
--------TT-TTTT---GCTTACGTTGGGATTGAAAACGGGTCATTCTACCGCCATCTCCCATATATCGCCAA---A
>CP065136.1:581260-581562 Escherichia coli strain EE72d chromosome	complete genome
ATGACCTGTACATTA---------CAGGCGCCGGTTTCGCGCACGATAGCTTCCACGATCAAGGTTTTAGTTTCGCGATC
TTCGGTGGCGATTTTCACCTTGATGAGTTCATGGTGCTCTAACGCTTGTTCAATCTCGGCCAGCACCCCTTCGGTCAAAC
CATTACTGCCAAGCAGAACAACTGGCTTGAGCGGATGTGCCAGACCTTTCAGGTGCTGTTTTTGTTTAGTACTCAGATTC
ATC--GTATT-TTTT---GCTTACGTTGGGATTGAAAACGGGTCATTCTACCGCCATCTCCCATATATCACCAAATAG
>CP024260.1:3610518-3610820 Escherichia coli strain F5656C1 chromosome	complete genome
ATGACCTGTACATTA---------CAGGCGCCGGTTTCGCGCACGATAGCTTCCACGATCAAGGTTTTAGTTTCGCGATC
TTCGGTGGCGATTTTCACCTTGATGAGTTCATGGTGCTCTAACGCTTGTTCAATCTCGGCCAGCACCCCTTCGGTCAAAC
CATTACTGCCAAGCAGAACAACTGGCTTGAGCGGATGTGCCAGACCTTTCAGGTGCTGTTTTTGTTTAGTACTCAGATTC
ATC--GTATT-TTTT---GCTTACGTTGGGATTGAAAACGGGTCATTCTACCGCCATCTCCCATATATCACCAAATAG
>CP024245.1:1366002-1366304 Escherichia coli O27:H7 strain B4103-1 chromosome	complete genome
ATGACCTGTACATTA---------CAGGCGCCGGTTTCGCGCACGATAGCTTCCACGATCAAGGTTTTAGTTTCGCGATC
TTCGGTGGCGATTTTCACCTTGATGAGTTCATGGTGCTCTAACGCTTGTTCAATCTCGGCCAGCACCCCTTCGGTCAAAC
CATTACTGCCAAGCAGAACAACTGGCTTGAGCGGATGTGCCAGACCTTTCAGGTGCTGTTTTTGTTTAGTACTCAGATTC
ATC--GTATT-TTTT---GCTTACGTTGGGATTGAAAACGGGTCATTCTACCGCCATCTCCCATATATCACCAAATAG
>CP088703.1:c4720564-4720262 Escherichia coli strain B17EC0268 chromosome	complete genome
ATGACCTGTACATTA---------CAGGCGCCGGTTTCGCGCACGATAGCTTCCACGATCAAGGTTTTAGTTTCGCGATC
TTCGGTGGCGATTTTCACCTTGATGAGTTCATGGTGCTCTAACGCTTGTTCAATCTCGGCCAGCACCCCTTCGGTCAAAC
CATTACTGCCAAGCAGAACAACTGGCTTGAGCGGATGTGCCAGACCTTTCAGGTGCTGTTTTTGTTTAGTACTCAGATTC
ATC--GTATT-TTTT---GCTTACGTTGGGATTGAAAACGGGTCATTCTACCGCCATCTCCCATATATCACCAAATAG
>CP028744.1:c4245459-4245157 Escherichia coli strain A31 chromosome	complete genome
ATGACCTGTACATTA---------CAGGCGCCGGTTTCGCGCACGATAGCTTCCACGATCAAGGTTTTAGTTTCGCGATC
TTCGGTGGCGATTTTCACCTTGATGAGTTCATGGTGCTCTAACGCTTGTTCAATCTCGGCCAGCACCCCTTCGGTCAAAC
CATTACTGCCAAGCAGAACAACTGGCTTGAGCGGATGTGCCAGACCTTTCAGGTGCTGTTTTTGTTTAGTACTCAGATTC
ATC--GTATT-TTTT---GCTTACGTTGGGATTGAAAACGGGTCATTCTACCGCCATCTCCCATATATCACCAAATAG
>AP014855.1:c3221515-3221213 Escherichia albertii DNA	complete genome	strain: NIAH_Bird_3
ATGACCTGTACGTTA---------CAGGCGCCGGTTTCGCGCACGATAGCTTCCACGATCAAGGTTTTAGTTTCGCGATC
TTCCGAGGCGATTTTCACCTTGATAAGTTCATGGTGCTCTAACGCTTGTTCAATCTCGGCCAGTACCCCTTCGGTCAAAC
CATTGCTGCCAAGCAGAACTACCGGCTTGAGCGGATGTGCCAGACCTTTCAGGTGCTGTTTTTGTTTAGTACTCAGATTC
ATC--GTATT-TTTT---GCTTACGTTGGGATTGAAAACGGGTCATTCTACCGCCATCTCCCATATATCGCCAAATAG
>CP040886.1:2894932-2895234 Escherichia coli strain K71-77 chromosome	complete genome
ATGACCTGTACATTA---------CAGGCGCCGGTTTCGCGCACGATAGCTTCCACGATCAAGGTTTTAGTTTCGCGATC
TTCGGTGGCGATTTTCACCTTGATGAGTTCATGGTGCTCTAACGCTTGTTCAATCTCGGCCAGCACCCCTTCGGTCAAAC
CATTACTGCCAAGCAGAACAACTGGCTTGAGCGGATGTGCCAGACCTTTCAGGTGCTGTTTTTGTTTAGTACTCAGATTC
ATC--GTATT-TTTT---GCTTACGTTGGGATTGAAAACGGGTCATTCTACCGCCATCTCCCATATATCACCAAATAG
>CP067380.1:591008-591070 Klebsiella grimontii strain 2481359 chromosome	complete genome
--------------------------------------------------------------------------------
--------------------------------------------------------------------------------
--------------------------------------------------------------------------------
--------TT-TTTT---GCTTACGTTGGGATTGAAAACGGTTCATTCTACCGCCATCTCCCATATATCGCCAA---A
>CP003683.1:c5441578-5441336 Klebsiella michiganensis E718 chromosome	complete genome
ATGACCTGTACATTA---------CAGGCGCCGGTTTCGCGCACGATAGCTTCCACGATCAAGGTTTTAGTTTCGCGATC
TTCCGAGGCGATCTTCACCTTGATAAGTTCATGGTGCTCTAACGCTTGTTCAATCTCGGCCAGTACCCCTTCGGTCAAAC
CATTGTTGCCAAGCATAACTACCGGCTTGAGCGGATGTGCCAGACCTTTCAGGTGCTGTTTTTGTTTAGTACTCAGATTC
ATC--GTATT-TTTT---------------------------------------------------------------
>CP081742.1:607409-607711 Escherichia coli strain CX15 chromosome	complete genome
ATGACCTGTACATTA---------CAGGCGCCGGTTTCGCGCACGATAGCTTCCACGATCAAGGTTTTAGTTTCGCGATC
TTCGGTGGCGATTTTCACCTTGATGAGTTCATGGTGCTCTAACGCTTGTTCAATCTCGGCCAGCACCCCTTCGGTCAAAC
CATTACTGCCAAGCAGAACAACTGGCTTGAGCGGATGTGCCAGACCTTTCAGGTGCTGTTTTTGTTTAGTACTCAGATTC
ATC--GTATT-TTTT---GCTTACGTTGGGATTGAAAACGGGTCATTCTACCGCCATCTCCCATATATCACCAAATAG
>CP041442.1:575720-576022 Escherichia coli strain YPE12 chromosome	complete genome
ATGACCTGTACATTA---------CAGGCGCCGGTTTCGCGCACGATAGCTTCCACGATCAAGGTTTTAGTTTCGCGATC
TTCGGTGGCGATTTTCACCTTGATGAGTTCATGGTGCTCTAACGCTTGTTCAATCTCGGCCAGCACCCCTTCGGTCAAAC
CATTACTGCCAAGCAGAACAACTGGCTTGAGCGGATGTGCCAGACCTTTCAGGTGCTGTTTTTGTTTAGTACTCAGATTC
ATC--GTATT-TTTT---GCTTACGTTGGGATTGAAAACGGGTCATTCTACCGCCATCTCCCATATATCACCAAATAG
>CP024981.1:1611992-1612294 Shigella flexneri strain 201 chromosome
ATGACCTGTACATTA---------CAGGCGCCGGTTTCGCGCACGATAGCTTCCACGATCAAGGTTTTTGTTTCGCGATC
TTCGGTGGCGATTTTCACCTTGATGAGTTCATGGTGCTCTAACGCTTGTTCAATCTCGGCCAGCACCCCTTCGGTCAAAC
CATTACTGCCAAGCAGAACAACTGGCTTGAGCGGATGTGCCAGACCTTTCAGGTGCTGTTTTTGTTTAGTACTCAGATTC
ATC--GTATT-TTTT---GCTTACGTTGGGATTGAAAACGGGTCATTCTACCGCCATCTCCCATATATCACCAAATAG
>CP011321.1:c3314116-3313814 Escherichia coli strain SQ88	complete genome
ATGACCTGTACATTA---------CAGGCGCCGGTTTCGCGCACGATAGCTTCCACGATCAAGGTTTTAGTTTCGCGATC
TTCGGTGGCGATTTTCACCTTGATGAGTTCATGGTGCTCTAACGCTTGTTCAATCTCGGCCAGCACCCCTTCGGTCAAAC
CATTACTGCCAAGCAGAACAACTGGCTTGAGCGGATGTGCCAGACCTTTCAGGTGCTGTTTTTGTTTAGTACTCAGATTC
ATC--GTATT-TTTT---GCTTACGTTGGGATTGAAAACGGGTCATTCTACCGCCATCTCCCATATATCACCAAATAG
>CP056827.1:535377-535619 Citrobacter freundii strain RHBSTW-00135 chromosome	complete genome
ATGACCTGCACATTA---------CAGGCGCCGGTTTCGCGTACGATAGCTTCCACGATCAAGGTTTTAGTATCGCGATC
TTCCGAGGCGATTTTCACCTTGATAAGTTCATGGTGCTCTAACGCTTGTTCAATCTCGGCCAGTACCCCTTCGGTCAAAC
CATTGTTGCCAAGCATAACTACAGGCTTGAGCGGATGTGCCAGACCTTTCAGGTGCTGTTTTTGTTTAGTACTCAGATTC
ATC--GTATA-TTTT---------------------------------------------------------------
>CP026013.1:537193-537255 Klebsiella variicola strain 13450 chromosome	complete genome
--------------------------------------------------------------------------------
--------------------------------------------------------------------------------
--------------------------------------------------------------------------------
--------TT-TTTT---GCTTACGTTGGGATTGAAAACGGGTCATTCTACCGCCATCTCCCATATATCGCCAA---A
>CP027849.1:3460834-3460896 Citrobacter freundii strain B9-C2 chromosome
--------------------------------------------------------------------------------
--------------------------------------------------------------------------------
--------------------------------------------------------------------------------
------------TTT---GCTTACGTTGGGATTGAAAACGGGTCATTCTACCGCCATCTCCCATATATCACCAAATAG
>CP066870.1:4616520-4616582 Klebsiella variicola strain AC CHC chromosome
--------------------------------------------------------------------------------
--------------------------------------------------------------------------------
--------------------------------------------------------------------------------
--------TT-TTTT---GCTTACGTTGGGATTGAAAACGGGTCATTCTACCGCCATCTCCCATATATCGCCAA---A
>CP026344.1:c3328022-3327720 Escherichia coli strain 8FA chromosome	complete genome
ATGACCTGTACATTA---------CAGGCGCCGGTTTCGCGCACGATAGCTTCCACGATCAAGGTTTTAGTTTCGCGATC
TTCGGTGGCGATTTTCACCTTGATGAGTTCATGGTGCTCTAACGCTTGTTCAATCTCGGCCAGCACCCCTTCGGTCAAAC
CATTACTGCCAAGCAGAACAACTGGCTTGAGCGGATGTGCCAGACCTTTCAGGTGCTGTTTTTGTTTAGTACTCAGATTC
ATC--GTATT-TTTT---GCTTACGTTGGGATTGAAAACGGGTCATTCTACCGCCATCTCCCATATATCACCAAATAG
>CP041538.1:2354117-2354419 Escherichia coli strain GN02766 chromosome
ATGACCTGTACATTA---------CAGGCGCCGGTTTCGCGCACGATAGCTTCCACGATCAAGGTTTTAGTTTCGCGATC
TTCGGTGGCGATTTTCACCTTGATGAGTTCATGGTGCTCTAACGCTTGTTCAATCTCGGCCAGCACCCCTTCGGTCAAAC
CATTACTGCCAAGCAGAACAACTGGCTTGAGCGGATGTGCCAGACCTTTCAGGTGCTGTTTTTGTTTAGTACTCAGATTC
ATC--GTATT-TTTT---GCTTACGTTGGGATTGAAAACGGGTCATTCTACCGCCATCTCCCATATATCACCAAATAG
>CP059427.1:611283-611345 Citrobacter freundii strain CIFR51929 chromosome	complete genome
--------------------------------------------------------------------------------
--------------------------------------------------------------------------------
--------------------------------------------------------------------------------
------------TTT---GCTTACGTTGGGATTGAAAACGGGTCATTCTACCGCCATCTCCCATATATCACCAAATAG
>CP056955.1:c2460976-2460674 Escherichia coli strain RHB41-C22 chromosome	complete genome
ATGACCTGTACATTA---------CAGGCGCCGGTTTCGCGCACGATAGCTTCCACGATCAAGGTTTTAGTTTCGCGATC
TTCGGTGGCGATTTTCACCTTGATGAGTTCATGGTGCTCTAACGCTTGTTCAATCTCGGCCAGCACCCCTTCGGTCAAAC
CATTACTGCCAAGCAGAACAACTGGCTTGAGCGGATGTGCCAGACCTTTCAGGTGCTGTTTTTGTTTAGTACTCAGATTC
ATC--GTATT-TTTT---GCTTACGTTGGGATTGAAAACGGGTCATTCTACCGCCATCTCCCATATATCACCAAATAG
>CP069769.1:c648406-648164 Citrobacter braakii strain Colony237 chromosome
ATGACCTGTACATTG---------CAGGCACCGGTTTCGCGTACGATAGCTTCCACGATCAAGGTTTTAGTATCGCGATC
TTCCGAGGCGATTTTCACCTTGATAAGTTCATGGTGCTCTAACGCTTGTTCAATCTCGGCCAGTACCCCTTCGGTCAAAC
CATTGTTGCCAAGCATAACTACAGGCTTGAGCGGATGTGCCAGACCTTTCAGGTGCTGTTTTTGTTTAGTACTCAGATTC
ATC--GTATA-TTTT---------------------------------------------------------------
>CP041996.1:650414-650716 Escherichia coli strain AR Bank #0349 chromosome	complete genome
ATGACCTGTACATTA---------CAGGCGCCGGTTTCGCGCACGATAGCTTCCACGATCAAGGTTTTAGTTTCGCGATC
TTCGGTGGCGATTTTCACCTTGATGAGTTCATGGTGCTCTAACGCTTGTTCAATCTCGGCCAGCACCCCTTCGGTCAAAC
CATTACTGCCAAGCAGAACAACTGGCTTGAGCGGATGTGCCAGACCTTTCAGGTGCTGTTTTTGTTTAGTACTCAGATTC
ATC--GTATT-TTTT---GCTTACGTTGGGATTGAAAACGGGTCATTCTACCGCCATCTCCCATATATCACCAAATAG
>CP028947.1:451846-452145 Serratia marcescens strain AR_0130 chromosome	complete genome
ATAACTTGCACATTG---------CAGGCGCCCGTTTCACGCACGATAGCGTCGGCGATCAGGGTCTTGGTTTCGCGATC
TTCAGCGGCGATTTTTACCTTGATCAGCTCATGATGCTCCAGAGCCTGTTCAATTTCAGCCAGCACCCCTTCGGTAAGAC
CGTTATTGCCCAGCATCACCACCGGTTTTAACGGATGCGCCAGGCCTTTCAGGTGCTGTTTTTGTTTATTATTCAGATTC
ATT--GTCTT-TTTT---GCTTAAGTTGGGATTGAAAACGGTACATTCTACCGCCATCTCATGTATATCACCAA---A
>CP037923.1:4509553-4509855 Shigella flexneri 5a str. M90T chromosome	complete genome
ATGACCTGTACATTA---------CAGGCGCCGGTTTCGCGCACGATAGCTTCCACGATCAAGGTTTTTGTTTCGCGATC
TTCGGTGGCGATTTTCACCTTGATGAGTTCATGGTGCTCTAACGCTTGTTCAATCTCGGCCAGCACCCCTTCGGTCAAAC
CATTACTGCCAAGCAGAACAACTGGCTTGAGCGGATGTGCCAGACCTTTCAGGTGCTGTTTTTGTTTAGTACTCAGATTC
ATC--GTATT-TTTT---GCTTACGTTGGGATTGAAAACGGGTCATTCTACCGCCATCTCCCATATATCACCAAATAG
>AP026484.1:551586-551888 Escherichia coli TUM2826 DNA	complete genome
ATGACCTGTACATTA---------CAGGCGCCGGTTTCGCGCACGATAGCTTCCACGATCAAGGTTTTAGTTTCGCGATC
TTCGGTGGCGATTTTCACCTTGATGAGTTCATGGTGCTCTAACGCTTGTTCAATCTCGGCCAGCACCCCTTCGGTCAAAC
CATTACTGCCAAGCAGAACAACTGGCTTGAGCGGATGTGCCAGACCTTTCAGGTGCTGTTTTTGTTTAGTACTCAGATTC
ATC--GTATT-TTTT---GCTTACGTTGGGATTGAAAACGGGTCATTCTACCGCCATCTCCCATATATCACCAAATAG
>CP043193.1:559642-559944 Escherichia coli O16:H48 strain PG20180063 chromosome	complete genome
ATGACCTGTACATTA---------CAGGCGCCGGTTTCGCGCACGATAGCTTCCACGATCAAGGTTTTAGTTTCGCGATC
TTCGGTGGCGATTTTCACCTTGATGAGTTCATGGTGCTCTAACGCTTGTTCAATCTCGGCCAGCACCCCTTCGGTCAAAC
CATTACTGCCAAGCAGAACAACTGGCTTGAGCGGATGTGCCAGACCTTTCAGGTGCTGTTTTTGTTTAGTACTCAGATTC
ATC--GTATT-TTTT---GCTTACGTTGGGATTGAAAACGGGTCATTCTACCGCCATCTCCCATATATCACCAAATAG
>CP037864.1:c4662896-4662834 Citrobacter arsenatis strain LY-1 chromosome	complete genome
--------------------------------------------------------------------------------
--------------------------------------------------------------------------------
--------------------------------------------------------------------------------
------------TTT---GCTTACGTTGGGATTGAAAACGGGTCATTCTACCGCCATCTCCCATATATCACCAAATAG
>CP088710.1:597026-597328 Escherichia coli strain B17EC0157 chromosome	complete genome
ATGACCTGTACATTA---------CAGGCGCCGGTTTCGCGCACGATAGCTTCCACGATCAAGGTTTTAGTTTCGCGATC
TTCGGTGGCGATTTTCACCTTGATGAGTTCATGGTGCTCTAACGCTTGTTCAATCTCGGCCAGCACCCCTTCGGTCAAAC
CATTACTGCCAAGCAGAACAACTGGCTTGAGCGGATGTGCCAGACCTTTCAGGTGCTGTTTTTGTTTAGTACTCAGATTC
ATC--GTATT-TTTT---GCTTACGTTGGGATTGAAAACGGGTCATTCTACCGCCATCTCCCATATATCACCAAATAG
>AP021914.1:535023-535325 Escherichia coli DNA	complete genome	strain: WP2-W18-CRE-03
ATGACCTGTACATTA---------CAGGCGCCGGTTTCGCGCACGATAGCTTCCACGATCAAGGTTTTAGTTTCGCGATC
TTCGGTGGCGATTTTCACCTTGATGAGTTCATGGTGCTCTAACGCTTGTTCAATCTCGGCCAGCACCCCTTCGGTCAAAC
CATTACTGCCAAGCAGAACAACTGGCTTGAGCGGATGTGCCAGACCTTTCAGGTGCTGTTTTTGTTTAGTACTCAGATTC
ATC--GTATT-TTTT---GCTTACGTTGGGATTGAAAACGGGTCATTCTACCGCCATCTCCCATATATCACCAAATAG
>CP078769.1:548992-549054 Klebsiella quasipneumoniae strain Colony163 chromosome
--------------------------------------------------------------------------------
--------------------------------------------------------------------------------
--------------------------------------------------------------------------------
--------TT-TTTT---GCTTACGTTGGGATTGAAAACGGGTCATTCTACCGCCATCTCCCATATATCGCCAA---A
>CP061758.1:640366-640668 Escherichia coli O68:H12 strain 97.3 chromosome	complete genome
ATGACCTGTACATTA---------CAGGCGCCGGTTTCGCGCACGATAGCTTCCACGATCAAGGTTTTAGTTTCGCGATC
TTCGGTGGCGATTTTCACCTTGATGAGTTCATGGTGCTCTAACGCTTGTTCAATCTCGGCCAGCACCCCTTCGGTCAAAC
CATTACTGCCAAGCAGAACAACTGGCTTGAGCGGATGTGCCAGACCTTTCAGGTGCTGTTTTTGTTTAGTACTCAGATTC
ATC--GTATT-TTTT---GCTTACGTTGGGATTGAAAACGGGTCATTCTACCGCCATCTCCCATATATCACCAAATAG
>CP020448.2:4080483-4080725 Citrobacter braakii strain FDAARGOS_253 chromosome	complete genome
ATGACCTGTACATTA---------CAGGCGCCGGTTTCGCGTACGATAGCTTCCACGATCAAGGTTTTAGTATCGCGATC
TTCCGAGGCGATTTTCACCTTGATAAGTTCATGGTGCTCTAACGCTTGTTCAATCTCGGCCAGTACCCCTTCGGTCAAAC
CATTATTGCCAAGCATAACTACAGGCTTGAGCGGATGTGCCAGACCTTTCAGGTGCTGTTTTTGTTTAGTACTCAGATTC
ATC--GTATA-TTTT---------------------------------------------------------------
>CP027454.1:c45565-45263 Escherichia coli strain 2014C-4423 chromosome	complete genome
ATGACCTGTACATTA---------CAGGCGCCGGTTTCGCGCACGATAGCTTCCACGATCAAGGTTTTAGTTTCGCGATC
TTCGGTGGCGATTTTCACCTTGATGAGTTCATGGTGCTCTAACGCTTGTTCAATCTCGGCCAGCACCCCTTCGGTCAAAC
CATTACTGCCAAGCAGAACAACTGGCTTGAGCGGATGTGCCAGACCTTTCAGGTGCTGTTTTTGTTTAGTACTCAGATTC
ATC--GTATT-TTTT---GCTTACGTTGGGATTGAAAACGGGTCATTCTACCGCCATCTCCCATATATCACCAAATAG
>CP088042.1:c4951492-4951190 Escherichia coli strain 432300 chromosome	complete genome
ATGACCTGTACATTA---------CAGGCGCCGGTTTCGCGCACGATAGCTTCCACGATCAAGGTTTTAGTTTCGCGATC
TTCGGTGGCGATTTTCACCTTGATGAGTTCATGGTGCTCTAACGCTTGTTCAATCTCGGCCAGCACCCCTTCGGTCAAAC
CATTACTGCCAAGCAGAACAACTGGCTTGAGCGGATGTGCCAGACCTTTCAGGTGCTGTTTTTGTTTAGTACTCAGATTC
ATC--GTATT-TTTT---GCTTACGTTGGGATTGAAAACGGGTCATTCTACCGCCATCTCCCATATATCACCAAATAG
>CP088479.1:c4127923-4127621 Escherichia coli strain E17EC0112 chromosome	complete genome
ATGACCTGTACATTA---------CAGGCGCCGGTTTCGCGCACGATAGCTTCCACGATCAAGGTTTTAGTTTCGCGATC
TTCGGTGGCGATTTTCACCTTGATGAGTTCATGGTGCTCTAACGCTTGTTCAATCTCGGCCAGCACCCCTTCGGTCAAAC
CATTACTGCCAAGCAGAACAACTGGCTTGAGCGGATGTGCCAGACCTTTCAGGTGCTGTTTTTGTTTAGTACTCAGATTC
ATC--GTATT-TTTT---GCTTACGTTGGGATTGAAAACGGGTCATTCTACCGCCATCTCCCATATATCACCAAATAG
>CP041130.1:405188-405487 Serratia marcescens strain WVU-007 chromosome	complete genome
ATAACTTGCACATTG---------CAGGCGCCCGTTTCACGCACAATAGCGTCGGCGATCAGGGTTTTGGTTTCGCGATC
TTCAGCGGCGATTTTCACCTTGATCAGCTCATGATGCTCCAGAGCCTGTTCAATTTCAGCCAGCACCCCTTCGGTAAGAC
CGTTATTGCCCAGCATCACCACCGGTTTTAACGGATGCGCCAGGCCTTTCAGGTGCTGTTTTTGTTTATTATTCAGATTC
ATT--GTCTT-TTTT---GCTTAAGTTGGGATTGAAAACGGTACATTCTACCGCCATCTCATGTATATCACCAA---A
>OW968280.1:572861-573103 Klebsiella oxytoca isolate 101 genome assembly	chromosome: main
ATGACCTGTACATTA---------CAGGCGCCGGTTTCGCGCACGATAGCTTCCACGATCAAGGTTTTAGTTTCGCGATC
TTCCGAGGCGATCTTCACCTTGATAAGTTCATGGTGCTCTAACGCTTGTTCAATCTCGGCCAGTACCCCTTCGGTCAAAC
CATTGTTGCCAAGCATAACTACCGGCTTGAGCGGATGTGCCAGACCTTTCAGGTGCTGTTTTTGTTTAGTACTCAGATTC
ATC--GTATT-TTTT---------------------------------------------------------------
>CP078598.1:520669-520731 Citrobacter braakii strain Colony312 chromosome
--------------------------------------------------------------------------------
--------------------------------------------------------------------------------
--------------------------------------------------------------------------------
------------TTT---GCTTACGTTGGGATTGAAAACGGGTCATTCTACCGCCATCTCCCATATATCGCCAAATAG
>CP088408.1:2625728-2626030 Escherichia coli strain F16EC0362 chromosome	complete genome
ATGACCTGTACATTA---------CAGGCGCCGGTTTCGCGCACGATAGCTTCCACGATCAAGGTTTTAGTTTCGCGATC
TTCGGTGGCGATTTTCACCTTGATGAGTTCATGGTGCTCTAACGCTTGTTCAATCTCGGCCAGCACCCCTTCGGTCAAAC
CATTACTGCCAAGCAGAACAACTGGCTTGAGCGGATGTGCCAGACCTTTCAGGTGCTGTTTTTGTTTAGTACTCAGATTC
ATC--GTATT-TTTT---GCTTACGTTGGGATTGAAAACGGGTCATTCTACCGCCATCTCCCATATATCACCAAATAG
>CP068808.1:623744-624046 Escherichia coli strain RIVM_C018699 chromosome	complete genome
ATGACCTGTACATTA---------CAGGCGCCGGTTTCGCGCACGATAGCTTCCACGATCAAGGTTTTAGTTTCGCGATC
TTCGGTGGCGATTTTCACCTTGATGAGTTCATGGTGCTCTAACGCTTGTTCAATCTCGGCCAGCACCCCTTCGGTCAAAC
CATTACTGCCAAGCAGAACAACTGGCTTGAGCGGATGTGCCAGACCTTTCAGGTGCTGTTTTTGTTTAGTACTCAGATTC
ATC--GTATT-TTTT---GCTTACGTTGGGATTGAAAACGGGTCATTCTACCGCCATCTCCCATATATCACCAAATAG
>CP098739.1:c3328022-3327720 Escherichia coli strain KU_Poultry_13_Ecoli chromosome
ATGACCTGTACATTA---------CAGGCGCCGGTTTCGCGCACGATAGCTTCCACGATCAAGGTTTTAGTTTCGCGATC
TTCGGTGGCGATTTTCACCTTGATGAGTTCATGGTGCTCTAACGCTTGTTCAATCTCGGCCAGCACCCCTTCGGTCAAAC
CATTACTGCCAAGCAGAACAACTGGCTTGAGCGGATGTGCCAGACCTTTCAGGTGCTGTTTTTGTTTAGTACTCAGATTC
ATC--GTATT-TTTT---GCTTACGTTGGGATTGAAAACGGGTCATTCTACCGCCATCTCCCATATATCACCAAATAG
>CP055582.1:518153-518395 Citrobacter freundii strain RHBSTW-00110 chromosome	complete genome
ATGACCTGCACATTA---------CAGGCGCCGGTTTCGCGTACGATAGCTTCCACGATCAAGGTTTTAGTATCGCGATC
TTCCGAGGCGATTTTCACCTTGATAAGTTCATGGTGCTCTAACGCTTGTTCAATCTCGGCCAGTACCCCTTCGGTCAAAC
CATTGTTGCCAAGCATAACTACAGGCTTGAGCGGATGTGCCAGACCTTTCAGGTGCTGTTTTTGTTTAGTACTCAGATTC
ATC--GTATA-TTTT---------------------------------------------------------------
>CP104108.1:c3785854-3785555 Cronobacter sakazakii strain USDA-ARS-USMARC-54664 chromosome	complete genome
ATGACCTGTACATTG---------CAGGCGCCGGTTTCACGTACGATGGCATCCACAATCAGGGTCTTAGTTTCGCGGTC
TTCAGTGGCGATCTTCACCTTGATTAACTCATGGTGCTCAAGCGCTTGCTCAATCTCGGCCAGTACCCCTTCGGTCAAAC
CATTATTGCCAAGCATAACCACCGGCTTGAGCGGATGGGCGAGACCTTTCAGGTGCTGTTTTTGTTTAGTACTCAGATTC
ATC--GTATT-TTTT---GCTTACGTTGGGATTGAAAACGGGTCATTCTACCGCCATCTCCCAATTATCGCCAA---A
>CP073943.1:550538-550840 Escherichia coli strain MB52 chromosome	complete genome
ATGACCTGTACATTA---------CAGGCGCCGGTTTCGCGTACGATAGCTTCCACGATCAAGGTTTTAGTTTCGCGATC
TTCGGTGGCGATTTTCACCTTGATGAGTTCATGGTGCTCTAACGCTTGTTCAATCTCGGCCAGCACCCCTTCGGTCAAAC
CATTACTGCCAAGCAGAACAACTGGCTTGAGCGGATGTGCCAGACCTTTCAGGTGCTGTTTTTGTTTAGTACTCAGATTC
ATC--GTATT-TTTT---GCTTACGTTGGGATTGAAAACGGGTCATTCTACCGCCATCTCCCATATATCACCAAATAG
>CP056235.1:549942-550004 Citrobacter freundii strain RHBSTW-00942 chromosome	complete genome
--------------------------------------------------------------------------------
--------------------------------------------------------------------------------
--------------------------------------------------------------------------------
------------TTT---GCTTACGTTGGGATTGAAAACGGGTCATTCTACCGCCATCTCCCATATATCACCAAATAG
>CP043025.1:c4892680-4892378 Escherichia coli strain 399730_gen chromosome	complete genome
ATGACCTGTACATTA---------CAGGCGCCGGTTTCGCGCACGATAGCTTCCACGATCAAGGTTTTAGTTTCGCGATC
TTCGGTGGCGATTTTCACCTTGATGAGTTCATGGTGCTCTAACGCTTGTTCAATCTCGGCCAGCACCCCTTCGGTCAAAC
CATTACTGCCAAGCAGAACAACTGGCTTGAGCGGATGTGCCAGACCTTTCAGGTGCTGTTTTTGTTTAGTACTCAGATTC
ATC--GTATT-TTTT---GCTTACGTTGGGATTGAAAACGGGTCATTCTACCGCCATCTCCCATATATCACCAAATAG
>CP097213.1:554513-554815 Escherichia coli strain BE311 chromosome	complete genome
ATGACCTGTACATTA---------CAGGCGCCGGTTTCGCGCACGATAGCTTCCACGATCAAGGTTTTAGTTTCGCGATC
TTCGGTGGCGATTTTCACCTTGATGAGTTCATGGTGCTCTAACGCTTGTTCAATCTCGGCCAGCACCCCTTCGGTCAAAC
CATTACTGCCAAGCAGAACAACTGGCTTGAGCGGATGTGCCAGACCTTTCAGGTGCTGTTTTTGTTTAGTACTCAGATTC
ATC--GTATT-TTTT---GCTTACGTTGGGATTGAAAACGGGTCATTCTACCGCCATCTCCCATATATCACCAAATAG
>CP043181.1:c1962174-1961872 Escherichia coli O2:H6 strain PG20180057 chromosome	complete genome
ATGACCTGTACATTA---------CAGGCGCCGGTTTCGCGCACGATAGCTTCCACGATCAAGGTTTTAGTTTCGCGATC
TTCGGTGGCGATTTTCACCTTGATGAGTTCATGGTGCTCTAACGCTTGTTCAATCTCGGCCAGCACCCCTTCGGTCAAAC
CATTACTGCCAAGCAGAACAACTGGCTTGAGCGGATGTGCCAGACCTTTCAGGTGCTGTTTTTGTTTAGTACTCAGATTC
ATC--GTATT-TTTT---GCTTACGTTGGGATTGAAAACGGGTCATTCTACCGCCATCTCCCATATATCACCAAATAG
>CP057141.1:602394-602696 Escherichia coli strain RHB35-C24 chromosome	complete genome
ATGACCTGTACATTA---------CAGGCGCCGGTTTCGCGCACGATAGCTTCCACGATCAAGGTTTTTGTTTCGCGATC
TTCGGTGGCGATTTTCACCTTGATGAGTTCATGGTGCTCTAACGCTTGTTCAATCTCGGCCAGCACCCCTTCGGTCAAAC
CATTACTGCCAAGCAGAACAACTGGCTTGAGCGGATGTGCCAGACCTTTCAGGTGCTGTTTTTGTTTAGTACTCAGATTC
ATC--GTATT-TTTT---GCTTACGTTGGGATTGAAAACGGGTCATTCTACCGCCATCTCCCATATATCACCAAATAG
>CP057468.1:611622-611924 Escherichia coli strain RHB25-C20 chromosome	complete genome
ATGACCTGTACATTA---------CAGGCGCCGGTTTCGCGCACGATAGCTTCCACGATCAAGGTTTTAGTTTCGCGATC
TTCGGTGGCGATTTTCACCTTGATGAGTTCATGGTGCTCTAACGCTTGTTCAATCTCGGCCAGCACCCCTTCGGTCAAAC
CATTACTGCCAAGCAGAACAACTGGCTTGAGCGGATGTGCCAGACCTTTCAGGTGCTGTTTTTGTTTAGTACTCAGATTC
ATC--GTATT-TTTT---GCTTACGTTGGGATTGAAAACGGGTCATTCTACCGCCATCTCCCATATATCACCAAATAG
>CP084534.1:c2762316-2762014 Escherichia coli strain EC-YC1908-399 chromosome	complete genome
ATGACCTGTACATTA---------CAGGCGCCGGTTTCGCGCACGATAGCTTCCACGATCAAGGTTTTAGTTTCGCGATC
TTCGGTGGCGATTTTCACCTTGATGAGTTCATGGTGCTCTAACGCTTGTTCAATCTCGGCCAGCACCCCTTCGGTCAAAC
CATTACTGCCAAGCAGAACAACTGGCTTGAGCGGATGTGCCAGACCTTTCAGGTGCTGTTTTTGTTTAGTACTCAGATTC
ATC--GTATT-TTTT---GCTTACGTTGGGATTGAAAACGGGTCATTCTACCGCCATCTCCCATATATCACCAAATAG
>CP051798.1:650248-650550 Escherichia coli O157:H7 strain FLT_2010E chromosome	complete genome
ATGACCTGTACATTA---------CAGGCGCCGGTTTCGCGCACGATAGCTTCCACGATCAAGGTTTTAGTTTCGCGATC
TTCGGTGGCGATTTTCACCTTGATGAGTTCATGGTGCTCTAACGCTTGTTCAATCTCGGCCAGCACCCCTTCGGTCAAAC
CATTACTGCCAAGCAGAACAACTGGCTTGAGCGGATGTGCCAGACCTTTCAGGTGCTGTTTTTGTTTAGTACTCAGATTC
ATC--GTATT-TTTT---GCTTACGTTGGGATTGAAAACGGGTCATTCTACCGCCATCTCCCATATATCACCAAATAG
>CP098454.1:81863-81925 Pelagerythrobacter marinus strain E6 plasmid plas1
--------------------------------------------------------------------------------
--------------------------------------------------------------------------------
--------------------------------------------------------------------------------
--------TT-TTTT---GCTTACGTTGGGATTGAAAACGGTTCATTCTACCGCCATCTCCCATATATCGCCAA---A
>CP092442.2:513005-513067 Citrobacter portucalensis strain Sb-2 chromosome	complete genome
--------------------------------------------------------------------------------
--------------------------------------------------------------------------------
--------------------------------------------------------------------------------
------------TTT---GCTTACGTTGGGATTGAAAACGGGTCATTCTACCGCCATCTCCCATATATCACCAAATAG
>CP055967.1:62382-62684 Escherichia coli strain RHB10-C14 chromosome
ATGACCTGTACATTA---------CAGGCGCCGGTTTCGCGCACGATAGCTTCCACGATCAAGGTTTTAGTTTCGCGATC
TTCGGTGGCGATTTTCACCTTGATGAGTTCATGGTGCTCTAACGCTTGTTCAATCTCGGCCAGCACCCCTTCGGTCAAAC
CATTACTGCCAAGCAGAACAACTGGCTTGAGCGGATGTGCCAGACCTTTCAGGTGCTGTTTTTGTTTAGTACTCAGATTC
ATC--GTATT-TTTT---GCTTACGTTGGGATTGAAAACGGGTCATTCTACCGCCATCTCCCATATATCACCAAATAG
>CP063369.1:4157208-4157510 Escherichia coli strain 1409 chromosome	complete genome
ATGACCTGTACATTA---------CAGGCGCCGGTTTCGCGCACGATAGCTTCCACGATCAAGGTTTTAGTTTCGCGATC
TTCGGTGGCGATTTTCACCTTGATGAGTTCATGGTGCTCTAACGCTTGTTCAATCTCGGCCAGCACCCCTTCGGTCAAAC
CATTACTGCCAAGCAGAACAACTGGCTTGAGCGGATGTGCCAGACCTTTCAGGTGCTGTTTTTGTTTAGTACTCAGATTC
ATC--GTATT-TTTT---GCTTACGTTGGGATTGAAAACGGGTCATTCTACCGCCATCTCCCATATATCACCAAATAG
>CP048784.1:406513-406812 Serratia liquefaciens strain S1 chromosome	complete genome
ATGACTTGCACATTG---------CAGGCACCCGTTTCACGCACGATAGCGTCGGCGATCAGGGTTTTGGTTTCGCGATC
TTCAGCAGCGATTTTTACCTTGATCAGCTCATGATGCTCCAGAGCCTGTTCAATTTCAGCCAGCACCCCTTCGGTGAGAC
CGTTATTACCCAGCATGACAACCGGTTTTAACGGATGCGCCAGGCCTTTCAGGTGCTGTTTTTGTTTATTATTCAGATTC
ATT--GTCTT-TTTT---GCTTAAGTTGGGATTGAAAACGGTACATTCTACCGCCATCTCATGTATATCACCAA---A
>CP027134.1:c4528378-4528076 Escherichia coli strain AR_0372 chromosome	complete genome
ATGACCTGTACATTA---------CAGGCGCCGGTTTCGCGCACGATAGCTTCCACGATCAAGGTTTTAGTTTCGCGATC
TTCGGTGGCGATTTTCACCTTGATGAGTTCATGGTGCTCTAACGCTTGTTCAATCTCGGCCAGCACCCCTTCGGTCAAAC
CATTACTGCCAAGCAGAACAACTGGCTTGAGCGGATGTGCCAGACCTTTCAGGTGCTGTTTTTGTTTAGTACTCAGATTC
ATC--GTATT-TTTT---GCTTACGTTGGGATTGAAAACGGGTCATTCTACCGCCATCTCCCATATATCACCAAATAG
>CP057390.1:556338-556640 Escherichia coli strain RHB28-C04 chromosome	complete genome
ATGACCTGTACATTA---------CAGGCGCCGGTTTCGCGCACGATAGCTTCCACGATCAAGGTTTTAGTTTCGCGATC
TTCGGTGGCGATTTTCACCTTGATGAGTTCATGGTGCTCTAACGCTTGTTCAATCTCGGCCAGCACCCCTTCGGTCAAAC
CATTACTGCCAAGCAGAACAACTGGCTTGAGCGGATGTGCCAGACCTTTCAGGTGCTGTTTTTGTTTAGTACTCAGATTC
ATC--GTATT-TTTT---GCTTACGTTGGGATTGAAAACGGGTCATTCTACCGCCATCTCCCATATATCACCAAATAG
>CP092493.1:618401-618643 Citrobacter freundii strain SCLZS47 chromosome	complete genome
ATGACCTGCACATTA---------CAGGCGCCGGTTTCGCGTACGATAGCTTCCACGATCAAGGTTTTAGTATCGCGATC
TTCCGAGGCGATTTTCACCTTGATAAGTTCATGGTGCTCTAACGCTTGTTCAATCTCGGCCAGTACCCCTTCGGTCAAAC
CATTGTTGCCAAGCATAACTACAGGCTTGAGCGGATGTGCCAGACCTTTCAGGTGCTGTTTTTGTTTAGTACTCAGATTC
ATC--GTATA-TTTT---------------------------------------------------------------
>LR698971.1:592475-592717 Citrobacter portucalensis isolate MGYG-HGUT-01705 genome assembly	chromosome: 1
ATGACCTGTACATTG---------CAGGCGCCGGTTTCGCGTACGATAGCTTCCACGATCAAGGTTTTAGTATCGCGATC
TTCCGAGGCGATTTTCACCTTGATAAGTTCATGGTGCTCTAACGCTTGTTCAATCTCGGCCAGTACCCCTTCGGTCAAAC
CATTATTGCCAAGCATAACTACAGGCTTGAGCGGATGTGCCAGACCTTTCAGGTGCTGTTTTTGTTTAGTACTCAGATTC
ATC--GTATA-TTTT---------------------------------------------------------------
>CP028309.1:c3391012-3390710 Escherichia coli strain CFT073 chromosome
ATGACCTGTACATTA---------CAGGCGCCGGTTTCGCGCACGATAGCTTCCACGATCAAGGTTTTAGTTTCGCGATC
TTCGGTGGCGATTTTCACCTTGATGAGTTCATGGTGCTCTAACGCTTGTTCAATCTCGGCCAGCACCCCTTCGGTCAAAC
CATTACTGCCAAGCAGAACAACTGGCTTGAGCGGATGTGCCAGACCTTTCAGGTGCTGTTTTTGTTTAGTACTCAGATTC
ATC--GTATT-TTTT---GCTTACGTTGGGATTGAAAACGGGTCATTCTACCGCCATCTCCCATATATCACCAAATAG
>CP050173.1:575720-576022 Escherichia coli strain STB20-1 chromosome	complete genome
ATGACCTGTACATTA---------CAGGCGCCGGTTTCGCGCACGATAGCTTCCACGATCAAGGTTTTAGTTTCGCGATC
TTCGGTGGCGATTTTCACCTTGATGAGTTCATGGTGCTCTAACGCTTGTTCAATCTCGGCCAGCACCCCTTCGGTCAAAC
CATTACTGCCAAGCAGAACAACTGGCTTGAGCGGATGTGCCAGACCTTTCAGGTGCTGTTTTTGTTTAGTACTCAGATTC
ATC--GTATT-TTTT---GCTTACGTTGGGATTGAAAACGGGTCATTCTACCGCCATCTCCCATATATCACCAAATAG
>CP084899.1:c3334097-3333795 Escherichia coli strain W3110-P chromosome	complete genome
ATGACCTGTACATTA---------CAGGCGCCGGTTTCGCGCACGATAGCTTCCACGATCAAGGTTTTAGTTTCGCGATC
TTCGGTGGCGATTTTCACCTTGATGAGTTCATGGTGCTCTAACGCTTGTTCAATCTCGGCCAGCACCCCTTCGGTCAAAC
CATTACTGCCAAGCAGAACAACTGGCTTGAGCGGATGTGCCAGACCTTTCAGGTGCTGTTTTTGTTTAGTACTCAGATTC
ATC--GTATT-TTTT---GCTTACGTTGGGATTGAAAACGGGTCATTCTACCGCCATCTCCCATATATCACCAAATAG
>AP022549.1:555165-555467 Escherichia coli THO-015 DNA	complete genome
ATGACCTGTACATTA---------CAGGCGCCGGTTTCGCGCACGATAGCTTCCACGATCAAGGTTTTAGTTTCGCGATC
TTCGGTGGCGATTTTCACCTTGATGAGTTCATGGTGCTCTAACGCTTGTTCAATCTCGGCCAGCACCCCTTCGGTCAAAC
CATTACTGCCAAGCAGAACAACTGGCTTGAGCGGATGTGCCAGACCTTTCAGGTGCTGTTTTTGTTTAGTACTCAGATTC
ATC--GTATT-TTTT---GCTTACGTTGGGATTGAAAACGGGTCATTCTACCGCCATCTCCCATATATCACCAAATAG
>CP027126.1:3617615-3617917 Escherichia coli strain AR_0374 chromosome	complete genome
ATGACCTGTACATTA---------CAGGCGCCGGTTTCGCGCACGATAGCTTCCACGATCAAGGTTTTAGTTTCGCGATC
TTCGGTGGCGATTTTCACCTTGATGAGTTCATGGTGCTCTAACGCTTGTTCAATCTCGGCCAGCACCCCTTCGGTCAAAC
CATTACTGCCAAGCAGAACAACTGGCTTGAGCGGATGTGCCAGACCTTTCAGGTGCTGTTTTTGTTTAGTACTCAGATTC
ATC--GTATT-TTTT---GCTTACGTTGGGATTGAAAACGGGTCATTCTACCGCCATCTCCCATATATCACCAAATAG
>CP056682.1:574832-574894 Klebsiella grimontii strain RHBSTW-00634 chromosome	complete genome
--------------------------------------------------------------------------------
--------------------------------------------------------------------------------
--------------------------------------------------------------------------------
--------TT-TTTT---GCTTACGTTGGGATTGAAAACGGTTCATTCTACCGCCATCTCCCATATATCGCCAA---A
>LR134154.1:584371-584613 Salmonella enterica subsp. salamae strain NCTC8273 genome assembly	chromosome: 1
ATGACCTGTACGTTA---------CAGGCGCCGGTTTCGCGCACGATAGCGTCCACGATCAAGGTTTTAGTTTCGCGATC
TTCCGAGGCGATTTTCACCTTGATAAGTTCATGGTGCTCTAACGCTTGTTCAATCTCGGCCAGTACCCCTTCGGTCAAAC
CATTATTGCCAAGCATAACAACAGGCTTGAGCGGATGTGCCAGACCTTTTAGGTGCTGTTTTTGTTTAGTACTCAGATTC
ATC--GTATA-TTTT---------------------------------------------------------------
>CP042512.1:412494-412793 Serratia marcescens strain E28 chromosome	complete genome
ATAACTTGCACATTG---------CAGGCGCCCGTTTCACGCACGATAGCATCGGCGATCAGGGTTTTGGTTTCGCGATC
TTCAGCGGCGATTTTCACCTTGATCAGCTCATGATGCTCCAGAGCCTGTTCAATTTCAGCCAGCACCCCTTCGGTAAGAC
CGTTATTGCCCAGCATCACCACCGGTTTTAACGGATGCGCCAGGCCTTTCAGGTGCTGTTTTTGTTTGTTATTCAGATTC
ATT--GTCTT-TTTT---GCTTAAGTTGGGATTGAAAACGGTACATTCTACCGCCATCTCATGTATATCACCAA---A
>AP026118.1:c4006701-4006399 Escherichia coli CEC13004 DNA	complete genome
ATGACCTGTACATTA---------CAGGCGCCGGTTTCGCGCACGATAGCTTCCACGATCAAGGTTTTAGTTTCGCGATC
TTCGGTGGCGATTTTCACCTTGATGAGTTCATGGTGCTCTAACGCTTGTTCAATCTCGGCCAGCACCCCTTCGGTCAAAC
CATTACTGCCAAGCAGAACAACTGGCTTGAGCGGATGTGCCAGACCTTTCAGGTGCTGTTTTTGTTTAGTACTCAGATTC
ATC--GTATT-TTTT---GCTTACGTTGGGATTGAAAACGGGTCATTCTACCGCCATCTCCCATATATCACCAAATAG
>CP058342.1:558144-558446 Escherichia coli strain W60 chromosome	complete genome
ATGACCTGTACATTA---------CAGGCGCCGGTTTCGCGCACGATAGCTTCCACGATCAAGGTTTTAGTTTCGCGATC
TTCGGTGGCGATTTTCACCTTGATGAGTTCATGGTGCTCTAACGCTTGTTCAATCTCGGTCAGCACCCCTTCGGTCAAAC
CATTACTGCCAAGCAGAACAACTGGCTTGAGCGGATGTGCCAGACCTTTCAGGTGCTGTTTTTGTTTAGTACTCAGATTC
ATC--GTATT-TTTT---GCTTACGTTGGGATTGAAAACGGGTCATTCTACCGCCATCTCCCATATATCACCAAATAG
>CP057512.1:543305-543607 Escherichia coli strain RHB23-C24 chromosome	complete genome
ATGACCTGTACATTA---------CAGGCGCCGGTTTCGCGCACGATAGCTTCCACGATCAAGGTTTTAGTTTCGCGATC
TTCGGTGGCGATTTTCACCTTGATGAGTTCATGGTGCTCTAACGCTTGTTCAATCTCGGCCAGCACCCCTTCGGTCAAAC
CATTACTGCCAAGCAGAACAACTGGCTTGAGCGGATGTGCCAGACCTTTCAGGTGCTGTTTTTGTTTAGTACTCAGATTC
ATC--GTATT-TTTT---GCTTACGTTGGGATTGAAAACGGGTCATTCTACCGCCATCTCCCATATATCACCAAATAG
>CP032793.1:648948-649250 Escherichia coli strain NZRM3614 chromosome	complete genome
ATGACCTGTACATTA---------CAGGCGCCGGTTTCGCGCACGATAGCTTCCACGATCAAGGTTTTAGTTTCGCGATC
TTCGGTGGCGATTTTCACCTTGATGAGTTCATGGTGCTCTAACGCTTGTTCAATCTCGGCCAGCACCCCTTCGGTCAAAC
CATTACTGCCAAGCAGAACAACTGGCTTGAGCGGATGTGCCAGACCTTTCAGGTGCTGTTTTTGTTTAGTACTCAGATTC
ATC--GTATT-TTTT---GCTTACGTTGGGATTGAAAACGGGTCATTCTACCGCCATCTCCCATATATCACCAAATAG
>CP049936.1:3433588-3433890 Escherichia coli strain JL05 chromosome	complete genome
ATGACCTGTACATTA---------CAGGCGCCGGTTTCGCGCACGATAGCTTCCACGATCAAGGTTTTAGTTTCGCGATC
TTCGGTGGCGATTTTCACCTTGATGAGTTCATGGTGCTCTAACGCTTGTTCAATCTCGGCCAGCACCCCTTCGGTCAAAC
CATTACTGCCAAGCAGAACAACTGGCTTGAGCGGATGTGCCAGACCTTTCAGGTGCTGTTTTTGTTTAGTACTCAGATTC
ATC--GTATT-TTTT---GCTTACGTTGGGATTGAAAACGGGTCATTCTACCGCCATCTCCCATATATCACCAAATAG
>CP068803.1:566651-566953 Escherichia coli strain RIVM_C018404 chromosome	complete genome
ATGACCTGTACATTA---------CAGGCGCCGGTTTCGCGCACGATAGCTTCCACGATCAAGGTTTTAGTTTCGCGATC
TTCGGTGGCGATTTTCACCTTGATGAGTTCATGGTGCTCTAACGCTTGTTCAATCTCGGCCAGCACCCCTTCGGTCAAAC
CATTACTGCCAAGCAGAACAACTGGCTTGAGCGGATGTGCCAGACCTTTCAGGTGCTGTTTTTGTTTAGTACTCAGATTC
ATC--GTATT-TTTT---GCTTACGTTGGGATTGAAAACGGGTCATTCTACCGCCATCTCCCATATATCACCAAATAG
>CP081684.1:610180-610482 Escherichia coli strain 0H23 chromosome	complete genome
ATGACCTGTACATTA---------CAGGCGCCGGTTTCGCGCACGATAGCTTCCACGATCAAGGTTTTAGTTTCGCGATC
TTCGGTGGCGATTTTCACCTTGATGAGTTCATGGTGCTCTAACGCTTGTTCAATCTCGGCCAGCACCCCTTCGGTCAAAC
CATTACTGCCAAGCAGAACAACTGGCTTGAGCGGATGTGCCAGACCTTTCAGGTGCTGTTTTTGTTTAGTACTCAGATTC
ATC--GTATT-TTTT---GCTTACGTTGGGATTGAAAACGGGTCATTCTACCGCCATCTCCCATATATCACCAAATAG
>CP091150.1:c4810634-4810335 Klebsiella pneumoniae strain NKP16 chromosome
ATGACCTGTACATTA---------CAGGCGCCGGTTTCGCGCACGATAGCTTCCACGATCAAGGTTTTAGTTTCGCGATC
TTCGGTGGCGATTTTCACCTTGATGAGTTCATGGTGCTCTAACGCTTGTTCGATCTCGGCCAGTACCCCTTCGGTCAAAC
CATTGCTGCCAAGCATAACTACCGGCTTGAGCGGATGTGCCAGACCTTTCAGGTGCTGTTTTTGTTTAGTACTCAGATTC
ATC--GTATT-TTTT---GCTTACGTTGGGATTGAAAACGGGTCATTCTACCGCCATCTCCCATATATCGCCAA---A
>CP084766.1:538449-538691 Klebsiella variicola subsp. variicola strain 01A065 chromosome	complete genome
ATGACCTGTACGTTA---------CAGGCGCCGGTTTCACGTACGATGGCTTCCACGATCAAGGCTTTAGTTTCGCGATC
TTCTGAGGCGATCTTCACCTTGATGAGCTCATGGTGCCCTAACGCTTGTTCGATCTCGGCCAGTACCCCTTCGGTCAAAC
CATTATTGCCAAGCATAACTACCGGCTTGAGCGGATGTGCCAGACCTTTCAGGTGCTGTTTTTGTTTAGTACTCAGATTC
ATC--GTGTT-TTTT---------------------------------------------------------------
>CP004091.1:c3515711-3515412 Cronobacter sakazakii SP291	complete genome
ATGACCTGTACATTG---------CAGGCGCCGGTTTCACGTACGATGGCATCCACAATCAGGGTCTTAGTTTCGCGGTC
TTCAGTGGCGATCTTCACCTTGATTAACTCATGGTGCTCAAGCGCTTGCTCAATCTCGGCCAGTACCCCTTCGGTCAAAC
CATTATTGCCAAGCATAACCACCGGCTTGAGCGGATGGGCGAGACCTTTCAGGTGCTGTTTTTGTTTAGTACTCAGATTC
ATC--GTATT-TTTT---GCTTACGTTGGGATTGAAAACGGGTCATTCTACCGCCATCTCCCAATTATCGCCAA---A
>CP035944.1:602265-602567 Escherichia coli strain AR24.2b chromosome	complete genome
ATGACCTGTACATTA---------CAGGCGCCGGTTTCGCGCACGATAGCTTCCACGATCAAGGTTTTAGTTTCGCGATC
TTCGGTGGCGATTTTCACCTTGATGAGTTCATGGTGCTCTAACGCTTGTTCAATCTCGGCCAGCACCCCTTCGGTCAAAC
CATTACTGCCAAGCAGAACAACTGGCTTGAGCGGATGTGCCAGACCTTTCAGGTGCTGTTTTTGTTTAGTACTCAGATTC
ATC--GTATT-TTTT---GCTTACGTTGGGATTGAAAACGGGTCATTCTACCGCCATCTCCCATATATCACCAAATAG
>CP031609.1:1581701-1582003 Escherichia coli strain N3 chromosome	complete genome
ATGACCTGTACATTA---------CAGGCGCCGGTTTCGCGCACGATAGCTTCCACGATCAAGGTTTTAGTTTCGCGATC
TTCGGTGGCGATTTTCACCTTGATGAGTTCATGGTGCTCTAACGCTTGTTCAATCTCGGCCAGCACCCCTTCGGTCAAAC
CATTACTGCCAAGCAGAACAACTGGCTTGAGCGGATGTGCCAGACCTTTCAGGTGCTGTTTTTGTTTAGTACTCAGATTC
ATC--GTATT-TTTT---GCTTACGTTGGGATTGAAAACGGGTCATTCTACCGCCATCTCCCATATATCGCCAAATAG
>CP104843.1:614296-614598 Escherichia coli strain DFL.5 chromosome	complete genome
ATGACCTGTACATTA---------CAGGCGCCGGTTTCGCGCACGATAGCTTCCACGATCAAGGTTTTAGTTTCGCGATC
TTCGGTGGCGATTTTCACCTTGATGAGTTCATGGTGCTCTAACGCTTGTTCAATCTCGGCCAGCACCCCTTCGGTCAAAC
CATTACTGCCAAGCAGAACAACTGGCTTGAGCGGATGTGCCAGACCTTTCAGGTGCTGTTTTTGTTTAGTACTCAGATTC
ATC--GTATT-TTTT---GCTTACGTTGGGATTGAAAACGGGTCATTCTACCGCCATCTCCCATATATCACCAAATAG
>CP088835.1:633972-634274 Escherichia coli strain A16EC0796 chromosome	complete genome
ATGACCTGTACATTA---------CAGGCGCCGGTTTCGCGCACGATAGCTTCCACGATCAAGGTTTTAGTTTCGCGATC
TTCGGTGGCGATTTTCACCTTGATGAGTTCATGGTGCTCTAACGCTTGTTCAATCTCGGCCAGCACCCCTTCGGTCAAAC
CATTACTGCCAAGCAGAACAACTGGCTTGAGCGGATGTGCCAGACCTTTCAGGTGCTGTTTTTGTTTAGTACTCAGATTC
ATC--GTATT-TTTT---GCTTACGTTGGGATTGAAAACGGGTCATTCTACCGCCATCTCCCATATATCACCAAATAG
>CP058040.1:555561-555863 Escherichia coli strain RHB03-C06 chromosome	complete genome
ATGACCTGTACATTA---------CAGGCGCCGGTTTCGCGCACGATAGCTTCCACGATCAAGGTTTTAGTTTCGCGATC
TTCGGTGGCGATTTTCACCTTGATGAGTTCATGGTGCTCTAACGCTTGTTCAATCTCGGCCAGCACCCCTTCGGTCAAAC
CATTACTGCCAAGCAGAACAACTGGCTTGAGCGGATGTGCCAGACCTTTCAGGTGCTGTTTTTGTTTAGTACTCAGATTC
ATC--GTATT-TTTT---GCTTACGTTGGGATTGAAAACGGGTCATTCTACCGCCATCTCCCATATATCACCAAATAG
>CP044097.1:c3645652-3645410 Citrobacter koseri strain FDAARGOS_646 chromosome	complete genome
ATGACCTGTACGTTA---------CAGGCGCCGGTTTCGCGTACGATAGCTTCCACGATCAAGGTTTTGGTTTCGCGATC
TTCCGAGGCGATCTTCACCTTGATAAGTTCATGGTGCTCTAACGCTTGTTCAATCTCGGCCAGTACCCCTTCGGTCAAAC
CATTGTTGCCAAGCATAACTACCGGCTTGAGCGGATGTGCCAGACCTTTCAGGTGCTGTTTTTGTTTAGTACTCAGATTC
ATC--GTATA-TTTT---------------------------------------------------------------
>CP104309.1:599082-599384 Escherichia coli O157:H7 strain 380-94 chromosome	complete genome
ATGACCTGTACATTA---------CAGGCGCCGGTTTCGCGCACGATAGCTTCCACGATCAAGGTTTTAGTTTCGCGATC
TTCGGTGGCGATTTTCACCTTGATGAGTTCATGGTGCTCTAACGCTTGTTCAATCTCGGCCAGCACCCCTTCGGTCAAAC
CATTACTGCCAAGCAGAACAACTGGCTTGAGCGGATGTGCCAGACCTTTCAGGTGCTGTTTTTGTTTAGTACTCAGATTC
ATC--GTATT-TTTT---GCTTACGTTGGGATTGAAAACGGGTCATTCTACCGCCATCTCCCATATATCACCAAATAG
>OW849256.1:530447-530509 Citrobacter freundii isolate 18 genome assembly	chromosome: main
--------------------------------------------------------------------------------
--------------------------------------------------------------------------------
--------------------------------------------------------------------------------
------------TTT---GCTTACGTTGGGATTGAAAACGGGTCATTCTACCGCCATCTCCCATATATCACCAAATAG
>CP026853.1:c3577658-3577356 Escherichia coli strain MS7163 chromosome	complete genome
ATGACCTGTACATTA---------CAGGCGCCGGTTTCGCGCACGATAGCTTCCACGATCAAGGTTTTAGTTTCGCGATC
TTCGGTGGCGATTTTCACCTTGATGAGTTCATGGTGCTCTAACGCTTGTTCAATCTCGGCCAGCACCCCTTCGGTCAAAC
CATTACTGCCAAGCAGAACAACTGGCTTGAGCGGATGTGCCAGACCTTTCAGGTGCTGTTTTTGTTTAGTACTCAGATTC
ATC--GTATT-TTTT---GCTTACGTTGGGATTGAAAACGGGTCATTCTACCGCCATCTCCCATATATCACCAAATAG
>CP022467.1:577160-577402 Salmonella enterica subsp. salamae serovar 57:z29:z42 strain ST114	complete genome
ATGACCTGTACGTTA---------CAGGCGCCGGTTTCGCGCACGATAGCGTCCACGATCAAGGTTTTAGTTTCGCGATC
TTCCGAGGCGATTTTCACCTTGATAAGTTCATGGTGCTCTAACGCTTGTTCAATCTCGGCCAGTACCCCTTCGGTCAAAC
CATTATTGCCAAGCATAACAACAGGCTTGAGCGGATGTGCCAGACCTTTTAGGTGCTGTTTTTGTTTAGTACTCAGATTC
ATC--GTATA-TTTT---------------------------------------------------------------
>CP035836.1:c2602127-2601825 Escherichia coli strain WS1933D chromosome	complete genome
ATGACCTGTACATTA---------CAGGCGCCGGTTTCGCGCACGATAGCTTCCACGATCAAGGTTTTAGTTTCGCGATC
TTCGGTGGCGATTTTCACCTTGATGAGTTCATGGTGCTCTAACGCTTGTTCAATCTCGGCCAGCACCCCTTCGGTCAAAC
CATTACTGCCAAGCAGAACAACTGGCTTGAGCGGATGTGCCAGACCTTTCAGGTGCTGTTTTTGTTTAGTACTCAGATTC
ATC--GTATT-TTTT---GCTTACGTTGGGATTGAAAACGGGTCATTCTACCGCCATCTCCCATATATCACCAAATAG
>AP022525.1:553135-553437 Escherichia coli THO-003 DNA	complete genome
ATGACCTGTACATTA---------CAGGCGCCGGTTTCGCGCACGATAGCTTCCACGATCAAGGTTTTAGTTTCGCGATC
TTCGGTGGCGATTTTCACCTTGATGAGTTCATGGTGCTCTAACGCTTGTTCAATCTCGGCCAGCACCCCTTCGGTCAAAC
CATTACTGCCAAGCAGAACAACTGGCTTGAGCGGATGTGCCAGACCTTTCAGGTGCTGTTTTTGTTTAGTACTCAGATTC
ATC--GTATT-TTTT---GCTTACGTTGGGATTGAAAACGGGTCATTCTACCGCCATCTCCCATATATCACCAAATAG
>CP073048.2:570883-571125 Citrobacter sp. MGH105 chromosome	complete genome
ATGACCTGTACATTG---------CAGGCGCCGGTTTCGCGTACGATAGCTTCCACGATCAAGGTTTTAGTATCGCGATC
TTCCGAGGCGATTTTCACCTTGATAAGTTCATGGTGCTCTAACGCTTGTTCAATCTCGGCCAGTACCCCTTCGGTCAAAC
CATTATTGCCAAGCATAACTACAGGCTTGAGCGGATGTGCCAGACCTTTCAGGTGCTGTTTTTGTTTAGTACTCAGATTC
ATC--GTATA-TTTT---------------------------------------------------------------
>LM996491.1:87938-88240 Escherichia coli genome assembly FHI34	scaffold scaffold-22_contig-3.0_1_149613_[organism:Escherichia
ATGACCTGTACATTA---------CAGGCGCCGGTTTCGCGCACGATAGCTTCCACGATCAAGGTTTTAGTTTCGCGATC
TTCGGTGGCGATTTTCACCTTGATGAGTTCATGGTGCTCTAACGCTTGTTCAATCTCGGCCAGCACCCCTTCGGTCAAAC
CATTACTGCCAAGCAGAACAACTGGCTTGAGCGGATGTGCCAGACCTTTCAGGTGCTGTTTTTGTTTAGTACTCAGATTC
ATC--GTATT-TTTT---GCTTACGTTGGGATTGAAAACGGGTCATTCTACCGCCATCTCCCATATATCACCAAATAG
>AP022044.1:553345-553647 Escherichia coli DNA	complete genome	strain: WP4-S17-ESBL-03
ATGACCTGTACATTA---------CAGGCGCCGGTTTCGCGCACGATAGCTTCCACGATCAAGGTTTTAGTTTCGCGATC
TTCGGTGGCGATTTTCACCTTGATGAGTTCATGGTGCTCTAACGCTTGTTCAATCTCGGCCAGCACCCCTTCGGTCAAAC
CATTACTGCCAAGCAGAACAACTGGCTTGAGCGGATGTGCCAGACCTTTCAGGTGCTGTTTTTGTTTAGTACTCAGATTC
ATC--GTATT-TTTT---GCTTACGTTGGGATTGAAAACGGGTCATTCTACCGCCATCTCCCATATATCACCAAATAG
>CP101666.1:3509524-3509826 Escherichia coli strain M171-1 chromosome	complete genome
ATGACCTGTACATTA---------CAGGCGCCGGTTTCGCGCACGATAGCTTCCACGATCAAGGTTTTAGTTTCGCGATC
TTCGGTGGCGATTTTCACCTTGATGAGTTCATGGTGCTCTAACGCTTGTTCAATCTCGGCCAGCACCCCTTCGGTCAAAC
CATTACTGCCAAGCAGAACAACTGGCTTGAGCGGATGTGCCAGACCTTTCAGGTGCTGTTTTTGTTTAGTACTCAGATTC
ATC--GTATT-TTTT---GCTTACGTTGGGATTGAAAACGGGTCATTCTACCGCCATCTCCCATATATCACCAAATAG
>CP071200.1:438948-439247 Serratia marcescens subsp. marcescens ATCC 13880 substr. Sm_S96_jyu2015 chromosome	complete genome
ATAACTTGCACATTG---------CAGGCGCCCGTTTCACGCACGATAGCGTCGGCGATCAGGGTCTTGGTTTCGCGATC
TTCAGCGGCGATTTTTACCTTGATCAGCTCATGATGCTCCAGAGCCTGTTCAATTTCAGCCAGCACCCCTTCGGTAAGAC
CGTTATTGCCCAGCATCACCACCGGTTTTAACGGATGCGCCAGGCCTTTCAGGTGCTGTTTTTGTTTATTATTCAGATTC
ATT--GTCTT-TTTT---GCTTAAGTTGGGATTGAAAACGGTACATTCTACCGCCATCTCATGTATATCACCAA---A
>CP028714.1:1346824-1347126 Escherichia coli strain Mt1B1 chromosome
ATGACCTGTACATTA---------CAGGCGCCGGTTTCGCGCACGATAGCTTCCACGATCAAGGTTTTAGTTTCGCGATC
TTCGGTGGCGATTTTCACCTTGATGAGTTCATGGTGCTCTAACGCTTGTTCAATCTCGGCCAGCACCCCTTCGGTCAAAC
CATTACTGCCAAGCAGAACAACTGGCTTGAGCGGATGTGCCAGACCTTTCAGGTGCTGTTTTTGTTTAGTACTCAGATTC
ATC--GTATT-TTTT---GCTTACGTTGGGATTGAAAACGGGTCATTCTACCGCCATCTCCCATATATCACCAAATAG
>CP056968.1:c4027101-4026799 Escherichia fergusonii strain RHB41-C15 chromosome	complete genome
ATGACCTGTACATTA---------CAGGCGCCGGTTTCGCGCACGATAGCTTCCACGATCAAGGTTTTAGTTTCGCGATC
TTCGGTGGCGATTTTCACCTTGATGAGTTCATGGTGCTCTAACGCTTGTTCAATCTCGGCCAGCACCCCTTCGGTCAAAC
CATTACTGCCAAGCAGAACAACTGGCTTGAGCGGATGTGCCAGACCTTTCAGGTGCTGTTTTTGTTTAGTACTCAGATTC
ATC--GTATT-TTTT---GCTTACGTTGGGATTGAAAACGGGTCATTCTACCGCCATCTCCCATATATCACCAAATAG
>CP057402.1:c4127521-4127219 Escherichia coli strain RHB27-C21 chromosome	complete genome
ATGACCTGTACATTA---------CAGGCGCCGGTTTCGCGCACGATAGCTTCCACGATCAAGGTTTTAGTTTCGCGATC
TTCGGTGGCGATTTTCACCTTGATGAGTTCATGGTGCTCTAACGCTTGTTCAATCTCGGCCAGCACCCCTTCGGTCAAAC
CATTACTGCCAAGCAGAACAACTGGCTTGAGCGGATGTGCCAGACCTTTCAGGTGCTGTTTTTGTTTAGTACTCAGATTC
ATC--GTATT-TTTT---GCTTACGTTGGGATTGAAAACGGGTCATTCTACCGCCATCTCCCATATATCACCAAATAG
>CP089448.1:570659-570901 Klebsiella michiganensis strain 8-1 chromosome	complete genome
ATGACCTGTACATTA---------CAGGCGCCGGTTTCGCGCACGATAGCTTCCACGATCAAGGTTTTAGTTTCGCGATC
TTCCGAGGCGATCTTCACCTTGATAAGTTCATGGTGCTCTAACGCTTGTTCAATCTCGGCCAGTACCCCTTCGGTCAAAC
CATTGTTGCCAAGCATAACTACCGGCTTGAGCGGATGTGCCAGACCTTTCAGGTGCTGTTTTTGTTTAGTACTCAGATTC
ATC--GTATT-TTTT---------------------------------------------------------------
>AP024561.1:c1677275-1676973 Escherichia coli NIPH17_0036 DNA	complete genome
ATGACCTGTACATTA---------CAGGCGCCGGTTTCGCGCACGATAGCTTCCACGATCAAGGTTTTAGTTTCGCGATC
TTCGGTGGCGATTTTCACCTTGATGAGTTCATGGTGCTCTAACGCTTGTTCAATCTCGGCCAGCACCCCTTCGGTCAAAC
CATTACTGCCAAGCAGAACAACTGGCTTGAGCGGATGTGCCAGACCTTTCAGGTGCTGTTTTTGTTTAGTACTCAGATTC
ATC--GTATT-TTTT---GCTTACGTTGGGATTGAAAACGGGTCATTCTACCGCCATCTCCCATATATCACCAAATAG
>CP062769.1:654925-655227 Escherichia coli O157:H7 strain Z852 chromosome	complete genome
ATGACCTGTACATTA---------CAGGCGCCGGTTTCGCGCACGATAGCTTCCACGATCAAGGTTTTAGTTTCGCGATC
TTCGGTGGCGATTTTCACCTTGATGAGTTCATGGTGCTCTAACGCTTGTTCAATCTCGGCCAGCACCCCTTCGGTCAAAC
CATTACTGCCAAGCAGAACAACTGGCTTGAGCGGATGTGCCAGACCTTTCAGGTGCTGTTTTTGTTTAGTACTCAGATTC
ATC--GTATT-TTTT---GCTTACGTTGGGATTGAAAACGGGTCATTCTACCGCCATCTCCCATATATCACCAAATAG
>CP089272.1:650266-650568 Escherichia coli O157:H7 strain M1300706001A chromosome	complete genome
ATGACCTGTACATTA---------CAGGCGCCGGTTTCGCGCACGATAGCTTCCACGATCAAGGTTTTAGTTTCGCGATC
TTCGGTGGCGATTTTCACCTTGATGAGTTCATGGTGCTCTAACGCTTGTTCAATCTCGGCCAGCACCCCTTCGGTCAAAC
CATTACTGCCAAGCAGAACAACTGGCTTGAGCGGATGTGCCAGACCTTTCAGGTGCTGTTTTTGTTTAGTACTCAGATTC
ATC--GTATT-TTTT---GCTTACGTTGGGATTGAAAACGGGTCATTCTACCGCCATCTCCCATATATCACCAAATAG
>LR778153.1:835653-835955 Escherichia coli isolate SC480 genome assembly	chromosome: omosome1
ATGACCTGTACATTA---------CAGGCGCCGGTTTCGCGCACGATAGCTTCCACGATCAAGGTTTTAGTTTCGCGATC
TTCGGTGGCGATTTTCACCTTGATGAGTTCATGGTGCTCTAACGCTTGTTCAATCTCGGCCAGCACCCCTTCGGTCAAAC
CATTACTGCCAAGCAGAACAACTGGCTTGAGCGGATGTGCCAGACCTTTCAGGTGCTGTTTTTGTTTAGTACTCAGATTC
ATC--GTATT-TTTT---GCTTACGTTGGGATTGAAAACGGGTCATTCTACCGCCATCTCCCATATATCACCAAATAG
>CP057681.1:c2158961-2158659 Escherichia fergusonii strain RHB18-C04 chromosome	complete genome
ATGACCTGTACATTA---------CAGGCGCCGGTTTCGCGCACGATAGCTTCCACGATCAAGGTTTTAGTCTCGCGATC
TTCGGTGGCGATTTTCACCTTGATGAGTTCATGGTGCTCTAACGCTTGTTCAATCTCGGCCAGCACCCCTTCGGTCAAAC
CATTACTGCCAAGCAGAACAACTGGCTTGAGCGGATGTGCCAGACCTTTCAGGTGCTGTTTTTGTTTAGTACTCAGATTC
ATC--GTATT-TTTT---GCTTACGTTGGGATTGAAAACGGGTCATTCTACCGCCATCTCCCATATATCACCAAATAG
>OW849030.1:571807-572049 Raoultella ornithinolytica isolate 0 genome assembly	chromosome: main
ATGACCTGTACGTTA---------CAGGCGCCGGTTTCGCGCACGATAGCTTCCACGATCAAGGTTTTAGTTTCGCGGTC
TTCCGATGCGATTTTCACCTTGATGAGCTCATGGTGCTCTAACGCTTGTTCGATCTCGGCCAGTACCCCTTCGGTCAAAC
CATTGTTGCCAAGCATAACTACCGGCTTGAGCGGATGTGCCAGACCTTTCAGGTGCTGTTTTTGTTTAGTACTCAGATTC
ATC--GTATT-TTTT---------------------------------------------------------------
>LR890698.1:545065-545307 Klebsiella pneumoniae isolate KSB1_10B-sc-2280232 genome assembly	chromosome: 1
ATGACCTGTACGTTA---------CAGGCGCCGGTTTCACGTACGATGGCTTCCACGATCAAGGCTTTAGTTTCGCGATC
TTCTGAGGCGATCTTCACCTTGATGAGCTCATGGTGCCCTAACGCTTGTTCGATCTCGGCCAGTACCCCTTCGGTCAAAC
CATTATTGCCAAGCATAACTACCGGCTTGAGCGGATGTGCCAGACCTTTCAGGTGCTGTTTTTGTTTAGTACTCAGATTC
ATC--GTGTT-TTTT---------------------------------------------------------------
>AP026746.1:c3669085-3668783 Escherichia coli PV06-71 O165:H25 DNA	complete genome
ATGACCTGTACATTA---------CAGGCGCCGGTTTCGCGCACGATAGCTTCCACGATCAAGGTTTTTGTTTCGCGATC
TTCGGTGGCGATTTTCACCTTGATGAGTTCATGGTGCTCTAACGCTTGTTCAATCTCGGCCAGCACCCCTTCGGTCAAAC
CATTACTGCCAAGCAGAACAACTGGCTTGAGCGGATGTGCCAGACCTTTCAGGTGCTGTTTTTGTTTAGTACTCAGATTC
ATC--GTATT-TTTT---GCTTACGTTGGGATTGAAAACGGGTCATTCTACCGCCATCTCCCATATATCACCAAATAG
>CP051694.1:587426-587728 Escherichia coli strain SCU-313 chromosome	complete genome
ATGACCTGTACATTA---------CAGGCGCCGGTTTCGCGCACGATAGCTTCCACGATCAAGGTTTTAGTTTCGCGATC
TTCGGTGGCGATTTTCACCTTGATGAGTTCATGGTGCTCTAACGCTTGTTCAATCTCGGCCAGCACCCCTTCGGTCAAAC
CATTACTGCCAAGCAGAACAACTGGCTTGAGCGGATGTGCCAGACCTTTCAGGTGCTGTTTTTGTTTAGTACTCAGATTC
ATC--GTATT-TTTT---GCTTACGTTGGGATTGAAAACGGGTCATTCTACCGCCATCTCCCATATATCACCAAATAG
>CP009458.1:c611984-611685 Cedecea neteri strain M006	complete genome
ATGACCTGTACGTTA---------CAGGCGCCGGTTTCCCGCACGATGGCATCCACAATTAAGGTTTTGTTTTCGCGATC
TTCCGTTGCGATCTTCACCTTGATTAATTCATGGTGCTCAAGCGCTTGTTCAATCTCGGCCAGTACCCCTTCGGTCAAAC
CATTATTGCCAAGCATAACCACCGGCTTGAGCGGATGGGCCAGACCTTTTAGGTGCTGTTTTTGTTTAGTACTCAGATTC
ATC--GTATT-TTTT---GCTTACGTTGGGATTGAAAACGGTTCATTCTACCGCCATCTCCAGTGTATCGCCAA---A
>CP104423.1:352837-353139 Shigella sonnei strain 1527837 chromosome	complete genome
ATGACCTGTACATTA---------CAGGCGCCGGTTTCGCGCACGATAGCTTCCACGATCAAGGTTTTTGTTTCGCGATC
TTCGGTGGCGATTTTCACCTTGATGAGTTCATGGTGCTCTAACGCTTGTTCAATCTCGGCCAGCACCCCTTCGGTCAAAC
CATTACTGCCAAGCAGAACAACTGGCTTGAGCGGATGTGCCAGACCTTTCAGGTGCTGTTTTTGTTTAGTACTCAGATTC
ATC--GTATT-TTTT---GCTTACGTTGGGATTGAAAATGGGTCATTCTACCGCCATCTCCCATATATCACCAAATAG
>CP056653.1:552635-552877 Citrobacter freundii strain RHBSTW-00214 chromosome	complete genome
ATGACCTGCACATTA---------CAGGCGCCGGTTTCGCGTACGATAGCTTCCACGATCAAGGTTTTAGTATCGCGATC
TTCCGAGGCGATTTTCACCTTGATAAGTTCATGGTGCTCTAACGCTTGTTCAATCTCGGCCAGTACCCCTTCGGTCAAAC
CATTGTTGCCAAGCATAACTACAGGCTTGAGCGGATGTGCCAGACCTTTCAGGTGCTGTTTTTGTTTAGTACTCAGATTC
ATC--GTATA-TTTT---------------------------------------------------------------
>CP027328.1:1144970-1145272 Escherichia coli strain 2014C-3741 chromosome
ATGACCTGTACATTA---------CAGGCGCCGGTTTCGCGCACGATAGCTTCCACGATCAAGGTTTTAGTTTCGCGATC
TTCGGTGGCGATTTTCACCTTGATGAGTTCATGGTGCTCTAACGCTTGTTCAATCTCGGCCAGCACCCCTTCGGTCAAAC
CATTACTGCCAAGCAGAACAACTGGCTTGAGCGGATGTGCCAGACCTTTCAGGTGCTGTTTTTGTTTAGTACTCAGATTC
ATC--GTATT-TTTT---GCTTACGTTGGGATTGAAAACGGGTCATTCTACCGCCATCTCCCATATATCACCAAATAG
>CP077646.1:3068947-3069249 Escherichia coli strain ST866 chromosome	complete genome
ATGACCTGTACATTA---------CAGGCGCCGGTTTCGCGCACGATAGCTTCCACGATCAAGGTTTTAGTTTCGCGATC
TTCGGTGGCGATTTTCACCTTGATGAGTTCATGGTGCTCTAACGCTTGTTCAATCTCGGCCAGCACCCCTTCGGTCAAAC
CATTACTGCCAAGCAGAACAACTGGCTTGAGCGGATGTGCCAGACCTTTCAGGTGCTGTTTTTGTTTAGTACTCAGATTC
ATC--GTATT-TTTT---GCTTACGTTGGGATTGAAAACGGGTCATTCTACCGCCATCTCCCATATATCACCAAATAG
>CP061264.1:554746-555048 Escherichia coli strain STEC1024 chromosome	complete genome
ATGACCTGTACATTA---------CAGGCGCCGGTTTCGCGCACGATAGCTTCCACGATCAAGGTTTTAGTTTCGCGATC
TTCGGTGGCGATTTTCACCTTGATGAGTTCATGGTGCTCTAACGCTTGTTCAATCTCGGCCAGCACCCCTTCGGTCAAAC
CATTACTGCCAAGCAGAACAACTGGCTTGAGCGGATGTGCCAGACCTTTCAGGTGCTGTTTTTGTTTAGTACTCAGATTC
ATC--GTATT-TTTT---GCTTACGTTGGGATTGAAAACGGGTCATTCTACCGCCATCTCCCATATATCACCAAATAG
>CP067413.1:565059-565121 Raoultella ornithinolytica strain TET32 chromosome	complete genome
--------------------------------------------------------------------------------
--------------------------------------------------------------------------------
--------------------------------------------------------------------------------
--------TT-TTTT---GCTTACGTTGGGATTGAAAACGGTTCATTCTACCGCCATCTCCCATATATCGCCAA---A
>CP028310.1:c3363776-3363474 Escherichia coli strain APEC 01 chromosome
ATGACCTGTACATTA---------CAGGCGCCGGTTTCGCGCACGATAGCTTCCACGATCAAGGTTTTAGTTTCGCGATC
TTCGGTGGCGATTTTCACCTTGATGAGTTCATGGTGCTCTAACGCTTGTTCAATCTCGGTCAGCACCCCTTCGGTCAAAC
CATTACTGCCAAGCAGAACAACTGGCTTGAGCGGATGTGCCAGACCTTTCAGGTGCTGTTTTTGTTTAGTACTCAGATTC
ATC--GTATT-TTTT---GCTTACGTTGGGATTGAAAACGGGTCATTCTACCGCCATCTCCCATATATCACCAAATAG
>CP067413.1:564821-565063 Raoultella ornithinolytica strain TET32 chromosome	complete genome
ATGACCTGTACGTTA---------CAGGCGCCGGTTTCGCGCACGATAGCTTCCACGATCAAGGTTTTAGTTTCGCGGTC
TTCCGATGCGATTTTCACCTTGATGAGCTCATGGTGCTCTAACGCTTGTTCGATCTCGGCCAGTACCCCTTCGGTCAAAC
CATTGTTGCCAAGCATAACTACCGGCTTGAGCGGATGTGCCAGACCTTTCAGGTGCTGTTTTTGTTTAGTACTCAGATTC
ATC--GTATT-TTTT---------------------------------------------------------------
>CP015241.1:c1502081-1501779 Escherichia coli strain 2013C-4465	complete genome
ATGACCTGTACATTA---------CAGGCGCCGGTTTCGCGCACGATAGCTTCCACGATCAAGGTTTTAGTTTCGCGATC
TTCGGTGGCGATTTTCACCTTGATGAGTTCATGGTGCTCTAACGCTTGTTCAATCTCGGCCAGCACCCCTTCGGTCAAAC
CATTACTGCCAAGCAGAACAACTGGCTTGAGCGGATGTGCCAGACCTTTCAGGTGCTGTTTTTGTTTAGTACTCAGATTC
ATC--GTATT-TTTT---GCTTACGTTGGGATTGAAAACGGGTCATTCTACCGCCATCTCCCATATATCACCAAATAG
>CP045522.1:c3978577-3978275 Shigella flexneri strain 5908.2 chromosome	complete genome
ATGACCTGTACATTA---------CAGGCGCCGGTTTCGCGCACGATAGCTTCCACGATCAAGGTTTTTGTTTCGCGATC
TTCGGTGGCGATTTTCACCTTGATGAGTTCATGGTGCTCTAACGCTTGTTCAATCTCGGCCAGCACCCCTTCGGTCAAAC
CATTACTGCCAAGCAGAACAACTGGCTTGAGCGGATGTGCCAGACCTTTCAGGTGCTGTTTTTGTTTAGTACTCAGATTC
ATC--GTATT-TTTT---GCTTACGTTGGGATTGAAAACGGGTCATTCTACCGCCATCTCCCATATATCACCAAATAG
>CP088400.1:4114903-4115205 Escherichia coli strain F16EC0456 chromosome	complete genome
ATGACCTGTACATTA---------CAGGCGCCGGTTTCGCGCACGATAGCTTCCACGATCAAGGTTTTAGTTTCGCGATC
TTCGGTGGCGATTTTCACCTTGATGAGTTCATGGTGCTCTAACGCTTGTTCAATCTCGGCCAGCACCCCTTCGGTCAAAC
CATTACTGCCAAGCAGAACAACTGGCTTGAGCGGATGTGCCAGACCTTTCAGGTGCTGTTTTTGTTTAGTACTCAGATTC
ATC--GTATT-TTTT---GCTTACGTTGGGATTGAAAACGGGTCATTCTACCGCCATCTCCCATATATCACCAAATAG
>HG428755.1:c3590086-3589784 Escherichia coli PMV-1 main chromosome	complete genome
ATGACCTGTACATTA---------CAGGCGCCGGTTTCGCGCACGATAGCTTCCACGATCAAGGTTTTAGTTTCGCGATC
TTCGGTGGCGATTTTCACCTTGATGAGTTCATGGTGCTCTAACGCTTGTTCAATCTCGGCCAGCACCCCTTCGGTCAAAC
CATTACTGCCAAGCAGAACAACTGGCTTGAGCGGATGTGCCAGACCTTTCAGGTGCTGTTTTTGTTTAGTACTCAGATTC
ATC--GTATT-TTTT---GCTTACGTTGGGATTGAAAACGGGTCATTCTACCGCCATCTCCCATATATCACCAAATAG
>CP028738.1:598372-598674 Escherichia coli strain A38 chromosome	complete genome
ATGACCTGTACATTA---------CAGGCGCCGGTTTCGCGCACGATAGCTTCCACGATCAAGGTTTTAGTTTCGCGATC
TTCGGTGGCGATTTTCACCTTGATGAGTTCATGGTGCTCTAACGCTTGTTCAATCTCGGCCAGCACCCCTTCGGTCAAAC
CATTACTGCCAAGCAGAACAACTGGCTTGAGCGGATGTGCCAGACCTTTCAGGTGCTGTTTTTGTTTAGTACTCAGATTC
ATC--GTATT-TTTT---GCTTACGTTGGGATTGAAAACGGGTCATTCTACCGCCATCTCCCATATATCACCAAATAG
>CP077225.1:3990280-3990582 Escherichia coli strain FDAARGOS_1384 chromosome	complete genome
ATGACCTGTACATTA---------CAGGCGCCGGTTTCGCGCACGATAGCTTCCACGATCAAGGTTTTAGTTTCGCGATC
TTCGGTGGCGATTTTCACCTTGATGAGTTCATGGTGCTCTAACGCTTGTTCAATCTCGGCCAGCACCCCTTCGGTCAAAC
CATTACTGCCAAGCAGAACAACTGGCTTGAGCGGATGTGCCAGACCTTTCAGGTGCTGTTTTTGTTTAGTACTCAGATTC
ATC--GTATT-TTTT---GCTTACGTTGGGATTGAAAACGGGTCATTCTACCGCCATCTCCCATATATCACCAAATAG
>LR134239.1:548990-549292 Escherichia coli strain NCTC9100 genome assembly	chromosome: 1
ATGACCTGTACATTA---------CAGGCGCCGGTTTCGCGCACGATAGCTTCCACGATCAAGGTTTTAGTTTCGCGATC
TTCGGTGGCGATTTTCACCTTGATGAGTTCATGGTGCTCTAACGCTTGTTCAATCTCGGCCAGCACCCCTTCGGTCAAAC
CATTACTGCCAAGCAGAACAACTGGCTTGAGCGGATGTGCCAGACCTTTCAGGTGCTGTTTTTGTTTAGTACTCAGATTC
ATC--GTATT-TTTT---GCTTACGTTGGGATTGAAAACGGGTCATTCTACCGCCATCTCCCATATATCACCAAATAG
>CP057927.1:c2559753-2559451 Escherichia coli strain RHB09-C23 chromosome	complete genome
ATGACCTGTACATTA---------CAGGCGCCGGTTTCGCGCACGATAGCTTCCACGATCAAGGTTTTAGTTTCGCGATC
TTCGGTGGCGATTTTCACCTTGATGAGTTCATGGTGCTCTAACGCTTGTTCAATCTCGGCCAGCACCCCTTCGGTCAAAC
CATTACTGCCAAGCAGAACAACTGGCTTGAGCGGATGTGCCAGACCTTTCAGGTGCTGTTTTTGTTTAGTACTCAGATTC
ATC--GTATT-TTTT---GCTTACGTTGGGATTGAAAACGGGTCATTCTACCGCCATCTCCCATATATCACCAAATAG
>CP060885.1:612072-612374 Escherichia coli strain EC24 chromosome	complete genome
ATGACCTGTACATTA---------CAGGCGCCGGTTTCGCGCACGATAGCTTCCACGATCAAGGTTTTAGTTTCGCGATC
TTCGGTGGCGATTTTCACCTTGATGAGTTCATGGTGCTCTAACGCTTGTTCAATCTCGGCCAGCACCCCTTCGGTCAAAC
CATTACTGCCAAGCAGAACAACTGGCTTGAGCGGATGTGCCAGACCTTTCAGGTGCTGTTTTTGTTTAGTACTCAGATTC
ATC--GTATT-TTTT---GCTTACGTTGGGATTGAAAACGGGTCATTCTACCGCCATCTCCCATATATCACCAAATAG
>CP027307.1:4880346-4880648 Escherichia coli strain 2015C-3108 chromosome	complete genome
ATGACCTGTACATTA---------CAGGCGCCGGTTTCGCGCACGATAGCTTCCACGATCAAGGTTTTAGTTTCGCGATC
TTCGGTGGCGATTTTCACCTTGATGAGTTCATGGTGCTCTAACGCTTGTTCAATCTCGGCCAGCACCCCTTCGGTCAAAC
CATTACTGCCAAGCAGAACAACTGGCTTGAGCGGATGTGCCAGACCTTTCAGGTGCTGTTTTTGTTTAGTACTCAGATTC
ATC--GTATT-TTTT---GCTTACGTTGGGATTGAAAACGGGTCATTCTACCGCCATCTCCCATATATCACCAAATAG
>CP020847.1:c1857751-1857689 Klebsiella variicola strain KPN1481 chromosome	complete genome
--------------------------------------------------------------------------------
--------------------------------------------------------------------------------
--------------------------------------------------------------------------------
--------TT-TTTT---GCTTACGTTGGGATTGAAAACGGGTCATTCTACCGCCATCTCCCATATATCGCCAA---A
>CP088820.1:630693-630995 Escherichia coli strain A17EC0350 chromosome	complete genome
ATGACCTGTACATTA---------CAGGCGCCGGTTTCGCGCACGATAGCTTCCACGATCAAGGTTTTAGTTTCGCGATC
TTCGGTGGCGATTTTCACCTTGATGAGTTCATGGTGCTCTAACGCTTGTTCAATCTCGGCCAGCACCCCTTCGGTCAAAC
CATTACTGCCAAGCAGAACAACTGGCTTGAGCGGATGTGCCAGACCTTTCAGGTGCTGTTTTTGTTTAGTACTCAGATTC
ATC--GTATT-TTTT---GCTTACGTTGGGATTGAAAACGGGTCATTCTACCGCCATCTCCCATATATCACCAAATAG
>CP057600.1:535436-535738 Escherichia coli strain RHB21-C11 chromosome	complete genome
ATGACCTGTACATTA---------CAGGCGCCGGTTTCGCGCACGATAGCTTCCACGATCAAGGTTTTAGTTTCGCGATC
TTCGGTGGCGATTTTCACCTTGATGAGTTCATGGTGCTCTAACGCTTGTTCAATCTCGGCCAGCACCCCTTCGGTCAAAC
CATTACTGCCAAGCAGAACAACTGGCTTGAGCGGATGTGCCAGACCTTTCAGGTGCTGTTTTTGTTTAGTACTCAGATTC
ATC--GTATT-TTTT---GCTTACGTTGGGATTGAAAACGGGTCATTCTACCGCCATCTCCCATATATCACCAAATAG
>CP014092.2:3662443-3662745 Escherichia coli strain FDAARGOS_95 chromosome	complete genome
ATGACCTGTACATTA---------CAGGCGCCGGTTTCGCGCACGATAGCTTCCACGATCAAGGTTTTAGTTTCGCGATC
TTCGGTGGCGATTTTCACCTTGATGAGTTCATGGTGCTCTAACGCTTGTTCAATCTCGGCCAGCACCCCTTCGGTCAAAC
CATTACTGCCAAGCAGAACAACTGGCTTGAGCGGATGTGCCAGACCTTTCAGGTGCTGTTTTTGTTTAGTACTCAGATTC
ATC--GTATT-TTTT---GCTTACGTTGGGATTGAAAACGGGTCATTCTACCGCCATCTCCCATATATCACCAAATAG
>CP057323.1:573365-573607 Citrobacter freundii strain RHB30-C03 chromosome	complete genome
ATGACCTGTACATTG---------CAGGCGCCGGTTTCGCGTACGATAGCTTCCACGATCAAGGTTTTAGTATCGCGATC
TTCCGAGGCGATTTTCACCTTGATAAGTTCATGGTGCTCTAACGCTTGTTCAATCTCGGCCAGTACCCCTTCGGTCAAAC
CATTATTGCCAAGCATAACTACAGGCTTGAGCGGATGTGCCAGACCTTTCAGGTGCTGTTTTTGTTTAGTACTCAGATTC
ATC--GTATA-TTTT---------------------------------------------------------------
>LR890714.1:626948-627250 Escherichia coli isolate MSB1_6C-sc-2280315 genome assembly	chromosome: 1
ATGACCTGTACATTA---------CAGGCGCCGGTTTCGCGCACGATAGCTTCCACGATCAAGGTTTTAGTTTCGCGATC
TTCGGTGGCGATTTTCACCTTGATGAGTTCATGGTGCTCTAACGCTTGTTCAATCTCGGCCAGCACCCCTTCGGTCAAAC
CATTACTGCCAAGCAGAACAACTGGCTTGAGCGGATGTGCCAGACCTTTCAGGTGCTGTTTTTGTTTAGTACTCAGATTC
ATC--GTATT-TTTT---GCTTACGTTGGGATTGAAAACGGGTCATTCTACCGCCATCTCCCATATATCACCAAATAG
>CP103479.1:653011-653313 Escherichia coli strain 4621 chromosome	complete genome
ATGACCTGTACATTA---------CAGGCGCCGGTTTCGCGCACGATAGCTTCCACGATCAAGGTTTTAGTTTCGCGATC
TTCGGTGGCGATTTTCACCTTGATGAGTTCATGGTGCTCTAACGCTTGTTCAATCTCGGCCAGCACCCCTTCGGTCAAAC
CATTACTGCCAAGCAGAACAACTGGCTTGAGCGGATGTGCCAGACCTTTCAGGTGCTGTTTTTGTTTAGTACTCAGATTC
ATC--GTATT-TTTT---GCTTACGTTGGGATTGAAAACGGATCATTCTACCGCCATCTCCCATATATCACCAAATAG
>CP017249.1:599609-599911 Escherichia coli strain NADC 5570/86-24/6565	complete genome
ATGACCTGTACATTA---------CAGGCGCCGGTTTCGCGCACGATAGCTTCCACGATCAAGGTTTTAGTTTCGCGATC
TTCGGTGGCGATTTTCACCTTGATGAGTTCATGGTGCTCTAACGCTTGTTCAATCTCGGCCAGCACCCCTTCGGTCAAAC
CATTACTGCCAAGCAGAACAACTGGCTTGAGCGGATGTGCCAGACCTTTCAGGTGCTGTTTTTGTTTAGTACTCAGATTC
ATC--GTATT-TTTT---GCTTACGTTGGGATTGAAAACGGGTCATTCTACCGCCATCTCCCATATATCACCAAATAG
>CP092463.1:502007-502069 Citrobacter freundii strain Cf7308 chromosome	complete genome
--------------------------------------------------------------------------------
--------------------------------------------------------------------------------
--------------------------------------------------------------------------------
------------TTT---GCTTACGTTGGGATTGAAAACGGGTCATTCTACCGCCATCTCCCATATATCACCAAATAG
>CP057636.1:c4258210-4257908 Escherichia coli strain RHB20-C11 chromosome	complete genome
ATGACCTGTACATTA---------CAGGCGCCGGTTTCGCGCACGATAGCTTCCACGATCAAGGTTTTAGTTTCGCGATC
TTCGGTGGCGATTTTCACCTTGATGAGTTCATGGTGCTCTAACGCTTGTTCAATCTCGGCCAGCACCCCTTCGGTCAAAC
CATTACTGCCAAGCAGAACAACTGGCTTGAGCGGATGTGCCAGACCTTTCAGGTGCTGTTTTTGTTTAGTACTCAGATTC
ATC--GTATT-TTTT---GCTTACGTTGGGATTGAAAACGGGTCATTCTACCGCCATCTCCCATATATCACCAAATAG
>CP055099.1:542699-543001 Shigella flexneri strain SWHIN_107 chromosome	complete genome
ATGACCTGTACATTA---------CAGGCGCCGGTTTCGCGCACGATAGCTTCCACGATCAAGGTTTTAGTTTCGCGATC
TTCGGTGGCGATTTTCACCTTGATGAGTTCATGGTGCTCTAACGCTTGTTCAATCTCGGCCAGCACCCCTTCGGTCAAAC
CATTACTGCCAAGCAGAACAACTGGCTTGAGCGGATGTGCCAGACCTTTCAGGTGCTGTTTTTGTTTAGTACTCAGATTC
ATC--GTATT-TTTT---GCTTACGTTGGGATTGAAAACGGGTCATTCTACCGCCATCTCCCATATATCACCAAATAG
>CP057479.1:3720989-3721291 Escherichia coli strain RHB25-C12 chromosome	complete genome
ATGACCTGTACATTA---------CAGGCGCCGGTTTCGCGCACGATAGCTTCCACGATCAAGGTTTTAGTTTCGCGATC
TTCGGTGGCGATTTTCACCTTGATGAGTTCATGGTGCTCTAACGCTTGTTCAATCTCGGCCAGCACCCCTTCGGTCAAAC
CATTACTGCCAAGCAGAACAACTGGCTTGAGCGGATGTGCCAGACCTTTCAGGTGCTGTTTTTGTTTAGTACTCAGATTC
ATC--GTATT-TTTT---GCTTACGTTGGGATTGAAAACGGGTCATTCTACCGCCATCTCCCATATATCACCAAATAG
>CP049015.1:c4405882-4405640 Citrobacter freundii ATCC 8090 = MTCC 1658 = NBRC 12681 strain ATCC 8090 chromosome	complete genome
ATGACCTGCACATTA---------CAGGCGCCGGTTTCGCGTACGATAGCTTCCACGATCAAGGTTTTAGTATCGCGATC
TTCCGAGGCGATTTTCACCTTGATAAGTTCATGGTGCTCTAACGCTTGTTCAATCTCGGCCAGTACCCCTTCGGTCAAAC
CATTGTTGCCAAGCATAACTACAGGCTTGAGCGGATGTGCCAGACCTTTCAGGTGCTGTTTTTGTTTAGTACTCAGATTC
ATC--GTATA-TTTT---------------------------------------------------------------
>CP023357.1:729746-730048 Escherichia coli strain 317 chromosome	complete genome
ATGACCTGTACATTA---------CAGGCGCCGGTTTCGCGCACGATAGCTTCCACGATCAAGGTTTTAGTTTCGCGATC
TTCGGTGGCGATTTTCACCTTGATGAGTTCATGGTGCTCTAACGCTTGTTCAATCTCGGCCAGCACCCCTTCGGTCAAAC
CATTACTGCCAAGCAGAACAACTGGCTTGAGCGGATGTGCCAGACCTTTCAGGTGCTGTTTTTGTTTAGTACTCAGATTC
ATC--GTATT-TTTT---GCTTACGTTGGGATTGAAAACGGGTCATTCTACCGCCATCTCCCATATATCACCAAATAG
>CP088668.1:c2376800-2376498 Escherichia coli strain C16EC0292 chromosome	complete genome
ATGACCTGTACATTA---------CAGGCGCCGGTTTCGCGCACGATAGCTTCCACGATCAAGGTTTTAGTTTCGCGATC
TTCGGTGGCGATTTTCACCTTGATGAGTTCATGGTGCTCTAACGCTTGTTCAATCTCGGCCAGCACCCCTTCGGTCAAAC
CATTACTGCCAAGCAGAACAACTGGCTTGAGCGGATGTGCCAGACCTTTCAGGTGCTGTTTTTGTTTAGTACTCAGATTC
ATC--GTATT-TTTT---GCTTACGTTGGGATTGAAAACGGGTCATTCTACCGCCATCTCCCATATATCACCAAATAG
>CP045726.1:517097-517159 Citrobacter freundii strain zone4 chromosome	complete genome
--------------------------------------------------------------------------------
--------------------------------------------------------------------------------
--------------------------------------------------------------------------------
------------TTT---GCTTACGTTGGGATTGAAAACGGGTCATTCTACCGCCATCTCCCATATATCACCAAATAG
>AP026095.1:635038-635340 Escherichia coli 53_142304 DNA	complete genome
ATGACCTGTACATTA---------CAGGCGCCGGTTTCGCGCACGATAGCTTCCACGATCAAGGTTTTAGTTTCGCGATC
TTCGGTGGCGATTTTCACCTTGATGAGTTCATGGTGCTCTAACGCTTGTTCAATCTCGGCCAGCACCCCTTCGGTCAAAC
CATTACTGCCAAGCAGAACAACTGGCTTGAGCGGATGTGCCAGACCTTTCAGGTGCTGTTTTTGTTTAGTACTCAGATTC
ATC--GTATT-TTTT---GCTTACGTTGGGATTGAAAACGGGTCATTCTACCGCCATCTCCCATATATCACCAAATAG
>CP063739.1:c4370586-4370284 Escherichia coli strain 18SC04V04-EC chromosome	complete genome
ATGACCTGTACATTA---------CAGGCGCCGGTTTCGCGCACGATAGCTTCCACGATCAAGGTTTTAGTTTCGCGATC
TTCGGTGGCGATTTTCACCTTGATGAGTTCATGGTGCTCTAACGCTTGTTCAATCTCGGCCAGCACCCCTTCGGTCAAAC
CATTACTGCCAAGCAGAACAACTGGCTTGAGCGGATGTGCCAGACCTTTCAGGTGCTGTTTTTGTTTAGTACTCAGATTC
ATC--GTATT-TTTT---GCTTACGTTGGGATTGAAAACGGGTCATTCTACCGCCATCTCCCATATATCACCAAATAG
>CP043295.1:3212346-3212648 Escherichia coli strain WCHEC040047 chromosome	complete genome
ATGACCTGTACATTA---------CAGGCGCCGGTTTCGCGCACGATAGCTTCCACGATCAAGGTTTTAGTTTCGCGATC
TTCGGTGGCGATTTTCACCTTGATGAGTTCATGGTGCTCTAACGCTTGTTCAATCTCGGCCAGCACCCCTTCGGTCAAAC
CATTACTGCCAAGCAGAACAACTGGCTTGAGCGGATGTGCCAGACCTTTCAGGTGCTGTTTTTGTTTAGTACTCAGATTC
ATC--GTATT-TTTT---GCTTACGTTGGGATTGAAAACGGGTCATTCTACCGCCATCTCCCATATATCACCAAATAG
>CP032078.1:641468-641770 Escherichia coli strain CT30 chromosome	complete genome
ATGACCTGTACATTA---------CAGGCGCCGGTTTCGCGTACGATAGCTTCCACGATCAAGGTTTTAGTTTCGCGATC
TTCGGTGGCGATTTTCACCTTGATGAGTTCATGGTGCTCTAACGCTTGTTCAATCTCGGCCAGCACCCCTTCGGTCAAAC
CATTACTGCCAAGCAGAACAACTGGCTTGAGCGGATGTGCCAGACCTTTCAGGTGCTGTTTTTGTTTAGTACTCAGATTC
ATC--GTATT-TTTT---GCTTACGTTGGGATTGAAAACGGGTCATTCTACCGCCATCTCCCATATATCGCCAAATAG
>CP047688.1:433856-434155 Serratia marcescens strain 1140- chromosome	complete genome
ATAACTTGCACATTG---------CAGGCGCCCGTTTCACGCACGATAGCATCGGCGATCAGGGTTTTGGTTTCGCGATC
TTCAGCGGCGATTTTTACCTTGATCAGCTCGTGATGCTCCAGAGCCTGTTCAATTTCAGCCAGCACCCCTTCGGTAAGAC
CGTTATTGCCCAGCATCACCACCGGTTTTAACGGATGCGCCAGGCCTTTCAGGTGCTGTTTTTGTTTATTATTCAGATTC
ATT--GTCTT-TTTT---GCTTAAGTTGGGATTGAAAACGGTACATTCTACCGCCATCTCATGTATATCACCAA---A
>CP029141.1:c3059327-3059085 Klebsiella michiganensis strain AR375 chromosome	complete genome
ATGACCTGTACATTA---------CAGGCGCCGGTTTCGCGCACGATAGCTTCCACGATCAAGGTTTTAGTTTCGCGATC
TTCCGAGGCGATCTTCACCTTGATAAGTTCATGGTGCTCTAACGCTTGTTCAATCTCGGCCAGTACCCCTTCGGTCAAAC
CATTGTTGCCAAGCATAACTACCGGCTTGAGCGGATGTGCCAGACCTTTCAGGTGCTGTTTTTGTTTAGTACTCAGATTC
ATC--GTATT-TTTT---------------------------------------------------------------
>CP035276.1:555777-556019 Citrobacter freundii strain R17 chromosome	complete genome
ATGACCTGCACATTA---------CAGGCGCCGGTTTCGCGTACGATAGCTTCCACGATCAAGGTTTTAGTATCGCGATC
TTCCGAGGCGATTTTCACCTTGATAAGTTCATGGTGCTCTAACGCTTGTTCAATCTCGGCCAGTACCCCTTCGGTCAAAC
CATTGTTGCCAAGCATAACTACAGGCTTGAGCGGATGTGCCAGACCTTTCAGGTGCTGTTTTTGTTTAGTACTCAGATTC
ATC--GTATA-TTTT---------------------------------------------------------------
>CP058725.1:3677580-3677882 Escherichia coli strain S171-1 chromosome	complete genome
ATGACCTGTACATTA---------CAGGCGCCGGTTTCGCGCACGATAGCTTCCACGATCAAGGTTTTAGTTTCGCGATC
TTCGGTGGCGATTTTCACCTTGATGAGTTCATGGTGCTCTAACGCTTGTTCAATCTCGGCCAGCACCCCTTCGGTCAAAC
CATTACTGCCAAGCAGAACAACTGGCTTGAGCGGATGTGCCAGACCTTTCAGGTGCTGTTTTTGTTTAGTACTCAGATTC
ATC--GTATT-TTTT---GCTTACGTTGGGATTGAAAACGGGTCATTCTACCGCCATCTCCCATATATCACCAAATAG
>CP056256.1:546972-547214 Citrobacter freundii strain RHBSTW-00902 chromosome	complete genome
ATGACCTGCACATTA---------CAGGCGCCGGTTTCGCGTACGATAGCTTCCACGATCAAGGTTTTAGTATCGCGATC
TTCCGAGGCGATTTTCACCTTGATAAGTTCATGGTGCTCTAACGCTTGTTCAATCTCGGCCAGTACCCCTTCGGTCAAAC
CATTGTTGCCAAGCATAACTACAGGCTTGAGCGGATGTGCCAGACCTTTCAGGTGCTGTTTTTGTTTAGTACTCAGATTC
ATC--GTATA-TTTT---------------------------------------------------------------
>LM993812.1:c3280402-3280100 Escherichia coli genome assembly EcHMS174Chr	chromosome : 1
ATGACCTGTACATTA---------CAGGCGCCGGTTTCGCGCACGATAGCTTCCACGATCAAGGTTTTAGTTTCGCGATC
TTCGGTGGCGATTTTCACCTTGATGAGTTCATGGTGCTCTAACGCTTGTTCAATCTCGGCCAGCACCCCTTCGGTCAAAC
CATTACTGCCAAGCAGAACAACTGGCTTGAGCGGATGTGCCAGACCTTTCAGGTGCTGTTTTTGTTTAGTACTCAGATTC
ATC--GTATT-TTTT---GCTTACGTTGGGATTGAAAACGGGTCATTCTACCGCCATCTCCCATATATCACCAAATAG
>CP055796.1:548347-548649 Escherichia coli strain RHB04-C10 chromosome	complete genome
ATGACCTGTACATTA---------CAGGCGCCGGTTTCGCGCACGATAGCTTCCACGATCAAGGTTTTAGTTTCGCGATC
TTCGGTGGCGATTTTCACCTTGATGAGTTCATGGTGCTCTAACGCTTGTTCAATCTCGGCCAGCACCCCTTCGGTCAAAC
CATTACTGCCAAGCAGAACAACTGGCTTGAGCGGATGTGCCAGACCTTTCAGGTGCTGTTTTTGTTTAGTACTCAGATTC
ATC--GTATT-TTTT---GCTTACGTTGGGATTGAAAACGGGTCATTCTACCGCCATCTCCCATATATCACCAAATAG
>CP035498.1:571420-571722 Escherichia coli strain 04-00955 chromosome	complete genome
ATGACCTGTACATTA---------CAGGCGCCGGTTTCGCGCACGATAGCTTCCACGATCAAGGTTTTAGTTTCGCGATC
TTCGGTGGCGATTTTCACCTTGATGAGTTCATGGTGCTCTAACGCTTGTTCAATCTCGGCCAGCACCCCTTCGGTCAAAC
CATTACTGCCAAGCAGAACAACTGGCTTGAGCGGATGTGCCAGACCTTTCAGGTGCTGTTTTTGTTTAGTACTCAGATTC
ATC--GTATT-TTTT---GCTTACGTTGGGATTGAAAACGGGTCATTCTACCGCCATCTCCCATATATCACCAAATAG
>CP076689.1:c3659398-3659096 Escherichia coli strain S21EC chromosome	complete genome
ATGACCTGTACATTA---------CAGGCGCCGGTTTCGCGCACGATAGCTTCCACGATCAAGGTTTTAGTTTCGCGATC
TTCGGTGGCGATTTTCACCTTGATGAGTTCATGGTGCTCTAACGCTTGTTCAATCTCGGCCAGCACCCCTTCGGTCAAAC
CATTACTGCCAAGCAGAACAACTGGCTTGAGCGGATGTGCCAGACCTTTCAGGTGCTGTTTTTGTTTAGTACTCAGATTC
ATC--GTATT-TTTT---GCTTACGTTGGGATTGAAAACGGGTCATTCTACCGCCATCTCCCATATATCACCAAATAG
>CP068830.1:623702-624004 Escherichia coli strain RIVM_C018707 chromosome	complete genome
ATGACCTGTACATTA---------CAGGCGCCGGTTTCGCGCACGATAGCTTCCACGATCAAGGTTTTAGTTTCGCGATC
TTCGGTGGCGATTTTCACCTTGATGAGTTCATGGTGCTCTAACGCTTGTTCAATCTCGGCCAGCACCCCTTCGGTCAAAC
CATTACTGCCAAGCAGAACAACTGGCTTGAGCGGATGTGCCAGACCTTTCAGGTGCTGTTTTTGTTTAGTACTCAGATTC
ATC--GTATT-TTTT---GCTTACGTTGGGATTGAAAACGGGTCATTCTACCGCCATCTCCCATATATCACCAAATAG
>CP029369.1:590371-590673 Escherichia coli strain WCHEC035148 chromosome	complete genome
ATGACCTGTACATTA---------CAGGCGCCGGTTTCGCGCACGATAGCTTCCACGATCAAGGTTTTAGTTTCGCGATC
TTCGGTGGCGATTTTCACCTTGATGAGTTCATGGTGCTCTAACGCTTGTTCAATCTCGGCCAGCACCCCTTCGGTCAAAC
CATTACTGCCAAGCAGAACAACTGGCTTGAGCGGATGTGCCAGACCTTTCAGGTGCTGTTTTTGTTTAGTACTCAGATTC
ATC--GTATT-TTTT---GCTTACGTTGGGATTGAAAACGGGTCATTCTACCGCCATCTCCCATATATCACCAAATAG
>CP062727.1:654922-655224 Escherichia coli O157:H7 strain Z1812 chromosome	complete genome
ATGACCTGTACATTA---------CAGGCGCCGGTTTCGCGCACGATAGCTTCCACGATCAAGGTTTTAGTTTCGCGATC
TTCGGTGGCGATTTTCACCTTGATGAGTTCATGGTGCTCTAACGCTTGTTCAATCTCGGCCAGCACCCCTTCGGTCAAAC
CATTACTGCCAAGCAGAACAACTGGCTTGAGCGGATGTGCCAGACCTTTCAGGTGCTGTTTTTGTTTAGTACTCAGATTC
ATC--GTATT-TTTT---GCTTACGTTGGGATTGAAAACGGGTCATTCTACCGCCATCTCCCATATATCACCAAATAG
>LR134311.1:539101-539403 Escherichia coli strain NCTC9113 genome assembly	chromosome: 1
ATGACCTGTACATTA---------CAGGCGCCGGTTTCGCGCACGATAGCTTCCACGATCAAGGTTTTAGTTTCGCGATC
TTCGGTGGCGATTTTCACCTTGATGAGTTCATGGTGCTCTAACGCTTGTTCAATCTCGGCCAGCACCCCTTCGGTCAAAC
CATTACTGCCAAGCAGAACAACTGGCTTGAGCGGATGTGCCAGACCTTTCAGGTGCTGTTTTTGTTTAGTACTCAGATTC
ATC--GTATT-TTTT---GCTTACGTTGGGATTGAAAACGGGTCATTCTACCGCCATCTCCCATATATCACCAAATAG
>CP064167.1:3700611-3700913 Escherichia coli O157:H7 strain Wll001 chromosome	complete genome
ATGACCTGTACATTA---------CAGGCGCCGGTTTCGCGCACGATAGCTTCCACGATCAAGGTTTTAGTTTCGCGATC
TTCGGTGGCGATTTTCACCTTGATGAGTTCATGGTGCTCTAACGCTTGTTCAATCTCGGCCAGCACCCCTTCGGTCAAAC
CATTACTGCCAAGCAGAACAACTGGCTTGAGCGGATGTGCCAGACCTTTCAGGTGCTGTTTTTGTTTAGTACTCAGATTC
ATC--GTATT-TTTT---GCTTACGTTGGGATTGAAAACGGGTCATTCTACCGCCATCTCCCATATATCACCAAATAG
>CP090595.1:671609-671908 Pectobacterium aroidearum strain QJ011 chromosome	complete genome
ATGACCTGAACGTTA---------GCGGCACCCGTTTCACGAACAATCGCTTCAACAATCAAGGCTTTGGTTTCGCGATC
TTCTGTCGCTACTTTTATCTTGATCAGTTCGTGATGCGCCAATGCTTGTTCGATCTCAGCCAGAACACCTTCGGTGAGAC
CGTTATTGCCCAGCATGACAACCGGTTTTAGCGGATGTGCCAAGCCTTTCAGGTGTTGTTTTTGTTTATTACTTAGGTTC
ATT--GTCTT-TTTT---ACTTAGGTTGGGATTGAAAACGGTTCATTCTACCGCCATCTCATGATTATAACCAA---T
>CP055842.1:555570-555872 Escherichia coli strain RHB03-C02 chromosome	complete genome
ATGACCTGTACATTA---------CAGGCGCCGGTTTCGCGCACGATAGCTTCCACGATCAAGGTTTTAGTTTCGCGATC
TTCGGTGGCGATTTTCACCTTGATGAGTTCATGGTGCTCTAACGCTTGTTCAATCTCGGCCAGCACCCCTTCGGTCAAAC
CATTACTGCCAAGCAGAACAACTGGCTTGAGCGGATGTGCCAGACCTTTCAGGTGCTGTTTTTGTTTAGTACTCAGATTC
ATC--GTATT-TTTT---GCTTACGTTGGGATTGAAAACGGGTCATTCTACCGCCATCTCCCATATATCACCAAATAG
>CP038339.1:664882-665184 Escherichia coli O157:H7 strain H6437 chromosome	complete genome
ATGACCTGTACATTA---------CAGGCGCCGGTTTCGCGCACGATAGCTTCCACGATCAAGGTTTTAGTTTCGCGATC
TTCGGTGGCGATTTTCACCTTGATGAGTTCATGGTGCTCTAACGCTTGTTCAATCTCGGCCAGCACCCCTTCGGTCAAAC
CATTACTGCCAAGCAGAACAACTGGCTTGAGCGGATGTGCCAGACCTTTCAGGTGCTGTTTTTGTTTAGTACTCAGATTC
ATC--GTATT-TTTT---GCTTACGTTGGGATTGAAAACGGGTCATTCTACCGCCATCTCCCATATATCACCAAATAG
>CP056786.1:550499-550801 Escherichia coli strain RHBSTW-00180 chromosome	complete genome
ATGACCTGTACATTA---------CAGGCGCCGGTTTCGCGCACGATAGCTTCCACGATCAAGGTTTTAGTTTCGCGATC
TTCGGTGGCGATTTTCACCTTGATGAGTTCATGGTGCTCTAACGCTTGTTCAATCTCGGCCAGCACCCCTTCGGTCAAAC
CATTACTGCCAAGCAGAACAACTGGCTTGAGCGGATGTGCCAGACCTTTCAGGTGCTGTTTTTGTTTAGTACTCAGATTC
ATC--GTATT-TTTT---GCTTACGTTGGGATTGAAAACGGGTCATTCTACCGCCATCTCCCATATATCACCAAATAG
>LR594038.1:571113-571355 Klebsiella grimontii strain NCTC9146 substr. serovar casular type 26 genome assembly	chromosome: 1
ATGACCTGTACATTA---------CAGGCGCCGGTTTCGCGCACGATAGCTTCCACGATCAAGGTTTTAGTTTCGCGATC
TTCCGAGGCGATCTTCACCTTGATAAGTTCATGGTGCTCTAACGCTTGTTCAATCTCGGCCAGTACCCCTTCGGTCAAAC
CATTGTTGCCAAGCATAACTACCGGCTTGAGCGGATGTGCCAGACCTTTCAGGTGCTGTTTTTGTTTAGTACTCAGATTC
ATC--GTATT-TTTT---------------------------------------------------------------
>CP092466.1:546165-546227 Citrobacter portucalensis strain Cf7303 chromosome	complete genome
--------------------------------------------------------------------------------
--------------------------------------------------------------------------------
--------------------------------------------------------------------------------
------------TTT---GCTTACGTTGGGATTGAAAACGGGTCATTCTACCGCCATCTCCCATATATCACCAAATAG
>CP029327.1:c4293113-4292811 Escherichia coli strain A37 chromosome	complete genome
ATGACCTGTACATTA---------CAGGCGCCGGTTTCGCGCACGATAGCTTCCACGATCAAGGTTTTAGTTTCGCGATC
TTCGGTGGCGATTTTCACCTTGATGAGTTCATGGTGCTCTAACGCTTGTTCAATCTCGGCCAGCACCCCTTCGGTCAAAC
CATTACTGCCAAGCAGAACAACTGGCTTGAGCGGATGTGCCAGACCTTTCAGGTGCTGTTTTTGTTTAGTACTCAGATTC
ATC--GTATT-TTTT---GCTTACGTTGGGATTGAAAACGGGTCATTCTACCGCCATCTCCCATATATCACCAAATAG
>CP072130.1:548101-548163 Klebsiella variicola strain F2R9 chromosome	complete genome
--------------------------------------------------------------------------------
--------------------------------------------------------------------------------
--------------------------------------------------------------------------------
--------TT-TTTT---GCTTACGTTGGGATTGAAAACGGGTCATTCTACCGCCATCTCCCATATATCGCCAA---A
>CP060914.1:780694-780996 Escherichia coli strain EC18 chromosome	complete genome
ATGACCTGTACATTA---------CAGGCGCCGGTTTCGCGCACGATAGCTTCCACGATCAAGGTTTTAGTTTCGCGATC
TTCGGTGGCGATTTTCACCTTGATGAGTTCATGGTGCTCTAACGCTTGTTCAATCTCGGCCAGCACCCCTTCGGTCAAAC
CATTACTGCCAAGCAGAACAACTGGCTTGAGCGGATGTGCCAGACCTTTCAGGTGCTGTTTTTGTTTAGTACTCAGATTC
ATC--GTATT-TTTT---GCTTACGTTGGGATTGAAAACGGGTCATTCTACCGCCATCTCCCATATATCACCAAATAG
>CP010231.1:c2622045-2621743 Escherichia coli strain S30	complete genome
ATGACCTGTACATTA---------CAGGCGCCGGTTTCGCGCACGATAGCTTCCACGATCAAGGTTTTAGTTTCGCGATC
TTCGGTGGCGATTTTCACCTTGATGAGTTCATGGTGCTCTAACGCTTGTTCAATCTCGGCCAGCACCCCTTCGGTCAAAC
CATTACTGCCAAGCAGAACAACTGGCTTGAGCGGATGTGCCAGACCTTTCAGGTGCTGTTTTTGTTTAGTACTCAGATTC
ATC--GTATT-TTTT---GCTTACGTTGGGATTGAAAACGGGTCATTCTACCGCCATCTCCCATATATCACCAAATAG
>CP053852.1:c4113663-4113361 Escherichia coli strain CE1628 chromosome	complete genome
ATGACCTGTACATTA---------CAGGCGCCGGTTTCGCGCACGATAGCTTCCACGATCAAGGTTTTAGTTTCGCGATC
TTCGGTGGCGATTTTCACCTTGATGAGTTCATGGTGCTCTAACGCTTGTTCAATCTCGGCCAGCACCCCTTCGGTCAAAC
CATTACTGCCAAGCAGAACAACTGGCTTGAGCGGATGTGCCAGACCTTTCAGGTGCTGTTTTTGTTTAGTACTCAGATTC
ATC--GTATT-TTTT---GCTTACGTTGGGATTGAAAACGGGTCATTCTACCGCCATCTCCCATATATCACCAAATAG
>CP013190.1:604297-604599 Escherichia coli strain FORC_031 chromosome	complete genome
ATGACCTGTACATTA---------CAGGCGCCGGTTTCGCGCACGATAGCTTCCACGATCAAGGTTTTAGTTTCGCGATC
TTCGGTGGCGATTTTCACCTTGATGAGTTCATGGTGCTCTAACGCTTGTTCAATCTCGGCCAGCACCCCTTCGGTCAAAC
CATTACTGCCAAGCAGAACAACTGGCTTGAGCGGATGTGCCAGACCTTTCAGGTGCTGTTTTTGTTTAGTACTCAGATTC
ATC--GTATT-TTTT---GCTTACGTTGGGATTGAAAACGGGTCATTCTACCGCCATCTCCCATATATCACCAAATAG
>CP078756.1:548992-549054 Klebsiella quasipneumoniae strain Colony345 chromosome
--------------------------------------------------------------------------------
--------------------------------------------------------------------------------
--------------------------------------------------------------------------------
--------TT-TTTT---GCTTACGTTGGGATTGAAAACGGGTCATTCTACCGCCATCTCCCATATATCGCCAA---A
>CP056361.1:559897-560139 Citrobacter sp. RHBSTW-00667 chromosome	complete genome
ATGACCTGTACATTG---------CAGGCGCCGGTTTCGCGTACGATAGCTTCCACGATCAAGGTTTTAGTATCGCGATC
TTCCGAGGCGATTTTCACCTTGATAAGTTCATGGTGCTCTAACGCTTGTTCAATCTCGGCCAGTACCCCTTCGGTCAAAC
CATTGTTGCCAAGCATAACTACAGGCTTGAGCGGATGTGCCAGACCTTTCAGGTGCTGTTTTTGTTTAGTACTCAGATTC
ATC--GTATA-TTTT---------------------------------------------------------------
>CP045771.1:1520634-1520876 Citrobacter braakii strain MiY-A chromosome	complete genome
ATGACCTGTACATTG---------CAGGCGCCGGTTTCGCGTACGATAGCTTCCACGATCAAGGTTTTAGTATCGCGATC
TTCCGAGGCGATTTTCACCTTGATAAGTTCATGGTGCTCTAACGCTTGTTCAATCTCGGCCAGTACCCCTTCGGTCAAAC
CATTGTTGCCAAGCATAACTACAGGCTTGAGCGGATGTGCCAGACCTTTCAGGTGCTGTTTTTGTTTAGTACTCAGATTC
ATC--GTATA-TTTT---------------------------------------------------------------
>CP076318.1:c2681986-2681684 Escherichia coli strain Survcare045 chromosome	complete genome
ATGACCTGTACATTA---------CAGGCGCCGGTTTCGCGCACGATAGCTTCCACGATCAAGGTTTTAGTTTCGCGATC
TTCGGTGGCGATTTTCACCTTGATGAGTTCATGGTGCTCTAACGCTTGTTCAATCTCGGTCAGCACCCCTTCGGTCAAAC
CATTACTGCCAAGCAGAACAACTGGCTTGAGCGGATGTGCCAGACCTTTCAGGTGCTGTTTTTGTTTAGTACTCAGATTC
ATC--GTATT-TTTT---GCTTACGTTGGGATTGAAAACGGGTCATTCTACCGCCATCTCCCATATATCACCAAATAG
>CP104472.1:c2215376-2215074 Escherichia coli strain UC4224 chromosome	complete genome
ATGACCTGTACATTA---------CAGGCGCCGGTTTCGCGCACGATAGCTTCCACGATCAAGGTTTTAGTTTCGCGATC
TTCGGTGGCGATTTTCACCTTGATGAGTTCATGGTGCTCTAACGCTTGTTCAATCTCGGCCAGCACCCCTTCGGTCAAAC
CATTACTGCCAAGCAGAACAACTGGCTTGAGCGGATGTGCCAGACCTTTCAGGTGCTGTTTTTGTTTAGTACTCAGATTC
ATC--GTATT-TTTT---GCTTACGTTGGGATTGAAAACGGGTCATTCTACCGCCATCTCCCATATATCACCAAATAG
>CP031919.1:599321-599623 Escherichia coli O145:NM strain FWSEC0002 chromosome	complete genome
ATGACCTGTACATTA---------CAGGCGCCGGTTTCGCGAACGATAGCTTCCACGATCAAGGTTTTAGTTTCGCGATC
TTCGGTGGCGATTTTCACCTTGATGAGTTCATGGTGCTCTAACGCTTGTTCAATCTCGGCCAGCACCCCTTCGGTCAAAC
CATTACTGCCAAGCAGAACAACTGGCTTGAGCGGATGTGCCAGACCTTTCAGGTGCTGTTTTTGTTTAGTACTCAGATTC
ATC--GTATT-TTTT---GCTTACGTTGGGATTGAAAACGGGTCATTCTACCGCCATCTCCCATATATCACCAAATAG
>CP056573.1:525887-525949 Citrobacter freundii strain RHBSTW-00370 chromosome	complete genome
--------------------------------------------------------------------------------
--------------------------------------------------------------------------------
--------------------------------------------------------------------------------
------------TTT---GCTTACGTTGGGATTGAAAACGGGTCATTCTACCGCCATCTCCCATATATCACCAAATAG
>CP071238.1:438947-439246 Serratia marcescens subsp. marcescens ATCC 13880 substr. Sm_S9_jyu2015 chromosome	complete genome
ATAACTTGCACATTG---------CAGGCGCCCGTTTCACGCACGATAGCGTCGGCGATCAGGGTCTTGGTTTCGCGATC
TTCAGCGGCGATTTTTACCTTGATCAGCTCATGATGCTCCAGAGCCTGTTCAATTTCAGCCAGCACCCCTTCGGTAAGAC
CGTTATTGCCCAGCATCACCACCGGTTTTAACGGATGCGCCAGGCCTTTCAGGTGCTGTTTTTGTTTATTATTCAGATTC
ATT--GTCTT-TTTT---GCTTAAGTTGGGATTGAAAACGGTACATTCTACCGCCATCTCATGTATATCACCAA---A
>CP041678.1:540298-540600 Escherichia coli strain ESBL 15 chromosome	complete genome
ATGACCTGTACATTA---------CAGGCGCCGGTTTCGCGCACGATAGCTTCCACGATCAAGGTTTTAGTTTCGCGATC
TTCGGTGGCGATTTTCACCTTGATGAGTTCATGGTGCTCTAACGCTTGTTCAATCTCGGCCAGCACCCCTTCGGTCAAAC
CATTACTGCCAAGCAGAACAACTGGCTTGAGCGGATGTGCCAGACCTTTCAGGTGCTGTTTTTGTTTAGTACTCAGATTC
ATC--GTATT-TTTT---GCTTACGTTGGGATTGAAAACGGGTCATTCTACCGCCATCTCCCATATATCACCAAATAG
>CP087570.1:1980641-1980943 Escherichia coli strain 114 chromosome	complete genome
ATGACCTGTACATTA---------CAGGCGCCGGTTTCGCGCACGATAGCTTCCACGATCAAGGTTTTAGTTTCGCGATC
TTCGGTGGCGATTTTCACCTTGATGAGTTCATGGTGCTCTAACGCTTGTTCAATCTCGGCCAGCACCCCTTCGGTCAAAC
CATTACTGCCAAGCAGAACAACTGGCTTGAGCGGATGTGCCAGACCTTTCAGGTGCTGTTTTTGTTTAGTACTCAGATTC
ATC--GTATT-TTTT---GCTTACGTTGGGATTGAAAACGGGTCATTCTACCGCCATCTCCCATATATCACCAAATAG
>CP028126.1:c4371601-4371299 Escherichia coli O26 str. RM10386 chromosome	complete genome
ATGACCTGTACATTA---------CAGGCGCCGGTTTCGCGCACGATAGCTTCCACGATCAAGGTTTTAGTTTCGCGATC
TTCGGTGGCGATTTTCACCTTGATGAGTTCATGGTGCTCTAACGCTTGTTCAATCTCGGCCAGCACCCCTTCGGTCAAAC
CATTACTGCCAAGCAGAACAACTGGCTTGAGCGGATGTGCCAGACCTTTCAGGTGCTGTTTTTGTTTAGTACTCAGATTC
ATC--GTATT-TTTT---GCTTACGTTGGGATTGAAAACGGGTCATTCTACCGCCATCTCCCATATATCACCAAATAG
>CP078600.1:520669-520731 Citrobacter braakii strain Colony372 chromosome
--------------------------------------------------------------------------------
--------------------------------------------------------------------------------
--------------------------------------------------------------------------------
------------TTT---GCTTACGTTGGGATTGAAAACGGGTCATTCTACCGCCATCTCCCATATATCGCCAAATAG
>CP021840.1:c848443-848141 Escherichia coli strain EC974	complete genome
ATGACCTGTACATTA---------CAGGCGCCGGTTTCGCGCACGATAGCTTCCACGATCAAGGTTTTTGTTTCGCGATC
TTCGGTGGCGATTTTCACCTTGATGAGTTCATGGTGCTCTAACGCTTGTTCAATCTCGGCCAGCACCCCTTCGGTCAAAC
CATTACTGCCAAGCAGAACAACTGGCTTGAGCGGATGTGCCAGACCTTTCAGGTGCTGTTTTTGTTTAGTACTCAGATTC
ATC--GTATT-TTTT---GCTTACGTTGGGATTGAAAACGGGTCATTCTACCGCCATCTCCCATATATCACCAAATAG
>CP056073.1:597826-598128 Escherichia coli strain EC50 chromosome	complete genome
ATGACCTGTACATTA---------CAGGCGCCGGTTTCGCGCACGATAGCTTCCACGATCAAGGTTTTAGTTTCGCGATC
TTCGGTGGCGATTTTCACCTTGATGAGTTCATGGTGCTCTAACGCTTGTTCAATCTCGGCCAGCACCCCTTCGGTCAAAC
CATTACTGCCAAGCAGAACAACTGGCTTGAGCGGATGTGCCAGACCTTTCAGGTGCTGTTTTTGTTTAGTACTCAGATTC
ATC--GTATT-TTTT---GCTTACGTTGGGATTGAAAACGGGTCATTCTACCGCCATCTCCCATATATCACCAAATAG
>CP057200.1:541974-542276 Escherichia coli strain RHB33-C11 chromosome	complete genome
ATGACCTGTACATTA---------CAGGCGCCGGTTTCGCGCACGATAGCTTCCACGATCAAGGTTTTAGTTTCGCGATC
TTCGGTGGCGATTTTCACCTTGATGAGTTCATGGTGCTCTAACGCTTGTTCAATCTCGGCCAGCACCCCTTCGGTCAAAC
CATTACTGCCAAGCAGAACAACTGGCTTGAGCGGATGTGCCAGACCTTTCAGGTGCTGTTTTTGTTTAGTACTCAGATTC
ATC--GTATT-TTTT---GCTTACGTTGGGATTGAAAACGGGTCATTCTACCGCCATCTCCCATATATCACCAAATAG
>CP041300.1:643735-644037 Escherichia coli O1:H42 strain CLSC36 chromosome	complete genome
ATGACCTGTACATTA---------CAGGCGCCGGTTTCGCGCACGATAGCTTCCACGATCAAGGTTTTAGTTTCGCGATC
TTCGGTGGCGATTTTCACCTTGATGAGTTCATGGTGCTCTAACGCTTGTTCAATCTCGGCCAGCACCCCTTCGGTCAAAC
CATTACTGCCAAGCAGAACAACTGGCTTGAGCGGATGTGCCAGACCTTTCAGGTGCTGTTTTTGTTTAGTACTCAGATTC
ATC--GTATT-TTTT---GCTTACGTTGGGATTGAAAACGGGTCATTCTACCGCCATCTCCCATATATCACCAAATAG
[truncated: 26,250 more rows]
[truncated: 5 more columns]
