# Supplementary material for: Three Novel Antisense Overlapping Genes in E. coli O157:H7 EDL933
Source: Microbiol Spectr. 2022 Dec 19;11(1):e02351-22. doi: 10.1128/spectrum.02351-22 (PMC9927249; doi:10.1128/spectrum.02351-22)
Supplement: Supplemental file 3 — Data Set S3. Download spectrum.02351-22-s0003.csv, CSV file, 0.2 MB [file spectrum.02351-22-s0003.csv]

>CP062713.1:206804-207355 Escherichia coli O157:H7 strain Z1830 chromosome	complete genome
ATGGAATCTGCGCCCAGCGCGACAGAGTTAATACCGTTGGCACTGCTATTACTACCAAGCGCAAGACTCTTATCACCAGT
TGCATTACTGGCTGTGCCTAAGGCAATGGTGTTTAAGCCTCTCGACTGGCTACCATTACCCAGAGCGATGGCATCCACGC
CATCAGCTTTGTTGCCCTGGCCTATGGCGATTGCATTATCTGCCAGAGCCTGGCTGCCATTTCCTAATGCGATAGTATTG
ACTTTATCGGCAAGGCTTCCGAACCCCATTGCCATGCTATTAGTCCCTTTTGCCTTCGCATTATTGCCAATAGCAGTTGC
ATTTTCAGCGGCTTCGGTCTCAGCACCTATCGCAATAGCGTTTTCTTCAGATGCGACGCTACTTGCTCCCAGCGCCATTG
AATACGCTTTTGACGCATTGGCGGTGTCGCCAAGAGCAATACTCATAATCTCAGTAGCTTTAGTGGCATTTCCCAGGGCA
ATGGCGTTTGCTCCTTCCGCTTTGGAAGAGTCCCCCATAGCAATAGACAATTTACCCAATGCTTTTGAATAA
>CP015842.1:c4682266-4681715 Escherichia coli O157:H7 strain FRIK2533 chromosome	complete genome
ATGGAATCTGCGCCCAGCGCGACAGAGTTAATACCGTTGGCACTGCTATTACTACCAAGCGCAAGACTCTTATCACCAGT
TGCATTACTGGCTGTGCCTAAGGCAATGGTGTTTAAGCCTCTCGACTGGCTACCATTACCCAGAGCGATGGCATCCACGC
CATCAGCTTTGTTGCCCTGGCCTATGGCGATTGCATTATCTGCCAGAGCCTGGCTGCCATTTCCTAATGCGATAGTATTG
ACTTTATCGGCAAGGCTTCCGAACCCCATTGCCATGCTATTAGTCCCTTTTGCCTTCGCATTATTGCCAATAGCAGTTGC
ATTTTCAGCGGCTTCGGTCTCAGCACCTATCGCAATAGCGTTTTCTTCAGATGCGACGCTACTTGCTCCCAGCGCCATTG
AATACGCTTTTGACGCATTGGCGGTGTCGCCAAGAGCAATACTCATAATCTCAGTAGCTTTAGTGGCATTTCCCAGGGCA
ATGGCGTTTGCTCCTTCCGCTTTGGAAGAGTCCCCCATAGCAATAGACAATTTACCCAATGCTTTTGAATAA
>CP017442.1:199335-199886 Escherichia coli O157:H7 strain 4276	complete genome
ATGGAATCTGCGCCCAGCGCGACAGAGTTAATACCGTTGGCACTGCTATTACTACCAAGCGCAAGACTCTTATCACCAGT
TGCATTACTGGCTGTGCCTAAGGCAATGGTGTTTAAGCCTCTCGACTGGCTACCATTACCCAGAGCGATGGCATCCACGC
CATCAGCTTTGTTGCCCTGGCCTATGGCGATTGCATTATCTGCCAGAGCCTGGCTGCCATTTCCTAATGCGATAGTATTG
ACTTTATCGGCAAGGCTTCCGAACCCCATTGCCATGCTATTAGTCCCTTTTGCCTTCGCATTATTGCCAATAGCAGTTGC
ATTTTCAGCGGCTTCGGTCTCAGCACCTATCGCAATAGCGTTTTCTTCAGATGCGACGCTACTTGCTCCCAGCGCCATTG
AATACGCTTTTGACGCATTGGCGGTGTCGCCAAGAGCAATACTCATAATCTCAGTAGCTTTAGTGGCATTTCCCAGGGCA
ATGGCGTTTGCTCCTTCCGCTTTGGAAGAGTCCCCCATAGCAATAGACAATTTACCCAATGCTTTTGAATAA
>CP038300.1:199353-199904 Escherichia coli O157:H7 strain SS TX 754-1 chromosome	complete genome
ATGGAATCTGCGCCCAGCGCGACAGAGTTAATACCGTTGGCACTGCTATTACTACCAAGCGCAAGACTCTTATCACCAGT
TGCATTACTGGCTGTGCCTAAGGCAATGGTGTTTAAGCCTCTCGACTGGCTACCATTACCCAGAGCGATGGCATCCACGC
CATCAGCTTTGTTGCCCTGGCCTATGGCGATTGCATTATCTGCCAGAGCCTGGCTGCCATTTCCTAATGCGATAGTATTG
ACTTTATCGGCAAGGCTTCCGAACCCCATTGCCATGCTATTAGTCCCTTTTGCCTTCGCATTATTGCCAATAGCAGTTGC
ATTTTCAGCGGCTTCGGTCTCAGCACCTATCGCAATAGCGTTTTCTTCAGATGCGACGCTACTTGCTCCCAGCGCCATTG
AATACGCTTTTGACGCATTGGCGGTGTCGCCAAGAGCAATACTCATAATCTCAGTAGCTTTAGTGGCATTTCCCAGGGCA
ATGGCGTTTGCTCCTTCCGCTTTGGAAGAGTCCCCCATAGCAATAGACAATTTACCCAATGCTTTTGAATAA
>CP051804.1:199335-199886 Escherichia coli O157:H7 strain FLT_2009B chromosome	complete genome
ATGGAATCTGCGCCCAGCGCGACAGAGTTAATACCGTTGGCACTGCTATTACTACCAAGCGCAAGACTCTTATCACCAGT
TGCATTACTGGCTGTGCCTAAGGCAATGGTGTTTAAGCCTCTCGACTGGCTACCATTACCCAGAGCGATGGCATCCACGC
CATCAGCTTTGTTGCCCTGGCCTATGGCGATTGCATTATCTGCCAGAGCCTGGCTGCCATTTCCTAATGCGATAGTATTG
ACTTTATCGGCAAGGCTTCCGAACCCCATTGCCATGCTATTAGTCCCTTTTGCCTTCGCATTATTGCCAATAGCAGTTGC
ATTTTCAGCGGCTTCGGTCTCAGCACCTATCGCAATAGCGTTTTCTTCAGATGCGACGCTACTTGCTCCCAGCGCCATTG
AATACGCTTTTGACGCATTGGCGGTGTCGCCAAGAGCAATACTCATAATCTCAGTAGCTTTAGTGGCATTTCCCAGGGCA
ATGGCGTTTGCTCCTTCCGCTTTGGAAGAGTCCCCCATAGCAATAGACAATTTACCCAATGCTTTTGAATAA
>CP015832.1:235609-236160 Escherichia coli O157 strain 180-PT54	complete genome
ATGGAATCTGCGCCCAGCGCGACAGAGTTAATACCGTTGGCACTGCTATTACTACCAAGCGCAAGACTCTTATCACCAGT
TGCATTACTGGCTGTGCCTAAGGCAATGGTGTTTAAGCCTCTCGACTGGCTACCATTACCCAGAGCGATGGCATCCACGC
CATCAGCTTTGTTGCCCTGGCCTATGGCGATTGCATTATCTGCCAGAGCCTGGCTGCCATTTCCTAATGCGATAGTATTG
ACTTTATCGGCAAGGCTTCCGAACCCCATTGCCATGCTATTAGTCCCTTTTGCCTTCGCATTATTGCCAATAGCAGTTGC
ATTTTCAGCGGCTTCGGTCTCAGCACCTATCGCAATAGCGTTTTCTTCAGATGCGACGCTACTTGCTCCCAGCGCCATTG
AATACGCTTTTGACGCATTGGCGGTGTCGCCAAGAGCAATACTCATAATCTCAGTAGCTTTAGTGGCATTTCCCAGGGCA
ATGGCGTTTGCTCCTTCCGCTTTGGAAGAGTCCCCCATAGCAATAGACAATTTACCCAATGCTTTTGAATAA
>CP038357.1:199341-199892 Escherichia coli O157:H7 strain F7508 chromosome	complete genome
ATGGAATCTGCGCCCAGCGCGACAGAGTTAATACCGTTGGCACTGCTATTACTACCAAGCGCAAGACTCTTATCACCAGT
TGCATTACTGGCTGTGCCTAAGGCAATGGTGTTTAAGCCTCTCGACTGGCTACCATTACCCAGAGCGATGGCATCCACGC
CATCAGCTTTGTTGCCCTGGCCTATGGCGATTGCATTATCTGCCAGAGCCTGGCTGCCATTTCCTAATGCGATAGTATTG
ACTTTATCGGCAAGGCTTCCGAACCCCATTGCCATGCTATTAGTCCCTTTTGCCTTCGCATTATTGCCAATAGCAGTTGC
ATTTTCAGCGGCTTCGGTCTCAGCACCTATCGCAATAGCGTTTTCTTCAGATGCGACGCTACTTGCTCCCAGCGCCATTG
AATACGCTTTTGACGCATTGGCGGTGTCGCCAAGAGCAATACTCATAATCTCAGTAGCTTTAGTGGCATTTCCCAGGGCA
ATGGCGTTTGCTCCTTCCGCTTTGGAAGAGTCCCCCATAGCAATAGACAATTTACCCAATGCTTTTGAATAA
>AP026095.1:c4421634-4421083 Escherichia coli 53_142304 DNA	complete genome
ATGGAATCTGCGCCCAGCGCGACAGAGTTAATACCGTTGGCACTGCTATTACTACCAAGCGCAAGACTCTTATCACCAGT
TGCATTACTGGCTGTGCCTAAGGCAATGGTGTTTAAGCCTCTCGACTGGCTACCATTACCCAGAGCGATGGCATCCACGC
CATCAGCTTTGTTGCCCTGGCCTATGGCGATTGCATTATCTGCCAGAGCCTGGCTGCCATTTCCTAATGCGATAGTATTG
ACTTTATCGGCAAGGCTTCCGAACCCCATTGCCATGCTATTAGTCCCTTTTGCCTTCGCATTATTGCCAATAGCAGTTGC
ATTTTCAGCGGCTTCGGTCTCAGCACCTATCGCAATAGCGTTTTCTTCAGATGCGACGCTACTTGCTCCCAGCGCCATTG
AATACGCTTTTGACGCATTGGCGGTGTCGCCAAGAGCAATACTCATAATCTCAGTAGCTTTAGTGGCATTTCCCAGGGCA
ATGGCGTTTGCTCCTTCCGCTTTGGAAGAGTCCCCCATAGCAATAGACAATTTACCCAATGCTTTTGAATAA
>CP076230.1:215269-215820 Escherichia coli O157:H7 strain Rafaela_II chromosome	complete genome
ATGGAATCTGCGCCCAGCGCGACAGAGTTAATACCGTTGGCACTGCTATTACTACCAAGCGCAAGACTCTTATCACCAGT
TGCATTACTGGCTGTGCCTAAGGCAATGGTGTTTAAGCCTCTCGACTGGCTACCATTACCCAGAGCGATGGCATCCACGC
CATCAGCTTTGTTGCCCTGGCCTATGGCGATTGCATTATCTGCCAGAGCCTGGCTGCCATTTCCTAATGCGATAGTATTG
ACTTTATCGGCAAGGCTTCCGAACCCCATTGCCATGCTATTAGTCCCTTTTGCCTTCGCATTATTGCCAATAGCAGTTGC
ATTTTCAGCGGCTTCGGTCTCAGCACCTATCGCAATAGCGTTTTCTTCAGATGCGACGCTACTTGCTCCCAGCGCCATTG
AATACGCTTTTGACGCATTGGCGGTGTCGCCAAGAGCAATACTCATAATCTCAGTAGCTTTAGTGGCATTTCCCAGGGCA
ATGGCGTTTGCTCCTTCCGCTTTGGAAGAGTCCCCCATAGCAATAGACAATTTACCCAATGCTTTTGAATAA
>CP073607.1:c5378605-5378054 Escherichia coli strain 591122 chromosome	complete genome
ATGGAATCTGCGCCCAGCGCGACAGAGTTAATACCGTTGGCACTGCTATTACTACCAAGCGCAAGACTCTTATCACCAGT
TGCATTACTGGCTGTGCCTAAGGCAATGGTGTTTAAGCCTCTCGACTGGCTACCATTACCCAGAGCGATGGCATCCACGC
CATCAGCTTTGTTGCCCTGGCCTATGGCGATTGCATTATCTGCCAGAGCCTGGCTGCCATTTCCTAATGCGATAGTATTG
ACTTTATCGGCAAGGCTTCCGAACCCCATTGCCATGCTATTAGTCCCTTTTGCCTTCGCATTATTGCCAATAGCAGTTGC
ATTTTCAGCGGCTTCGGTCTCAGCACCTATCGCAATAGCGTTTTCTTCAGATGCGACGCTACTTGCTCCCAGCGCCATTG
AATACGCTTTTGACGCATTGGCGGTGTCGCCAAGAGCAATACTCATAATCTCAGTAGCTTTAGTGGCATTTCCCAGGGCA
ATGGCGTTTGCTCCTTCCGCTTTGGAAGAGTCCCCCATAGCAATAGACAATTTACCCAATGCTTTTGAATAA
>CP018252.2:c5311274-5310723 Escherichia coli strain 9000 chromosome	complete genome
ATGGAATCTGCGCCCAGCGCGACAGAGTTAATACCGTTGGCACTGCTATTACTACCAAGCGCAAGACTCTTATCACCAGT
TGCATTACTGGCTGTGCCTAAGGCAATGGTGTTTAAGCCTCTCGACTGGCTACCATTACCCAGAGCGATGGCATCCACGC
CATCAGCTTTGTTGCCCTGGCCTATGGCGATTGCATTATCTGCCAGAGCCTGGCTGCCATTTCCTAATGCGATAGTATTG
ACTTTATCGGCAAGGCTTCCGAACCCCATTGCCATGCTATTAGTCCCTTTTGCCTTCGCATTATTGCCAATAGCAGTTGC
ATTTTCAGCGGCTTCGGTCTCAGCACCTATCGCAATAGCGTTTTCTTCAGATGCGACGCTACTTGCTCCCAGCGCCATTG
AATACGCTTTTGACGCATTGGCGGTGTCGCCAAGAGCAATACTCATAATCTCAGTAGCTTTAGTGGCATTTCCCAGGGCA
ATGGCGTTTGCTCCTTCCGCTTTGGAAGAGTCCCCCATAGCAATAGACAATTTACCCAATGCTTTTGAATAA
>CP038328.1:217788-218339 Escherichia coli O157:H7 strain NE 1092-2 chromosome	complete genome
ATGGAATCTGCGCCCAGCGCGACAGAGTTAATACCGTTGGCACTGCTATTACTACCAAGCGCAAGACTCTTATCACCAGT
TGCATTACTGGCTGTGCCTAAGGCAATGGTGTTTAAGCCTCTCGACTGGCTACCATTACCCAGAGCGATGGCATCCACGC
CATCAGCTTTGTTGCCCTGGCCTATGGCGATTGCATTATCTGCCAGAGCCTGGCTGCCATTTCCTAATGCGATAGTATTG
ACTTTATCGGCAAGGCTTCCGAACCCCATTGCCATGCTATTAGTCCCTTTTGCCTTCGCATTATTGCCAATAGCAGTTGC
ATTTTCAGCGGCTTCGGTCTCAGCACCTATCGCAATAGCGTTTTCTTCAGATGCGACGCTACTTGCTCCCAGCGCCATTG
AATACGCTTTTGACGCATTGGCGGTGTCGCCAAGAGCAATACTCATAATCTCAGTAGCTTTAGTGGCATTTCCCAGGGCA
ATGGCGTTTGCTCCTTCCGCTTTGGAAGAGTCCCCCATAGCAATAGACAATTTACCCAATGCTTTTGAATAA
>CP038383.1:198397-198948 Escherichia coli O55:H7 strain DEC5E chromosome	complete genome
ATGGAATCTGCGCCCAGCGCGACAGAGTTAATACCGTTGGCACTGCTATTACTACCAAGCGCAAGACTCTTATCACCAGT
TGCATTACTGGCTGTGCCTAAGGCAATGGTGTTTAAGCCTCTCGACTGGCTACCATTACCCAGAGCGATGGCATCCACGC
CATCAGCTTTGTTGCCCTGGCCTATGGCGATTGCATTATCTGCCAGAGCCTGGCTGCCATTTCCTAATGCGATAGTATTG
ACTTTATCGGCAAGGCTTCCGAACCCCATTGCCATGCTATTAGTCCCTTTTGCCTTCGCATTATTGCCAATAGCAGTTGC
ATTTTCAGCGGCTTCGGTCTCAGCACCTATCGCAATAGCGTTTTCTTCAGATGCGACGCTACTTGCTCCCAGCGCCATTG
AATACGCTTTTGACGCATTGGCGGTGTCGCCAAGAGCAATACTCATAATCTCAGTAGCTTTAGTGGCATTTCCCAGGGCA
ATGGCGTTTGCTCCTTCCGCTTTGGAAGAGTCCCCCATAGCAATAGACAATTTACCCAATGCTTTTGAATAA
>CP017434.1:199333-199884 Escherichia coli O157:H7 strain 1130	complete genome
ATGGAATCTGCGCCCAGCGCGACAGAGTTAATACCGTTGGCACTGCTATTACTACCAAGCGCAAGACTCTTATCACCAGT
TGCATTACTGGCTGTGCCTAAGGCAATGGTGTTTAAGCCTCTCGACTGGCTACCATTACCCAGAGCGATGGCATCCACGC
CATCAGCTTTGTTGCCCTGGCCTATGGCGATTGCATTATCTGCCAGAGCCTGGCTGCCATTTCCTAATGCGATAGTATTG
ACTTTATCGGCAAGGCTTCCGAACCCCATTGCCATGCTATTAGTCCCTTTTGCCTTCGCATTATTGCCAATAGCAGTTGC
ATTTTCAGCGGCTTCGGTCTCAGCACCTATCGCAATAGCGTTTTCTTCAGATGCGACGCTACTTGCTCCCAGCGCCATTG
AATACGCTTTTGACGCATTGGCGGTGTCGCCAAGAGCAATACTCATAATCTCAGTAGCTTTAGTGGCATTTCCCAGGGCA
ATGGCGTTTGCTCCTTCCGCTTTGGAAGAGTCCCCCATAGCAATAGACAATTTACCCAATGCTTTTGAATAA
>CP038339.1:215262-215813 Escherichia coli O157:H7 strain H6437 chromosome	complete genome
ATGGAATCTGCGCCCAGCGCGACAGAGTTAATACCGTTGGCACTGCTATTACTACCAAGCGCAAGACTCTTATCACCAGT
TGCATTACTGGCTGTGCCTAAGGCAATGGTGTTTAAGCCTCTCGACTGGCTACCATTACCCAGAGCGATGGCATCCACGC
CATCAGCTTTGTTGCCCTGGCCTATGGCGATTGCATTATCTGCCAGAGCCTGGCTGCCATTTCCTAATGCGATAGTATTG
ACTTTATCGGCAAGGCTTCCGAACCCCATTGCCATGCTATTAGTCCCTTTTGCCTTCGCATTATTGCCAATAGCAGTTGC
ATTTTCAGCGGCTTCGGTCTCAGCACCTATCGCAATAGCGTTTTCTTCAGATGCGACGCTACTTGCTCCCAGCGCCATTG
AATACGCTTTTGACGCATTGGCGGTGTCGCCAAGAGCAATACTCATAATCTCAGTAGCTTTAGTGGCATTTCCCAGGGCA
ATGGCGTTTGCTCCTTCCGCTTTGGAAGAGTCCCCCATAGCAATAGACAATTTACCCAATGCTTTTGAATAA
>CP028690.1:199338-199889 Escherichia coli strain 109 chromosome	complete genome
ATGGAATCTGCGCCCAGCGCGACAGAGTTAATACCGTTGGCACTGCTATTACTACCAAGCGCAAGACTCTTATCACCAGT
TGCATTACTGGCTGTGCCTAAGGCAATGGTGTTTAAGCCTCTCGACTGGCTACCATTACCCAGAGCGATGGCATCCACGC
CATCAGCTTTGTTGCCCTGGCCTATGGCGATTGCATTATCTGCCAGAGCCTGGCTGCCATTTCCTAATGCGATAGTATTG
ACTTTATCGGCAAGGCTTCCGAACCCCATTGCCATGCTATTAGTCCCTTTTGCCTTCGCATTATTGCCAATAGCAGTTGC
ATTTTCAGCGGCTTCGGTCTCAGCACCTATCGCAATAGCGTTTTCTTCAGATGCGACGCTACTTGCTCCCAGCGCCATTG
AATACGCTTTTGACGCATTGGCGGTGTCGCCAAGAGCAATACTCATAATCTCAGTAGCTTTAGTGGCATTTCCCAGGGCA
ATGGCGTTTGCTCCTTCCGCTTTGGAAGAGTCCCCCATAGCAATAGACAATTTACCCAATGCTTTTGAATAA
>CP043011.1:c5324321-5323770 Escherichia coli strain 388755_gen chromosome	complete genome
ATGGAATCTGCGCCCAGCGCGACAGAGTTAATACCGTTGGCACTGCTATTACTACCAAGCGCAAGACTCTTATCACCAGT
TGCATTACTGGCTGTGCCTAAGGCAATGGTGTTTAAGCCTCTCGACTGGCTACCATTACCCAGAGCGATGGCATCCACGC
CATCAGCTTTGTTGCCCTGGCCTATGGCGATTGCATTATCTGCCAGAGCCTGGCTGCCATTTCCTAATGCGATAGTATTG
ACTTTATCGGCAAGGCTTCCGAACCCCATTGCCATGCTATTAGTCCCTTTTGCCTTCGCATTATTGCCAATAGCAGTTGC
ATTTTCAGCGGCTTCGGTCTCAGCACCTATCGCAATAGCGTTTTCTTCAGATGCGACGCTACTTGCTCCCAGCGCCATTG
AATACGCTTTTGACGCATTGGCGGTGTCGCCAAGAGCAATACTCATAATCTCAGTAGCTTTAGTGGCATTTCCCAGGGCA
ATGGCGTTTGCTCCTTCCGCTTTGGAAGAGTCCCCCATAGCAATAGACAATTTACCCAATGCTTTTGAATAA
>CP073601.1:c5378312-5377761 Escherichia coli strain 591859 chromosome	complete genome
ATGGAATCTGCGCCCAGCGCGACAGAGTTAATACCGTTGGCACTGCTATTACTACCAAGCGCAAGACTCTTATCACCAGT
TGCATTACTGGCTGTGCCTAAGGCAATGGTGTTTAAGCCTCTCGACTGGCTACCATTACCCAGAGCGATGGCATCCACGC
CATCAGCTTTGTTGCCCTGGCCTATGGCGATTGCATTATCTGCCAGAGCCTGGCTGCCATTTCCTAATGCGATAGTATTG
ACTTTATCGGCAAGGCTTCCGAACCCCATTGCCATGCTATTAGTCCCTTTTGCCTTCGCATTATTGCCAATAGCAGTTGC
ATTTTCAGCGGCTTCGGTCTCAGCACCTATCGCAATAGCGTTTTCTTCAGATGCGACGCTACTTGCTCCCAGCGCCATTG
AATACGCTTTTGACGCATTGGCGGTGTCGCCAAGAGCAATACTCATAATCTCAGTAGCTTTAGTGGCATTTCCCAGGGCA
ATGGCGTTTGCTCCTTCCGCTTTGGAAGAGTCCCCCATAGCAATAGACAATTTACCCAATGCTTTTGAATAA
>CP062160.1:c104178-103627 Escherichia coli strain 20R2R chromosome	complete genome
ATGGAATCTGCGCCCAGCGCGACAGAGTTAATACCGTTGGCACTGCTATTACTACCAAGCGCAAGACTCTTATCACCAGT
TGCATTACTGGCTGTGCCTAAGGCAATGGTGTTTAAGCCTCTCGACTGGCTACCATTACCCAGAGCGATGGCATCCACGC
CATCAGCTTTGTTGCCCTGGCCTATGGCGATTGCATTATCTGCCAGAGCCTGGCTGCCATTTCCTAATGCGATAGTATTG
ACTTTATCGGCAAGGCTTCCGAACCCCATTGCCATGCTATTAGTCCCTTTTGCCTTCGCATTATTGCCAATAGCAGTTGC
ATTTTCAGCGGCTTCGGTCTCAGCACCTATCGCAATAGCGTTTTCTTCAGATGCGACGCTACTTGCTCCCAGCGCCATTG
AATACGCTTTTGACGCATTGGCGGTGTCGCCAAGAGCAATACTCATAATCTCAGTAGCTTTAGTGGCATTTCCCAGGGCA
ATGGCGTTTGCTCCTTCCGCTTTGGAAGAGTCCCCCATAGCAATAGACAATTTACCCAATGCTTTTGAATAA
>CP076232.1:221441-221992 Escherichia coli O157:H7 strain 7.1_Anguil chromosome	complete genome
ATGGAATCTGCGCCCAGCGCGACAGAGTTAATACCGTTGGCACTGCTATTACTACCAAGCGCAAGACTCTTATCACCAGT
TGCATTACTGGCTGTGCCTAAGGCAATGGTGTTTAAGCCTCTCGACTGGCTACCATTACCCAGAGCGATGGCATCCACGC
CATCAGCTTTGTTGCCCTGGCCTATGGCGATTGCATTATCTGCCAGAGCCTGGCTGCCATTTCCTAATGCGATAGTATTG
ACTTTATCGGCAAGGCTTCCGAACCCCATTGCCATGCTATTAGTCCCTTTTGCCTTCGCATTATTGCCAATAGCAGTTGC
ATTTTCAGCGGCTTCGGTCTCAGCACCTATCGCAATAGCGTTTTCTTCAGATGCGACGCTACTTGCTCCCAGCGCCATTG
AATACGCTTTTGACGCATTGGCGGTGTCGCCAAGAGCAATACTCATAATCTCAGTAGCTTTAGTGGCATTTCCCAGGGCA
ATGGCGTTTGCTCCTTCCGCTTTGGAAGAGTCCCCCATAGCAATAGACAATTTACCCAATGCTTTTGAATAA
>CP040572.1:165778-166329 Escherichia coli O157:H7 strain ECP17-46 chromosome	complete genome
ATGGAATCTGCGCCCAGCGCGACAGAGTTAATACCGTTGGCACTGCTATTACTACCAAGCGCAAGACTCTTATCACCAGT
TGCATTACTGGCTGTGCCTAAGGCAATGGTGTTTAAGCCTCTCGACTGGCTACCATTACCCAGAGCGATGGCATCCACGC
CATCAGCTTTGTTGCCCTGGCCTATGGCGATTGCATTATCTGCCAGAGCCTGGCTGCCATTTCCTAATGCGATAGTATTG
ACTTTATCGGCAAGGCTTCCGAACCCCATTGCCATGCTATTAGTCCCTTTTGCCTTCGCATTATTGCCAATAGCAGTTGC
ATTTTCAGCGGCTTCGGTCTCAGCACCTATCGCAATAGCGTTTTCTTCAGATGCGACGCTACTTGCTCCCAGCGCCATTG
AATACGCTTTTGACGCATTGGCGGTGTCGCCAAGAGCAATACTCATAATCTCAGTAGCTTTAGTGGCATTTCCCAGGGCA
ATGGCGTTTGCTCCTTCCGCTTTGGAAGAGTCCCCCATAGCAATAGACAATTTACCCAATGCTTTTGAATAA
>CP005998.1:3236839-3237084 Escherichia coli B7A	complete genome
---------------AATGCGAGGCTGTCAGTACCGCTAGCTAC------------------------------------
--------------------------------------------------------------------------------
--------------------------------------------------------------------------------
--------------------------------------------------------------------------------
---------------ACTGCTACGCCCCAGGGCAATTGCGTTTTCTTCAGATGCGACGCTACTTGCTCCCAGCGCCATTG
AATACGCTTTTGACGCATTGGCGGTGTCGCCAAGAGCAATACTCATAATCTCAGTAGCTTTAGTGGCATTTCCCAGGGCA
ATGGCGTTTGCTCCTTCCGCTTTGGAAGAGTCCCCCATAGCAATAGACAATTTACCCAATGCTTTTGAATAA
>CP015023.1:c2604719-2604168 Escherichia coli strain SRCC 1675	complete genome
ATGGAATCTGCGCCCAGCGCGACAGAGTTAATACCGTTGGCACTGCTATTACTACCAAGCGCAAGACTCTTATCACCAGT
TGCATTACTGGCTGTGCCTAAGGCAATGGTGTTTAAGCCTCTCGACTGGCTACCATTACCCAGAGCGATGGCATCCACGC
CATCAGCTTTGTTGCCCTGGCCTATGGCGATTGCATTATCTGCCAGAGCCTGGCTGCCATTTCCTAATGCGATAGTATTG
ACTTTATCGGCAAGGCTTCCGAACCCCATTGCCATGCTATTAGTCCCTTTTGCCTTCGCATTATTGCCAATAGCAGTTGC
ATTTTCAGCGGCTTCGGTCTCAGCACCTATCGCAATAGCGTTTTCTTCAGATGCGACGCTACTTGCTCCCAGCGCCATTG
AATACGCTTTTGACGCATTGGCGGTGTCGCCAAGAGCAATACTCATAATCTCAGTAGCTTTAGTGGCATTTCCCAGGGCA
ATGGCGTTTGCTCCTTCCGCTTTGGAAGAGTCCCCCATAGCAATAGACAATTTACCCAATGCTTTTGAATAA
>CP051814.1:199326-199877 Escherichia coli O157:H7 strain FLT_2005F chromosome	complete genome
ATGGAATCTGCGCCCAGCGCGACAGAGTTAATACCGTTGGCACTGCTATTACTACCAAGCGCAAGACTCTTATCACCAGT
TGCATTACTGGCTGTGCCTAAGGCAATGGTGTTTAAGCCTCTCGACTGGCTACCATTACCCAGAGCGATGGCATCCACGC
CATCAGCTTTGTTGCCCTGGCCTATGGCGATTGCATTATCTGCCAGAGCCTGGCTGCCATTTCCTAATGCGATAGTATTG
ACTTTATCGGCAAGGCTTCCGAACCCCATTGCCATGCTATTAGTCCCTTTTGCCTTCGCATTATTGCCAATAGCAGTTGC
ATTTTCAGCGGCTTCGGTCTCAGCACCTATCGCAATAGCGTTTTCTTCAGATGCGACGCTACTTGCTCCCAGCGCCATTG
AATACGCTTTTGACGCATTGGCGGTGTCGCCAAGAGCAATACTCATAATCTCAGTAGCTTTAGTGGCATTTCCCAGGGCA
ATGGCGTTTGCTCCTTCCGCTTTGGAAGAGTCCCCCATAGCAATAGACAATTTACCCAATGCTTTTGAATAA
>CP088044.1:c5352810-5352259 Escherichia coli strain 432299 chromosome	complete genome
ATGGAATCTGCGCCCAGCGCGACAGAGTTAATACCGTTGGCACTGCTATTACTACCAAGCGCAAGACTCTTATCACCAGT
TGCATTACTGGCTGTGCCTAAGGCAATGGTGTTTAAGCCTCTCGACTGGCTACCATTACCCAGAGCGATGGCATCCACGC
CATCAGCTTTGTTGCCCTGGCCTATGGCGATTGCATTATCTGCCAGAGCCTGGCTGCCATTTCCTAATGCGATAGTATTG
ACTTTATCGGCAAGGCTTCCGAACCCCATTGCCATGCTATTAGTCCCTTTTGCCTTCGCATTATTGCCAATAGCAGTTGC
ATTTTCAGCGGCTTCGGTCTCAGCACCTATCGCAATAGCGTTTTCTTCAGATGCGACGCTACTTGCTCCCAGCGCCATTG
AATACGCTTTTGACGCATTGGCGGTGTCGCCAAGAGCAATACTCATAATCTCAGTAGCTTTAGTGGCATTTCCCAGGGCA
ATGGCGTTTGCTCCTTCCGCTTTGGAAGAGTCCCCCATAGCAATAGACAATTTACCCAATGCTTTTGAATAA
>CP038425.1:199335-199886 Escherichia coli O157:H7 strain 2571 chromosome	complete genome
ATGGAATCTGCGCCCAGCGCGACAGAGTTAATACCGTTGGCACTGCTATTACTACCAAGCGCAAGACTCTTATCACCAGT
TGCATTACTGGCTGTGCCTAAGGCAATGGTGTTTAAGCCTCTCGACTGGCTACCATTACCCAGAGCGATGGCATCCACGC
CATCAGCTTTGTTGCCCTGGCCTATGGCGATTGCATTATCTGCCAGAGCCTGGCTGCCATTTCCTAATGCGATAGTATTG
ACTTTATCGGCAAGGCTTCCGAACCCCATTGCCATGCTATTAGTCCCTTTTGCCTTCGCATTATTGCCAATAGCAGTTGC
ATTTTCAGCGGCTTCGGTCTCAGCACCTATCGCAATAGCGTTTTCTTCAGATGCGACGCTACTTGCTCCCAGCGCCATTG
AATACGCTTTTGACGCATTGGCGGTGTCGCCAAGAGCAATACTCATAATCTCAGTAGCTTTAGTGGCATTTCCCAGGGCA
ATGGCGTTTGCTCCTTCCGCTTTGGAAGAGTCCCCCATAGCAATAGACAATTTACCCAATGCTTTTGAATAA
>CP076237.1:205340-205891 Escherichia coli O157:H7 strain 146N4 chromosome	complete genome
ATGGAATCTGCGCCCAGCGCGACAGAGTTAATACCGTTGGCACTGCTATTACTACCAAGCGCAAGACTCTTATCACCAGT
TGCATTACTGGCTGTGCCTAAGGCAATGGTGTTTAAGCCTCTCGACTGGCTACCATTACCCAGAGCGATGGCATCCACGC
CATCAGCTTTGTTGCCCTGGCCTATGGCGATTGCATTATCTGCCAGAGCCTGGCTGCCATTTCCTAATGCGATAGTATTG
ACTTTATCGGCAAGGCTTCCGAACCCCATTGCCATGCTATTAGTCCCTTTTGCCTTCGCATTATTGCCAATAGCAGTTGC
ATTTTCAGCGGCTTCGGTCTCAGCACCTATCGCAATAGCGTTTTCTTCAGATGCGACGCTACTTGCTCCCAGCGCCATTG
AATACGCTTTTGACGCATTGGCGGTGTCGCCAAGAGCAATACTCATAATCTCAGTAGCTTTAGTGGCATTTCCCAGGGCA
ATGGCGTTTGCTCCTTCCGCTTTGGAAGAGTCCCCCATAGCAATAGACAATTTACCCAATGCTTTTGAATAA
>CP062708.1:206804-207355 Escherichia coli O157:H7 strain Z1832 chromosome	complete genome
ATGGAATCTGCGCCCAGCGCGACAGAGTTAATACCGTTGGCACTGCTATTACTACCAAGCGCAAGACTCTTATCACCAGT
TGCATTACTGGCTGTGCCTAAGGCAATGGTGTTTAAGCCTCTCGACTGGCTACCATTACCCAGAGCGATGGCATCCACGC
CATCAGCTTTGTTGCCCTGGCCTATGGCGATTGCATTATCTGCCAGAGCCTGGCTGCCATTTCCTAATGCGATAGTATTG
ACTTTATCGGCAAGGCTTCCGAACCCCATTGCCATGCTATTAGTCCCTTTTGCCTTCGCATTATTGCCAATAGCAGTTGC
ATTTTCAGCGGCTTCGGTCTCAGCACCTATCGCAATAGCGTTTTCTTCAGATGCGACGCTACTTGCTCCCAGCGCCATTG
AATACGCTTTTGACGCATTGGCGGTGTCGCCAAGAGCAATACTCATAATCTCAGTAGCTTTAGTGGCATTTCCCAGGGCA
ATGGCGTTTGCTCCTTCCGCTTTGGAAGAGTCCCCCATAGCAATAGACAATTTACCCAATGCTTTTGAATAA
>CP038496.1:c5302055-5301504 Escherichia coli O157:H7 strain TT12A chromosome	complete genome
ATGGAATCTGCGCCCAGCGCGACAGAGTTAATACCGTTGGCACTGCTATTACTACCAAGCGCAAGACTCTTATCACCAGT
TGCATTACTGGCTGTGCCTAAGGCAATGGTGTTTAAGCCTCTCGACTGGCTACCATTACCCAGAGCGATGGCATCCACGC
CATCAGCTTTGTTGCCCTGGCCTATGGCGATTGCATTATCTGCCAGAGCCTGGCTGCCATTTCCTAATGCGATAGTATTG
ACTTTATCGGCAAGGCTTCCGAACCCCATTGCCATGCTATTAGTCCCTTTTGCCTTCGCATTATTGCCAATAGCAGTTGC
ATTTTCAGCGGCTTCGGTCTCAGCACCTATCGCAATAGCGTTTTCTTCAGATGCGACGCTACTTGCTCCCAGCGCCATTG
AATACGCTTTTGACGCATTGGCGGTGTCGCCAAGAGCAATACTCATAATCTCAGTAGCTTTAGTGGCATTTCCCAGGGCA
ATGGCGTTTGCTCCTTCCGCTTTGGAAGAGTCCCCCATAGCAATAGACAATTTACCCAATGCTTTTGAATAA
>CP028638.1:199265-199816 Escherichia coli strain 133 chromosome	complete genome
ATGGAATCTGCGCCCAGCGCGACAGAGTTAATACCGTTGGCACTGCTATTACTACCAAGCGCAAGACTCTTATCACCAGT
TGCATTACTGGCTGTGCCTAAGGCAATGGTGTTTAAGCCTCTCGACTGGCTACCATTACCCAGAGCGATGGCATCCACGC
CATCAGCTTTGTTGCCCTGGCCTATGGCGATTGCATTATCTGCCAGAGCCTGGCTGCCATTTCCTAATGCGATAGTATTG
ACTTTATCGGCAAGGCTTCCGAACCCCATTGCCATGCTATTAGTCCCTTTTGCCTTCGCATTATTGCCAATAGCAGTTGC
ATTTTCAGCGGCTTCGGTCTCAGCACCTATCGCAATAGCGTTTTCTTCAGATGCGACGCTACTTGCTCCCAGCGCCATTG
AATACGCTTTTGACGCATTGGCGGTGTCGCCAAGAGCAATACTCATAATCTCAGTAGCTTTAGTGGCATTTCCCAGGGCA
ATGGCGTTTGCTCCTTCCGCTTTGGAAGAGTCCCCCATAGCAATAGACAATTTACCCAATGCTTTTGAATAA
>CP062719.1:205489-206040 Escherichia coli O157:H7 strain Z1816 chromosome	complete genome
ATGGAATCTGCGCCCAGCGCGACAGAGTTAATACCGTTGGCACTGCTATTACTACCAAGCGCAAGACTCTTATCACCAGT
TGCATTACTGGCTGTGCCTAAGGCAATGGTGTTTAAGCCTCTCGACTGGCTACCATTACCCAGAGCGATGGCATCCACGC
CATCAGCTTTGTTGCCCTGGCCTATGGCGATTGCATTATCTGCCAGAGCCTGGCTGCCATTTCCTAATGCGATAGTATTG
ACTTTATCGGCAAGGCTTCCGAACCCCATTGCCATGCTATTAGTCCCTTTTGCCTTCGCATTATTGCCAATAGCAGTTGC
ATTTTCAGCGGCTTCGGTCTCAGCACCTATCGCAATAGCGTTTTCTTCAGATGCGACGCTACTTGCTCCCAGCGCCATTG
AATACGCTTTTGACGCATTGGCGGTGTCGCCAAGAGCAATACTCATAATCTCAGTAGCTTTAGTGGCATTTCCCAGGGCA
ATGGCGTTTGCTCCTTCCGCTTTGGAAGAGTCCCCCATAGCAATAGACAATTTACCCAATGCTTTTGAATAA
>CP015853.1:3663805-3664356 Escherichia coli strain ATCC 43889 chromosome	complete genome
ATGGAATCTGCGCCCAGCGCGACAGAGTTAATACCGTTGGCACTGCTATTACTACCAAGCGCAAGACTCTTATCACCAGT
TGCATTACTGGCTGTGCCTAAGGCAATGGTGTTTAAGCCTCTCGACTGGCTACCATTACCCAGAGCGATGGCATCCACGC
CATCAGCTTTGTTGCCCTGGCCTATGGCGATTGCATTATCTGCCAGAGCCTGGCTGCCATTTCCTAATGCGATAGTATTG
ACTTTATCGGCAAGGCTTCCGAACCCCATTGCCATGCTATTAGTCCCTTTTGCCTTCGCATTATTGCCAATAGCAGTTGC
ATTTTCAGCGGCTTCGGTCTCAGCACCTATCGCAATAGCGTTTTCTTCAGATGCGACGCTACTTGCTCCCAGCGCCATTG
AATACGCTTTTGACGCATTGGCGGTGTCGCCAAGAGCAATACTCATAATCTCAGTAGCTTTAGTGGCATTTCCCAGGGCA
ATGGCGTTTGCTCCTTCCGCTTTGGAAGAGTCCCCCATAGCAATAGACAATTTACCCAATGCTTTTGAATAA
>AP026101.1:c4563798-4563247 Escherichia coli 93_161312 DNA	complete genome
ATGGAATCTGCGCCCAGCGCGACAGAGTTAATACCGTTGGCACTGCTATTACTACCAAGCGCAAGACTCTTATCACCAGT
TGCATTACTGGCTGTGCCTAAGGCAATGGTGTTTAAGCCTCTCGACTGGCTACCATTACCCAGAGCGATGGCATCCACGC
CATCAGCTTTGTTGCCCTGGCCTATGGCGATTGCATTATCTGCCAGAGCCTGGCTGCCATTTCCTAATGCGATAGTATTG
ACTTTATCGGCAAGGCTTCCGAACCCCATTGCCATGCTATTAGTCCCTTTTGCCTTCGCATTATTGCCAATAGCAGTTGC
ATTTTCAGCGGCTTCGGTCTCAGCACCTATCGCAATAGCGTTTTCTTCAGATGCGACGCTACTTGCTCCCAGCGCCATTG
AATACGCTTTTGACGCATTGGCGGTGTCGCCAAGAGCAATACTCATAATCTCAGTAGCTTTAGTGGCATTTCCCAGGGCA
ATGGCGTTTGCTCCTTCCGCTTTGGAAGAGTCCCCCATAGCAATAGACAATTTACCCAATGCTTTTGAATAA
>CP028698.1:199335-199886 Escherichia coli strain 106 chromosome	complete genome
ATGGAATCTGCGCCCAGCGCGACAGAGTTAATACCGTTGGCACTGCTATTACTACCAAGCGCAAGACTCTTATCACCAGT
TGCATTACTGGCTGTGCCTAAGGCAATGGTGTTTAAGCCTCTCGACTGGCTACCATTACCCAGAGCGATGGCATCCACGC
CATCAGCTTTGTTGCCCTGGCCTATGGCGATTGCATTATCTGCCAGAGCCTGGCTGCCATTTCCTAATGCGATAGTATTG
ACTTTATCGGCAAGGCTTCCGAACCCCATTGCCATGCTATTAGTCCCTTTTGCCTTCGCATTATTGCCAATAGCAGTTGC
ATTTTCAGCGGCTTCGGTCTCAGCACCTATCGCAATAGCGTTTTCTTCAGATGCGACGCTACTTGCTCCCAGCGCCATTG
AATACGCTTTTGACGCATTGGCGGTGTCGCCAAGAGCAATACTCATAATCTCAGTAGCTTTAGTGGCATTTCCCAGGGCA
ATGGCGTTTGCTCCTTCCGCTTTGGAAGAGTCCCCCATAGCAATAGACAATTTACCCAATGCTTTTGAATAA
>CP038423.1:199352-199903 Escherichia coli O157:H7 strain 7409 chromosome	complete genome
ATGGAATCTGCGCCCAGCGCGACAGAGTTAATACCGTTGGCACTGCTATTACTACCAAGCGCAAGACTCTTATCACCAGT
TGCATTACTGGCTGTGCCTAAGGCAATGGTGTTTAAGCCTCTCGACTGGCTACCATTACCCAGAGCGATGGCATCCACGC
CATCAGCTTTGTTGCCCTGGCCTATGGCGATTGCATTATCTGCCAGAGCCTGGCTGCCATTTCCTAATGCGATAGTATTG
ACTTTATCGGCAAGGCTTCCGAACCCCATTGCCATGCTATTAGTCCCTTTTGCCTTCGCATTATTGCCAATAGCAGTTGC
ATTTTCAGCGGCTTCGGTCTCAGCACCTATCGCAATAGCGTTTTCTTCAGATGCGACGCTACTTGCTCCCAGCGCCATTG
AATACGCTTTTGACGCATTGGCGGTGTCGCCAAGAGCAATACTCATAATCTCAGTAGCTTTAGTGGCATTTCCCAGGGCA
ATGGCGTTTGCTCCTTCCGCTTTGGAAGAGTCCCCCATAGCAATAGACAATTTACCCAATGCTTTTGAATAA
>CP090860.1:c4295785-4295234 Escherichia coli strain 2018C-5284a chromosome	complete genome
ATGGAATCTGCGCCCAGCGCGACAGAGTTAATACCGTTGGCACTGCTATTACTACCAAGCGCAAGACTCTTATCACCAGT
TGCATTACTGGCTGTGCCTAAGGCAATGGTGTTTAAGCCTCTCGACTGGCTACCATTACCCAGAGCGATGGCATCCACGC
CATCAGCTTTGTTGCCCTGGCCTATGGCGATTGCATTATCTGCCAGAGCCTGGCTGCCATTTCCTAATGCGATAGTATTG
ACTTTATCGGCAAGGCTTCCGAACCCCATTGCCATGCTATTAGTCCCTTTTGCCTTCGCATTATTGCCAATAGCAGTTGC
ATTTTCAGCGGCTTCGGTCTCAGCACCTATCGCAATAGCGTTTTCTTCAGATGCGACGCTACTTGCTCCCAGCGCCATTG
AATACGCTTTTGACGCATTGGCGGTGTCGCCAAGAGCAATACTCATAATCTCAGTAGCTTTAGTGGCATTTCCCAGGGCA
ATGGCGTTTGCTCCTTCCGCTTTGGAAGAGTCCCCCATAGCAATAGACAATTTACCCAATGCTTTTGAATAA
>CP062723.1:205486-206037 Escherichia coli O157:H7 strain Z1814 chromosome	complete genome
ATGGAATCTGCGCCCAGCGCGACAGAGTTAATACCGTTGGCACTGCTATTACTACCAAGCGCAAGACTCTTATCACCAGT
TGCATTACTGGCTGTGCCTAAGGCAATGGTGTTTAAGCCTCTCGACTGGCTACCATTACCCAGAGCGATGGCATCCACGC
CATCAGCTTTGTTGCCCTGGCCTATGGCGATTGCATTATCTGCCAGAGCCTGGCTGCCATTTCCTAATGCGATAGTATTG
ACTTTATCGGCAAGGCTTCCGAACCCCATTGCCATGCTATTAGTCCCTTTTGCCTTCGCATTATTGCCAATAGCAGTTGC
ATTTTCAGCGGCTTCGGTCTCAGCACCTATCGCAATAGCGTTTTCTTCAGATGCGACGCTACTTGCTCCCAGCGCCATTG
AATACGCTTTTGACGCATTGGCGGTGTCGCCAAGAGCAATACTCATAATCTCAGTAGCTTTAGTGGCATTTCCCAGGGCA
ATGGCGTTTGCTCCTTCCGCTTTGGAAGAGTCCCCCATAGCAATAGACAATTTACCCAATGCTTTTGAATAA
>CP066753.1:165429-165980 Escherichia coli O157:H7 strain ECP19-598 chromosome	complete genome
ATGGAATCTGCGCCCAGCGCGACAGAGTTAATACCGTTGGCACTGCTATTACTACCAAGCGCAAGACTCTTATCACCAGT
TGCATTACTGGCTGTGCCTAAGGCAATGGTGTTTAAGCCTCTCGACTGGCTACCATTACCCAGAGCGATGGCATCCACGC
CATCAGCTTTGTTGCCCTGGCCTATGGCGATTGCATTATCTGCCAGAGCCTGGCTGCCATTTCCTAATGCGATAGTATTG
ACTTTATCGGCAAGGCTTCCGAACCCCATTGCCATGCTATTAGTCCCTTTTGCCTTCGCATTATTGCCAATAGCAGTTGC
ATTTTCAGCGGCTTCGGTCTCAGCACCTATCGCAATAGCGTTTTCTTCAGATGCGACGCTACTTGCTCCCAGCGCCATTG
AATACGCTTTTGACGCATTGGCGGTGTCGCCAAGAGCAATACTCATAATCTCAGTAGCTTTAGTGGCATTTCCCAGGGCA
ATGGCGTTTGCTCCTTCCGCTTTGGAAGAGTCCCCCATAGCAATAGACAATTTACCCAATGCTTTTGAATAA
>CP062763.1:205491-206042 Escherichia coli O157:H7 strain Z885 chromosome	complete genome
ATGGAATCTGCGCCCAGCGCGACAGAGTTAATACCGTTGGCACTGCTATTACTACCAAGCGCAAGACTCTTATCACCAGT
TGCATTACTGGCTGTGCCTAAGGCAATGGTGTTTAAGCCTCTCGACTGGCTACCATTACCCAGAGCGATGGCATCCACGC
CATCAGCTTTGTTGCCCTGGCCTATGGCGATTGCATTATCTGCCAGAGCCTGGCTGCCATTTCCTAATGCGATAGTATTG
ACTTTATCGGCAAGGCTTCCGAACCCCATTGCCATGCTATTAGTCCCTTTTGCCTTCGCATTATTGCCAATAGCAGTTGC
ATTTTCAGCGGCTTCGGTCTCAGCACCTATCGCAATAGCGTTTTCTTCAGATGCGACGCTACTTGCTCCCAGCGCCATTG
AATACGCTTTTGACGCATTGGCGGTGTCGCCAAGAGCAATACTCATAATCTCAGTAGCTTTAGTGGCATTTCCCAGGGCA
ATGGCGTTTGCTCCTTCCGCTTTGGAAGAGTCCCCCATAGCAATAGACAATTTACCCAATGCTTTTGAATAA
>CP034792.1:4738905-4739456 Escherichia coli strain 2009C-3378 chromosome	complete genome
ATGGAATCTGCGCCCAGCGCGACAGAGTTAATACCGTTGGCACTGCTATTACTACCAAGCGCAAGACTCTTATCACCAGT
TGCATTACTGGCTGTGCCTAAGGCAATGGTGTTTAAGCCTCTCGACTGGCTACCATTACCCAGAGCGATGGCATCCACGC
CATCAGCTTTGTTGCCCTGGCCTATGGCGATTGCATTATCTGCCAGAGCCTGGCTGCCATTTCCTAATGCGATAGTATTG
ACTTTATCGGCAAGGCTTCCGAACCCCATTGCCATGCTATTAGTCCCTTTTGCCTTCGCATTATTGCCAATAGCAGTTGC
ATTTTCAGCGGCTTCGGTCTCAGCACCTATCGCAATAGCGTTTTCTTCAGATGCGACGCTACTTGCTCCCAGCGCCATTG
AATACGCTTTTGACGCATTGGCGGTGTCGCCAAGAGCAATACTCATAATCTCAGTAGCTTTAGTGGCATTTCCCAGGGCA
ATGGCGTTTGCTCCTTCCGCTTTGGAAGAGTCCCCCATAGCAATAGACAATTTACCCAATGCTTTTGAATAA
>CP034794.1:c4258392-4257841 Escherichia coli strain 06-3462 chromosome	complete genome
ATGGAATCTGCGCCCAGCGCGACAGAGTTAATACCGTTGGCACTGCTATTACTACCAAGCGCAAGACTCTTATCACCAGT
TGCATTACTGGCTGTGCCTAAGGCAATGGTGTTTAAGCCTCTCGACTGGCTACCATTACCCAGAGCGATGGCATCCACGC
CATCAGCTTTGTTGCCCTGGCCTATGGCGATTGCATTATCTGCCAGAGCCTGGCTGCCATTTCCTAATGCGATAGTATTG
ACTTTATCGGCAAGGCTTCCGAACCCCATTGCCATGCTATTAGTCCCTTTTGCCTTCGCATTATTGCCAATAGCAGTTGC
ATTTTCAGCGGCTTCGGTCTCAGCACCTATCGCAATAGCGTTTTCTTCAGATGCGACGCTACTTGCTCCCAGCGCCATTG
AATACGCTTTTGACGCATTGGCGGTGTCGCCAAGAGCAATACTCATAATCTCAGTAGCTTTAGTGGCATTTCCCAGGGCA
ATGGCGTTTGCTCCTTCCGCTTTGGAAGAGTCCCCCATAGCAATAGACAATTTACCCAATGCTTTTGAATAA
>CP046527.1:c1666806-1666255 Escherichia coli strain RM19259 chromosome	complete genome
ATGGAATCTGCGCCCAGCGCGACAGAGTTAATACCGTTGGCACTGCTATTACTACCAAGCGCAAGACTCTTATCACCAGT
TGCATTACTGGCTGTGCCTAAGGCAATGGTGTTTAAGCCTCTCGACTGGCTACCATTACCCAGAGCGATGGCATCCACGC
CATCAGCTTTGTTGCCCTGGCCTATGGCGATTGCATTATCTGCCAGAGCCTGGCTGCCATTTCCTAATGCGATAGTATTG
ACTTTATCGGCAAGGCTTCCGAACCCCATTGCCATGCTATTAGTCCCTTTTGCCTTCGCATTATTGCCAATAGCAGTTGC
ATTTTCAGCGGCTTCGGTCTCAGCACCTATCGCAATAGCGTTTTCTTCAGATGCGACGCTACTTGCTCCCAGCGCCATTG
AATACGCTTTTGACGCATTGGCGGTGTCGCCAAGAGCAATACTCATAATCTCAGTAGCTTTAGTGGCATTTCCCAGGGCA
ATGGCGTTTGCTCCTTCCGCTTTGGAAGAGTCCCCCATAGCAATAGACAATTTACCCAATGCTTTTGAATAA
>AP026097.1:c4520026-4519475 Escherichia coli 57_142493 DNA	complete genome
ATGGAATCTGCGCCCAGCGCGACAGAGTTAATACCGTTGGCACTGCTATTACTACCAAGCGCAAGACTCTTATCACCAGT
TGCATTACTGGCTGTGCCTAAGGCAATGGTGTTTAAGCCTCTCGACTGGCTACCATTACCCAGAGCGATGGCATCCACGC
CATCAGCTTTGTTGCCCTGGCCTATGGCGATTGCATTATCTGCCAGAGCCTGGCTGCCATTTCCTAATGCGATAGTATTG
ACTTTATCGGCAAGGCTTCCGAACCCCATTGCCATGCTATTAGTCCCTTTTGCCTTCGCATTATTGCCAATAGCAGTTGC
ATTTTCAGCGGCTTCGGTCTCAGCACCTATCGCAATAGCGTTTTCTTCAGATGCGACGCTACTTGCTCCCAGCGCCATTG
AATACGCTTTTGACGCATTGGCGGTGTCGCCAAGAGCAATACTCATAATCTCAGTAGCTTTAGTGGCATTTCCCAGGGCA
ATGGCGTTTGCTCCTTCCGCTTTGGAAGAGTCCCCCATAGCAATAGACAATTTACCCAATGCTTTTGAATAA
>CP088052.1:c5404262-5403711 Escherichia coli strain 429692 chromosome	complete genome
ATGGAATCTGCGCCCAGCGCGACAGAGTTAATACCGTTGGCACTGCTATTACTACCAAGCGCAAGACTCTTATCACCAGT
TGCATTACTGGCTGTGCCTAAGGCAATGGTGTTTAAGCCTCTCGACTGGCTACCATTACCCAGAGCGATGGCATCCACGC
CATCAGCTTTGTTGCCCTGGCCTATGGCGATTGCATTATCTGCCAGAGCCTGGCTGCCATTTCCTAATGCGATAGTATTG
ACTTTATCGGCAAGGCTTCCGAACCCCATTGCCATGCTATTAGTCCCTTTTGCCTTCGCATTATTGCCAATAGCAGTTGC
ATTTTCAGCGGCTTCGGTCTCAGCACCTATCGCAATAGCGTTTTCTTCAGATGCGACGCTACTTGCTCCCAGCGCCATTG
AATACGCTTTTGACGCATTGGCGGTGTCGCCAAGAGCAATACTCATAATCTCAGTAGCTTTAGTGGCATTTCCCAGGGCA
ATGGCGTTTGCTCCTTCCGCTTTGGAAGAGTCCCCCATAGCAATAGACAATTTACCCAATGCTTTTGAATAA
>CP104649.1:c3329183-3328632 Escherichia coli strain PNUSAE008512 chromosome	complete genome
ATGGAATCTGCGCCCAGCGCGACAGAGTTAATACCGTTGGCACTGCTATTACTACCAAGCGCAAGACTCTTATCACCAGT
TGCATTACTGGCTGTGCCTAAGGCAATGGTGTTTAAGCCTCTCGACTGGCTACCATTACCCAGAGCGATGGCATCCACGC
CATCAGCTTTGTTGCCCTGGCCTATGGCGATTGCATTATCTGCCAGAGCCTGGCTGCCATTTCCTAATGCGATAGTATTG
ACTTTATCGGCAAGGCTTCCGAACCCCATTGCCATGCTATTAGTCCCTTTTGCCTTCGCATTATTGCCAATAGCAGTTGC
ATTTTCAGCGGCTTCGGTCTCAGCACCTATCGCAATAGCGTTTTCTTCAGATGCGACGCTACTTGCTCCCAGCGCCATTG
AATACGCTTTTGACGCATTGGCGGTGTCGCCAAGAGCAATACTCATAATCTCAGTAGCTTTAGTGGCATTTCCCAGGGCA
ATGGCGTTTGCTCCTTCCGCTTTGGAAGAGTCCCCCATAGCAATAGACAATTTACCCAATGCTTTTGAATAA
>CP062780.1:205491-206042 Escherichia coli O157:H7 strain Z1769 chromosome	complete genome
ATGGAATCTGCGCCCAGCGCGACAGAGTTAATACCGTTGGCACTGCTATTACTACCAAGCGCAAGACTCTTATCACCAGT
TGCATTACTGGCTGTGCCTAAGGCAATGGTGTTTAAGCCTCTCGACTGGCTACCATTACCCAGAGCGATGGCATCCACGC
CATCAGCTTTGTTGCCCTGGCCTATGGCGATTGCATTATCTGCCAGAGCCTGGCTGCCATTTCCTAATGCGATAGTATTG
ACTTTATCGGCAAGGCTTCCGAACCCCATTGCCATGCTATTAGTCCCTTTTGCCTTCGCATTATTGCCAATAGCAGTTGC
ATTTTCAGCGGCTTCGGTCTCAGCACCTATCGCAATAGCGTTTTCTTCAGATGCGACGCTACTTGCTCCCAGCGCCATTG
AATACGCTTTTGACGCATTGGCGGTGTCGCCAAGAGCAATACTCATAATCTCAGTAGCTTTAGTGGCATTTCCCAGGGCA
ATGGCGTTTGCTCCTTCCGCTTTGGAAGAGTCCCCCATAGCAATAGACAATTTACCCAATGCTTTTGAATAA
>CP076235.1:199326-199877 Escherichia coli O157:H7 strain 9.1_Anguil chromosome	complete genome
ATGGAATCTGCGCCCAGCGCGACAGAGTTAATACCGTTGGCACTGCTATTACTACCAAGCGCAAGACTCTTATCACCAGT
TGCATTACTGGCTGTGCCTAAGGCAATGGTGTTTAAGCCTCTCGACTGGCTACCATTACCCAGAGCGATGGCATCCACGC
CATCAGCTTTGTTGCCCTGGCCTATGGCGATTGCATTATCTGCCAGAGCCTGGCTGCCATTTCCTAATGCGATAGTATTG
ACTTTATCGGCAAGGCTTCCGAACCCCATTGCCATGCTATTAGTCCCTTTTGCCTTCGCATTATTGCCAATAGCAGTTGC
ATTTTCAGCGGCTTCGGTCTCAGCACCTATCGCAATAGCGTTTTCTTCAGATGCGACGCTACTTGCTCCCAGCGCCATTG
AATACGCTTTTGACGCATTGGCGGTGTCGCCAAGAGCAATACTCATAATCTCAGTAGCTTTAGTGGCATTTCCCAGGGCA
ATGGCGTTTGCTCCTTCCGCTTTGGAAGAGTCCCCCATAGCAATAGACAATTTACCCAATGCTTTTGAATAA
>CP028652.1:199335-199886 Escherichia coli strain 123 chromosome	complete genome
ATGGAATCTGCGCCCAGCGCGACAGAGTTAATACCGTTGGCACTGCTATTACTACCAAGCGCAAGACTCTTATCACCAGT
TGCATTACTGGCTGTGCCTAAGGCAATGGTGTTTAAGCCTCTCGACTGGCTACCATTACCCAGAGCGATGGCATCCACGC
CATCAGCTTTGTTGCCCTGGCCTATGGCGATTGCATTATCTGCCAGAGCCTGGCTGCCATTTCCTAATGCGATAGTATTG
ACTTTATCGGCAAGGCTTCCGAACCCCATTGCCATGCTATTAGTCCCTTTTGCCTTCGCATTATTGCCAATAGCAGTTGC
ATTTTCAGCGGCTTCGGTCTCAGCACCTATCGCAATAGCGTTTTCTTCAGATGCGACGCTACTTGCTCCCAGCGCCATTG
AATACGCTTTTGACGCATTGGCGGTGTCGCCAAGAGCAATACTCATAATCTCAGTAGCTTTAGTGGCATTTCCCAGGGCA
ATGGCGTTTGCTCCTTCCGCTTTGGAAGAGTCCCCCATAGCAATAGACAATTTACCCAATGCTTTTGAATAA
>CP051824.1:c5299572-5299021 Escherichia coli O157:H7 strain FLT_2000A chromosome	complete genome
ATGGAATCTGCGCCCAGCGCGACAGAGTTAATACCGTTGGCACTGCTATTACTACCAAGCGCAAGACTCTTATCACCAGT
TGCATTACTGGCTGTGCCTAAGGCAATGGTGTTTAAGCCTCTCGACTGGCTACCATTACCCAGAGCGATGGCATCCACGC
CATCAGCTTTGTTGCCCTGGCCTATGGCGATTGCATTATCTGCCAGAGCCTGGCTGCCATTTCCTAATGCGATAGTATTG
ACTTTATCGGCAAGGCTTCCGAACCCCATTGCCATGCTATTAGTCCCTTTTGCCTTCGCATTATTGCCAATAGCAGTTGC
ATTTTCAGCGGCTTCGGTCTCAGCACCTATCGCAATAGCGTTTTCTTCAGATGCGACGCTACTTGCTCCCAGCGCCATTG
AATACGCTTTTGACGCATTGGCGGTGTCGCCAAGAGCAATACTCATAATCTCAGTAGCTTTAGTGGCATTTCCCAGGGCA
ATGGCGTTTGCTCCTTCCGCTTTGGAAGAGTCCCCCATAGCAATAGACAATTTACCCAATGCTTTTGAATAA
>CP062717.1:205490-206041 Escherichia coli O157:H7 strain Z1825 chromosome	complete genome
ATGGAATCTGCGCCCAGCGCGACAGAGTTAATACCGTTGGCACTGCTATTACTACCAAGCGCAAGACTCTTATCACCAGT
TGCATTACTGGCTGTGCCTAAGGCAATGGTGTTTAAGCCTCTCGACTGGCTACCATTACCCAGAGCGATGGCATCCACGC
CATCAGCTTTGTTGCCCTGGCCTATGGCGATTGCATTATCTGCCAGAGCCTGGCTGCCATTTCCTAATGCGATAGTATTG
ACTTTATCGGCAAGGCTTCCGAACCCCATTGCCATGCTATTAGTCCCTTTTGCCTTCGCATTATTGCCAATAGCAGTTGC
ATTTTCAGCGGCTTCGGTCTCAGCACCTATCGCAATAGCGTTTTCTTCAGATGCGACGCTACTTGCTCCCAGCGCCATTG
AATACGCTTTTGACGCATTGGCGGTGTCGCCAAGAGCAATACTCATAATCTCAGTAGCTTTAGTGGCATTTCCCAGGGCA
ATGGCGTTTGCTCCTTCCGCTTTGGAAGAGTCCCCCATAGCAATAGACAATTTACCCAATGCTTTTGAATAA
>CP034808.1:2292179-2292730 Escherichia coli strain 08-3914 chromosome	complete genome
ATGGAATCTGCGCCCAGCGCGACAGAGTTAATACCGTTGGCACTGCTATTACTACCAAGCGCAAGACTCTTATCACCAGT
TGCATTACTGGCTGTGCCTAAGGCAATGGTGTTTAAGCCTCTCGACTGGCTACCATTACCCAGAGCGATGGCATCCACGC
CATCAGCTTTGTTGCCCTGGCCTATGGCGATTGCATTATCTGCCAGAGCCTGGCTGCCATTTCCTAATGCGATAGTATTG
ACTTTATCGGCAAGGCTTCCGAACCCCATTGCCATGCTATTAGTCCCTTTTGCCTTCGCATTATTGCCAATAGCAGTTGC
ATTTTCAGCGGCTTCGGTCTCAGCACCTATCGCAATAGCGTTTTCTTCAGATGCGACGCTACTTGCTCCCAGCGCCATTG
AATACGCTTTTGACGCATTGGCGGTGTCGCCAAGAGCAATACTCATAATCTCAGTAGCTTTAGTGGCATTTCCCAGGGCA
ATGGCGTTTGCTCCTTCCGCTTTGGAAGAGTCCCCCATAGCAATAGACAATTTACCCAATGCTTTTGAATAA
>CP016628.1:109284-109589 Escherichia coli strain FORC_041 chromosome	complete genome
ATGGAATCTGCGCCCAGCGCGACAGAGTTAATACCGTTGGCACTGCTATTACTACCAAGCGCAAGACTCTTATCACCAGT
TGCATTACTGGCTGTGCCTAAGGCAATGGTGTTTAAGCCTCTCGACTGGCTACCATTACCCAGAGCGATGGCATCCACGC
CATCAGCTTTGTTGCCCTGGCCTATGGCGATTGCATTATCTGCCAGAGCCTGGCTGCCATTTCCTAATGCGATAGTATTG
ACTTTATCGGCAAGGCTTCCGAACCCCATTGCCATGCTATTAGTCCCTTTTGCCTTCGCATTATTG--------------
--------------------------------------------------------------------------------
--------------------------------------------------------------------------------
------------------------------------------------------------------------
>CP028700.1:199335-199886 Escherichia coli strain 105 chromosome	complete genome
ATGGAATCTGCGCCCAGCGCGACAGAGTTAATACCGTTGGCACTGCTATTACTACCAAGCGCAAGACTCTTATCACCAGT
TGCATTACTGGCTGTGCCTAAGGCAATGGTGTTTAAGCCTCTCGACTGGCTACCATTACCCAGAGCGATGGCATCCACGC
CATCAGCTTTGTTGCCCTGGCCTATGGCGATTGCATTATCTGCCAGAGCCTGGCTGCCATTTCCTAATGCGATAGTATTG
ACTTTATCGGCAAGGCTTCCGAACCCCATTGCCATGCTATTAGTCCCTTTTGCCTTCGCATTATTGCCAATAGCAGTTGC
ATTTTCAGCGGCTTCGGTCTCAGCACCTATCGCAATAGCGTTTTCTTCAGATGCGACGCTACTTGCTCCCAGCGCCATTG
AATACGCTTTTGACGCATTGGCGGTGTCGCCAAGAGCAATACTCATAATCTCAGTAGCTTTAGTGGCATTTCCCAGGGCA
ATGGCGTTTGCTCCTTCCGCTTTGGAAGAGTCCCCCATAGCAATAGACAATTTACCCAATGCTTTTGAATAA
>CP038402.1:210421-210972 Escherichia coli O157:H7 strain BB24-1 chromosome	complete genome
ATGGAATCTGCGCCCAGCGCGACAGAGTTAATACCGTTGGCACTGCTATTACTACCAAGCGCAAGACTCTTATCACCAGT
TGCATTACTGGCTGTGCCTAAGGCAATGGTGTTTAAGCCTCTCGACTGGCTACCATTACCCAGAGCGATGGCATCCACGC
CATCAGCTTTGTTGCCCTGGCCTATGGCGATTGCATTATCTGCCAGAGCCTGGCTGCCATTTCCTAATGCGATAGTATTG
ACTTTATCGGCAAGGCTTCCGAACCCCATTGCCATGCTATTAGTCCCTTTTGCCTTCGCATTATTGCCAATAGCAGTTGC
ATTTTCAGCGGCTTCGGTCTCAGCACCTATCGCAATAGCGTTTTCTTCAGATGCGACGCTACTTGCTCCCAGCGCCATTG
AATACGCTTTTGACGCATTGGCGGTGTCGCCAAGAGCAATACTCATAATCTCAGTAGCTTTAGTGGCATTTCCCAGGGCA
ATGGCGTTTGCTCCTTCCGCTTTGGAAGAGTCCCCCATAGCAATAGACAATTTACCCAATGCTTTTGAATAA
>CP064383.1:c4207049-4206498 Escherichia coli O157:H7 strain PartA-EcoliO157H7-RM8376 chromosome	complete genome
ATGGAATCTGCGCCCAGCGCGACAGAGTTAATACCGTTGGCACTGCTATTACTACCAAGCGCAAGACTCTTATCACCAGT
TGCATTACTGGCTGTGCCTAAGGCAATGGTGTTTAAGCCTCTCGACTGGCTACCATTACCCAGAGCGATGGCATCCACGC
CATCAGCTTTGTTGCCCTGGCCTATGGCGATTGCATTATCTGCCAGAGCCTGGCTGCCATTTCCTAATGCGATAGTATTG
ACTTTATCGGCAAGGCTTCCGAACCCCATTGCCATGCTATTAGTCCCTTTTGCCTTCGCATTATTGCCAATAGCAGTTGC
ATTTTCAGCGGCTTCGGTCTCAGCACCTATCGCAATAGCGTTTTCTTCAGATGCGACGCTACTTGCTCCCAGCGCCATTG
AATACGCTTTTGACGCATTGGCGGTGTCGCCAAGAGCAATACTCATAATCTCAGTAGCTTTAGTGGCATTTCCCAGGGCA
ATGGCGTTTGCTCCTTCCGCTTTGGAAGAGTCCCCCATAGCAATAGACAATTTACCCAATGCTTTTGAATAA
>CP038428.1:c4234257-4233706 Escherichia coli O157:H7 strain 611 chromosome	complete genome
ATGGAATCTGCGCCCAGCGCGACAGAGTTAATACCGTTGGCACTGCTATTACTACCAAGCGCAAGACTCTTATCACCAGT
TGCATTACTGGCTGTGCCTAAGGCAATGGTGTTTAAGCCTCTCGACTGGCTACCATTACCCAGAGCGATGGCATCCACGC
CATCAGCTTTGTTGCCCTGGCCTATGGCGATTGCATTATCTGCCAGAGCCTGGCTGCCATTTCCTAATGCGATAGTATTG
ACTTTATCGGCAAGGCTTCCGAACCCCATTGCCATGCTATTAGTCCCTTTTGCCTTCGCATTATTGCCAATAGCAGTTGC
ATTTTCAGCGGCTTCGGTCTCAGCACCTATCGCAATAGCGTTTTCTTCAGATGCGACGCTACTTGCTCCCAGCGCCATTG
AATACGCTTTTGACGCATTGGCGGTGTCGCCAAGAGCAATACTCATAATCTCAGTAGCTTTAGTGGCATTTCCCAGGGCA
ATGGCGTTTGCTCCTTCCGCTTTGGAAGAGTCCCCCATAGCAATAGACAATTTACCCAATGCTTTTGAATAA
>CP051792.1:199212-199763 Escherichia coli O157:H7 strain FLT_2011B chromosome	complete genome
ATGGAATCTGCGCCCAGCGCGACAGAGTTAATACCGTTGGCACTGCTATTACTACCAAGCGCAAGACTCTTATCACCAGT
TGCATTACTGGCTGTGCCTAAGGCAATGGTGTTTAAGCCTCTCGACTGGCTACCATTACCCAGAGCGATGGCATCCACGC
CATCAGCTTTGTTGCCCTGGCCTATGGCGATTGCATTATCTGCCAGAGCCTGGCTGCCATTTCCTAATGCGATAGTATTG
ACTTTATCGGCAAGGCTTCCGAACCCCATTGCCATGCTATTAGTCCCTTTTGCCTTCGCATTATTGCCAATAGCAGTTGC
ATTTTCAGCGGCTTCGGTCTCAGCACCTATCGCAATAGCGTTTTCTTCAGATGCGACGCTACTTGCTCCCAGCGCCATTG
AATACGCTTTTGACGCATTGGCGGTGTCGCCAAGAGCAATACTCATAATCTCAGTAGCTTTAGTGGCATTTCCCAGGGCA
ATGGCGTTTGCTCCTTCCGCTTTGGAAGAGTCCCCCATAGCAATAGACAATTTACCCAATGCTTTTGAATAA
>CP035545.1:c4534559-4534008 Escherichia coli strain FSIS11705876 chromosome	complete genome
ATGGAATCTGCGCCCAGCGCGACAGAGTTAATACCGTTGGCACTGCTATTACTACCAAGCGCAAGACTCTTATCACCAGT
TGCATTACTGGCTGTGCCTAAGGCAATGGTGTTTAAGCCTCTCGACTGGCTACCATTACCCAGAGCGATGGCATCCACGC
CATCAGCTTTGTTGCCCTGGCCTATGGCGATTGCATTATCTGCCAGAGCCTGGCTGCCATTTCCTAATGCGATAGTATTG
ACTTTATCGGCAAGGCTTCCGAACCCCATTGCCATGCTATTAGTCCCTTTTGCCTTCGCATTATTGCCAATAGCAGTTGC
ATTTTCAGCGGCTTCGGTCTCAGCACCTATCGCAATAGCGTTTTCTTCAGATGCGACGCTACTTGCTCCCAGCGCCATTG
AATACGCTTTTGACGCATTGGCGGTGTCGCCAAGAGCAATACTCATAATCTCAGTAGCTTTAGTGGCATTTCCCAGGGCA
ATGGCGTTTGCTCCTTCCGCTTTGGAAGAGTCCCCCATAGCAATAGACAATTTACCCAATGCTTTTGAATAA
>CP082835.1:c4545616-4545065 Escherichia coli strain 1613 chromosome	complete genome
ATGGAATCTGCGCCCAGCGCGACAGAGTTAATACCGTTGGCACTGCTATTACTACCAAGCGCAAGACTCTTATCACCAGT
TGCATTACTGGCTGTGCCTAAGGCAATGGTGTTTAAGCCTCTCGACTGGCTACCATTACCCAGAGCGATGGCATCCACGC
CATCAGCTTTGTTGCCCTGGCCTATGGCGATTGCATTATCTGCCAGAGCCTGGCTGCCATTTCCTAATGCGATAGTATTG
ACTTTATCGGCAAGGCTTCCGAACCCCATTGCCATGCTATTAGTCCCTTTTGCCTTCGCATTATTGCCAATAGCAGTTGC
ATTTTCAGCGGCTTCGGTCTCAGCACCTATCGCAATAGCGTTTTCTTCAGATGCGACGCTACTTGCTCCCAGCGCCATTG
AATACGCTTTTGACGCATTGGCGGTGTCGCCAAGAGCAATACTCATAATCTCAGTAGCTTTAGTGGCATTTCCCAGGGCA
ATGGCGTTTGCTCCTTCCGCTTTGGAAGAGTCCCCCATAGCAATAGACAATTTACCCAATGCTTTTGAATAA
>CP010304.1:c4539767-4539216 Escherichia coli O157:H7 str. SS52	complete genome
ATGGAATCTGCGCCCAGCGCGACAGAGTTAATACCGTTGGCACTGCTATTACTACCAAGCGCAAGACTCTTATCACCAGT
TGCATTACTGGCTGTGCCTAAGGCAATGGTGTTTAAGCCTCTCGACTGGCTACCATTACCCAGAGCGATGGCATCCACGC
CATCAGCTTTGTTGCCCTGGCCTATGGCGATTGCATTATCTGCCAGAGCCTGGCTGCCATTTCCTAATGCGATAGTATTG
ACTTTATCGGCAAGGCTTCCGAACCCCATTGCCATGCTATTAGTCCCTTTTGCCTTCGCATTATTGCCAATAGCAGTTGC
ATTTTCAGCGGCTTCGGTCTCAGCACCTATCGCAATAGCGTTTTCTTCAGATGCGACGCTACTTGCTCCCAGCGCCATTG
AATACGCTTTTGACGCATTGGCGGTGTCGCCAAGAGCAATACTCATAATCTCAGTAGCTTTAGTGGCATTTCCCAGGGCA
ATGGCGTTTGCTCCTTCCGCTTTGGAAGAGTCCCCCATAGCAATAGACAATTTACCCAATGCTTTTGAATAA
>CP028668.1:199265-199816 Escherichia coli strain 117 chromosome	complete genome
ATGGAATCTGCGCCCAGCGCGACAGAGTTAATACCGTTGGCACTGCTATTACTACCAAGCGCAAGACTCTTATCACCAGT
TGCATTACTGGCTGTGCCTAAGGCAATGGTGTTTAAGCCTCTCGACTGGCTACCATTACCCAGAGCGATGGCATCCACGC
CATCAGCTTTGTTGCCCTGGCCTATGGCGATTGCATTATCTGCCAGAGCCTGGCTGCCATTTCCTAATGCGATAGTATTG
ACTTTATCGGCAAGGCTTCCGAACCCCATTGCCATGCTATTAGTCCCTTTTGCCTTCGCATTATTGCCAATAGCAGTTGC
ATTTTCAGCGGCTTCGGTCTCAGCACCTATCGCAATAGCGTTTTCTTCAGATGCGACGCTACTTGCTCCCAGCGCCATTG
AATACGCTTTTGACGCATTGGCGGTGTCGCCAAGAGCAATACTCATAATCTCAGTAGCTTTAGTGGCATTTCCCAGGGCA
ATGGCGTTTGCTCCTTCCGCTTTGGAAGAGTCCCCCATAGCAATAGACAATTTACCCAATGCTTTTGAATAA
>CP043019.1:c5360997-5360446 Escherichia coli strain 397404_gen chromosome	complete genome
ATGGAATCTGCGCCCAGCGCGACAGAGTTAATACCGTTGGCACTGCTATTACTACCAAGCGCAAGACTCTTATCACCAGT
TGCATTACTGGCTGTGCCTAAGGCAATGGTGTTTAAGCCTCTCGACTGGCTACCATTACCCAGAGCGATGGCATCCACGC
CATCAGCTTTGTTGCCCTGGCCTATGGCGATTGCATTATCTGCCAGAGCCTGGCTGCCATTTCCTAATGCGATAGTATTG
ACTTTATCGGCAAGGCTTCCGAACCCCATTGCCATGCTATTAGTCCCTTTTGCCTTCGCATTATTGCCAATAGCAGTTGC
ATTTTCAGCGGCTTCGGTCTCAGCACCTATCGCAATAGCGTTTTCTTCAGATGCGACGCTACTTGCTCCCAGCGCCATTG
AATACGCTTTTGACGCATTGGCGGTGTCGCCAAGAGCAATACTCATAATCTCAGTAGCTTTAGTGGCATTTCCCAGGGCA
ATGGCGTTTGCTCCTTCCGCTTTGGAAGAGTCCCCCATAGCAATAGACAATTTACCCAATGCTTTTGAATAA
>CP058231.1:c5308884-5308333 Escherichia coli strain 824422 chromosome	complete genome
ATGGAATCTGCGCCCAGCGCGACAGAGTTAATACCGTTGGCACTGCTATTACTACCAAGCGCAAGACTCTTATCACCAGT
TGCATTACTGGCTGTGCCTAAGGCAATGGTGTTTAAGCCTCTCGACTGGCTACCATTACCCAGAGCGATGGCATCCACGC
CATCAGCTTTGTTGCCCTGGCCTATGGCGATTGCATTATCTGCCAGAGCCTGGCTGCCATTTCCTAATGCGATAGTATTG
ACTTTATCGGCAAGGCTTCCGAACCCCATTGCCATGCTATTAGTCCCTTTTGCCTTCGCATTATTGCCAATAGCAGTTGC
ATTTTCAGCGGCTTCGGTCTCAGCACCTATCGCAATAGCGTTTTCTTCAGATGCGACGCTACTTGCTCCCAGCGCCATTG
AATACGCTTTTGACGCATTGGCGGTGTCGCCAAGAGCAATACTCATAATCTCAGTAGCTTTAGTGGCATTTCCCAGGGCA
ATGGCGTTTGCTCCTTCCGCTTTGGAAGAGTCCCCCATAGCAATAGACAATTTACCCAATGCTTTTGAATAA
>CP044148.1:c2775861-2775310 Escherichia coli O157 strain AR-0427 chromosome	complete genome
ATGGAATCTGCGCCCAGCGCGACAGAGTTAATACCGTTGGCACTGCTATTACTACCAAGCGCAAGACTCTTATCACCAGT
TGCATTACTGGCTGTGCCTAAGGCAATGGTGTTTAAGCCTCTCGACTGGCTACCATTACCCAGAGCGATGGCATCCACGC
CATCAGCTTTGTTGCCCTGGCCTATGGCGATTGCATTATCTGCCAGAGCCTGGCTGCCATTTCCTAATGCGATAGTATTG
ACTTTATCGGCAAGGCTTCCGAACCCCATTGCCATGCTATTAGTCCCTTTTGCCTTCGCATTATTGCCAATAGCAGTTGC
ATTTTCAGCGGCTTCGGTCTCAGCACCTATCGCAATAGCGTTTTCTTCAGATGCGACGCTACTTGCTCCCAGCGCCATTG
AATACGCTTTTGACGCATTGGCGGTGTCGCCAAGAGCAATACTCATAATCTCAGTAGCTTTAGTGGCATTTCCCAGGGCA
ATGGCGTTTGCTCCTTCCGCTTTGGAAGAGTCCCCCATAGCAATAGACAATTTACCCAATGCTTTTGAATAA
>AP026080.1:c4504963-4504412 Escherichia coli F690 DNA	complete genome
ATGGAATCTGCGCCCAGCGCGACAGAGTTAATACCGTTGGCACTGCTATTACTACCAAGCGCAAGACTCTTATCACCAGT
TGCATTACTGGCTGTGCCTAAGGCAATGGTGTTTAAGCCTCTCGACTGGCTACCATTACCCAGAGCGATGGCATCCACGC
CATCAGCTTTGTTGCCCTGGCCTATGGCGATTGCATTATCTGCCAGAGCCTGGCTGCCATTTCCTAATGCGATAGTATTG
ACTTTATCGGCAAGGCTTCCGAACCCCATTGCCATGCTATTAGTCCCTTTTGCCTTCGCATTATTGCCAATAGCAGTTGC
ATTTTCAGCGGCTTCGGTCTCAGCACCTATCGCAATAGCGTTTTCTTCAGATGCGACGCTACTTGCTCCCAGCGCCATTG
AATACGCTTTTGACGCATTGGCGGTGTCGCCAAGAGCAATACTCATAATCTCAGTAGCTTTAGTGGCATTTCCCAGGGCA
ATGGCGTTTGCTCCTTCCGCTTTGGAAGAGTCCCCCATAGCAATAGACAATTTACCCAATGCTTTTGAATAA
>CP062721.1:205490-206041 Escherichia coli O157:H7 strain Z1815 chromosome	complete genome
ATGGAATCTGCGCCCAGCGCGACAGAGTTAATACCGTTGGCACTGCTATTACTACCAAGCGCAAGACTCTTATCACCAGT
TGCATTACTGGCTGTGCCTAAGGCAATGGTGTTTAAGCCTCTCGACTGGCTACCATTACCCAGAGCGATGGCATCCACGC
CATCAGCTTTGTTGCCCTGGCCTATGGCGATTGCATTATCTGCCAGAGCCTGGCTGCCATTTCCTAATGCGATAGTATTG
ACTTTATCGGCAAGGCTTCCGAACCCCATTGCCATGCTATTAGTCCCTTTTGCCTTCGCATTATTGCCAATAGCAGTTGC
ATTTTCAGCGGCTTCGGTCTCAGCACCTATCGCAATAGCGTTTTCTTCAGATGCGACGCTACTTGCTCCCAGCGCCATTG
AATACGCTTTTGACGCATTGGCGGTGTCGCCAAGAGCAATACTCATAATCTCAGTAGCTTTAGTGGCATTTCCCAGGGCA
ATGGCGTTTGCTCCTTCCGCTTTGGAAGAGTCCCCCATAGCAATAGACAATTTACCCAATGCTTTTGAATAA
>CP062731.1:205491-206042 Escherichia coli O157:H7 strain Z1768 chromosome	complete genome
ATGGAATCTGCGCCCAGCGCGACAGAGTTAATACCGTTGGCACTGCTATTACTACCAAGCGCAAGACTCTTATCACCAGT
TGCATTACTGGCTGTGCCTAAGGCAATGGTGTTTAAGCCTCTCGACTGGCTACCATTACCCAGAGCGATGGCATCCACGC
CATCAGCTTTGTTGCCCTGGCCTATGGCGATTGCATTATCTGCCAGAGCCTGGCTGCCATTTCCTAATGCGATAGTATTG
ACTTTATCGGCAAGGCTTCCGAACCCCATTGCCATGCTATTAGTCCCTTTTGCCTTCGCATTATTGCCAATAGCAGTTGC
ATTTTCAGCGGCTTCGGTCTCAGCACCTATCGCAATAGCGTTTTCTTCAGATGCGACGCTACTTGCTCCCAGCGCCATTG
AATACGCTTTTGACGCATTGGCGGTGTCGCCAAGAGCAATACTCATAATCTCAGTAGCTTTAGTGGCATTTCCCAGGGCA
ATGGCGTTTGCTCCTTCCGCTTTGGAAGAGTCCCCCATAGCAATAGACAATTTACCCAATGCTTTTGAATAA
>CP015843.2:c4682277-4681726 Escherichia coli O157:H7 strain FRIK2455	complete genome
ATGGAATCTGCGCCCAGCGCGACAGAGTTAATACCGTTGGCACTGCTATTACTACCAAGCGCAAGACTCTTATCACCAGT
TGCATTACTGGCTGTGCCTAAGGCAATGGTGTTTAAGCCTCTCGACTGGCTACCATTACCCAGAGCGATGGCATCCACGC
CATCAGCTTTGTTGCCCTGGCCTATGGCGATTGCATTATCTGCCAGAGCCTGGCTGCCATTTCCTAATGCGATAGTATTG
ACTTTATCGGCAAGGCTTCCGAACCCCATTGCCATGCTATTAGTCCCTTTTGCCTTCGCATTATTGCCAATAGCAGTTGC
ATTTTCAGCGGCTTCGGTCTCAGCACCTATCGCAATAGCGTTTTCTTCAGATGCGACGCTACTTGCTCCCAGCGCCATTG
AATACGCTTTTGACGCATTGGCGGTGTCGCCAAGAGCAATACTCATAATCTCAGTAGCTTTAGTGGCATTTCCCAGGGCA
ATGGCGTTTGCTCCTTCCGCTTTGGAAGAGTCCCCCATAGCAATAGACAATTTACCCAATGCTTTTGAATAA
>CP088060.1:c5401133-5400582 Escherichia coli strain 413227 chromosome	complete genome
ATGGAATCTGCGCCCAGCGCGACAGAGTTAATACCGTTGGCACTGCTATTACTACCAAGCGCAAGACTCTTATCACCAGT
TGCATTACTGGCTGTGCCTAAGGCAATGGTGTTTAAGCCTCTCGACTGGCTACCATTACCCAGAGCGATGGCATCCACGC
CATCAGCTTTGTTGCCCTGGCCTATGGCGATTGCATTATCTGCCAGAGCCTGGCTGCCATTTCCTAATGCGATAGTATTG
ACTTTATCGGCAAGGCTTCCGAACCCCATTGCCATGCTATTAGTCCCTTTTGCCTTCGCATTATTGCCAATAGCAGTTGC
ATTTTCAGCGGCTTCGGTCTCAGCACCTATCGCAATAGCGTTTTCTTCAGATGCGACGCTACTTGCTCCCAGCGCCATTG
AATACGCTTTTGACGCATTGGCGGTGTCGCCAAGAGCAATACTCATAATCTCAGTAGCTTTAGTGGCATTTCCCAGGGCA
ATGGCGTTTGCTCCTTCCGCTTTGGAAGAGTCCCCCATAGCAATAGACAATTTACCCAATGCTTTTGAATAA
>CP088058.1:c5400724-5400173 Escherichia coli strain 421196 chromosome	complete genome
ATGGAATCTGCGCCCAGCGCGACAGAGTTAATACCGTTGGCACTGCTATTACTACCAAGCGCAAGACTCTTATCACCAGT
TGCATTACTGGCTGTGCCTAAGGCAATGGTGTTTAAGCCTCTCGACTGGCTACCATTACCCAGAGCGATGGCATCCACGC
CATCAGCTTTGTTGCCCTGGCCTATGGCGATTGCATTATCTGCCAGAGCCTGGCTGCCATTTCCTAATGCGATAGTATTG
ACTTTATCGGCAAGGCTTCCGAACCCCATTGCCATGCTATTAGTCCCTTTTGCCTTCGCATTATTGCCAATAGCAGTTGC
ATTTTCAGCGGCTTCGGTCTCAGCACCTATCGCAATAGCGTTTTCTTCAGATGCGACGCTACTTGCTCCCAGCGCCATTG
AATACGCTTTTGACGCATTGGCGGTGTCGCCAAGAGCAATACTCATAATCTCAGTAGCTTTAGTGGCATTTCCCAGGGCA
ATGGCGTTTGCTCCTTCCGCTTTGGAAGAGTCCCCCATAGCAATAGACAATTTACCCAATGCTTTTGAATAA
>CP040311.1:c5182781-5182230 Escherichia coli strain F3398 chromosome	complete genome
ATGGAATCTGCGCCCAGCGCGACAGAGTTAATACCGTTGGCACTGCTATTACTACCAAGCGCAAGACTCTTATCACCAGT
TGCATTACTGGCTGTGCCTAAGGCAATGGTGTTTAAGCCTCTCGACTGGCTACCATTACCCAGAGCGATGGCATCCACGC
CATCAGCTTTGTTGCCCTGGCCTATGGCGATTGCATTATCTGCCAGAGCCTGGCTGCCATTTCCTAATGCGATAGTATTG
ACTTTATCGGCAAGGCTTCCGAACCCCATTGCCATGCTATTAGTCCCTTTTGCCTTCGCATTATTGCCAATAGCAGTTGC
ATTTTCAGCGGCTTCGGTCTCAGCACCTATCGCAATAGCGTTTTCTTCAGATGCGACGCTACTTGCTCCCAGCGCCATTG
AATACGCTTTTGACGCATTGGCGGTGTCGCCAAGAGCAATACTCATAATCTCAGTAGCTTTAGTGGCATTTCCCAGGGCA
ATGGCGTTTGCTCCTTCCGCTTTGGAAGAGTCCCCCATAGCAATAGACAATTTACCCAATGCTTTTGAATAA
>CP040313.1:c5197459-5196908 Escherichia coli strain M7638 chromosome	complete genome
ATGGAATCTGCGCCCAGCGCGACAGAGTTAATACCGTTGGCACTGCTATTACTACCAAGCGCAAGACTCTTATCACCAGT
TGCATTACTGGCTGTGCCTAAGGCAATGGTGTTTAAGCCTCTCGACTGGCTACCATTACCCAGAGCGATGGCATCCACGC
CATCAGCTTTGTTGCCCTGGCCTATGGCGATTGCATTATCTGCCAGAGCCTGGCTGCCATTTCCTAATGCGATAGTATTG
ACTTTATCGGCAAGGCTTCCGAACCCCATTGCCATGCTATTAGTCCCTTTTGCCTTCGCATTATTGCCAATAGCAGTTGC
ATTTTCAGCGGCTTCGGTCTCAGCACCTATCGCAATAGCGTTTTCTTCAGATGCGACGCTACTTGCTCCCAGCGCCATTG
AATACGCTTTTGACGCATTGGCGGTGTCGCCAAGAGCAATACTCATAATCTCAGTAGCTTTAGTGGCATTTCCCAGGGCA
ATGGCGTTTGCTCCTTCCGCTTTGGAAGAGTCCCCCATAGCAATAGACAATTTACCCAATGCTTTTGAATAA
>CP038324.1:199341-199892 Escherichia coli O157:H7 strain NE 1169-1 chromosome	complete genome
ATGGAATCTGCGCCCAGCGCGACAGAGTTAATACCGTTGGCACTGCTATTACTACCAAGCGCAAGACTCTTATCACCAGT
TGCATTACTGGCTGTGCCTAAGGCAATGGTGTTTAAGCCTCTCGACTGGCTACCATTACCCAGAGCGATGGCATCCACGC
CATCAGCTTTGTTGCCCTGGCCTATGGCGATTGCATTATCTGCCAGAGCCTGGCTGCCATTTCCTAATGCGATAGTATTG
ACTTTATCGGCAAGGCTTCCGAACCCCATTGCCATGCTATTAGTCCCTTTTGCCTTCGCATTATTGCCAATAGCAGTTGC
ATTTTCAGCGGCTTCGGTCTCAGCACCTATCGCAATAGCGTTTTCTTCAGATGCGACGCTACTTGCTCCCAGCGCCATTG
AATACGCTTTTGACGCATTGGCGGTGTCGCCAAGAGCAATACTCATAATCTCAGTAGCTTTAGTGGCATTTCCCAGGGCA
ATGGCGTTTGCTCCTTCCGCTTTGGAAGAGTCCCCCATAGCAATAGACAATTTACCCAATGCTTTTGAATAA
>AE005174.2:c4589103-4588552 Escherichia coli O157:H7 str. EDL933 genome
ATGGAATCTGCGCCCAGCGCGACAGAGTTAATACCGTTGGCACTGCTATTACTACCAAGCGCAAGACTCTTATCACCAGT
TGCATTACTGGCTGTGCCTAAGGCAATGGTGTTTAAGCCTCTCGACTGGCTACCATTACCCAGAGCGATGGCATCCACGC
CATCAGCTTTGTTGCCCTGGCCTATGGCGATTGCATTATCTGCCAGAGCCTGGCTGCCATTTCCTAATGCGATAGTATTG
ACTTTATCGGCAAGGCTTCCGAACCCCATTGCCATGCTATTAGTCCCTTTTGCCTTCGCATTATTGCCAATAGCAGTTGC
ATTTTCAGCGGCTTCGGTCTCAGCACCTATCGCAATAGCGTTTTCTTCAGATGCGACGCTACTTGCTCCCAGCGCCATTG
AATACGCTTTTGACGCATTGGCGGTGTCGCCAAGAGCAATACTCATAATCTCAGTAGCTTTAGTGGCATTTCCCAGGGCA
ATGGCGTTTGCTCCTTCCGCTTTGGAAGAGTCCCCCATAGCAATAGACAATTTACCCAATGCTTTTGAATAA
>CP043015.1:c5332718-5332167 Escherichia coli strain 388808_gen chromosome	complete genome
ATGGAATCTGCGCCCAGCGCGACAGAGTTAATACCGTTGGCACTGCTATTACTACCAAGCGCAAGACTCTTATCACCAGT
TGCATTACTGGCTGTGCCTAAGGCAATGGTGTTTAAGCCTCTCGACTGGCTACCATTACCCAGAGCGATGGCATCCACGC
CATCAGCTTTGTTGCCCTGGCCTATGGCGATTGCATTATCTGCCAGAGCCTGGCTGCCATTTCCTAATGCGATAGTATTG
ACTTTATCGGCAAGGCTTCCGAACCCCATTGCCATGCTATTAGTCCCTTTTGCCTTCGCATTATTGCCAATAGCAGTTGC
ATTTTCAGCGGCTTCGGTCTCAGCACCTATCGCAATAGCGTTTTCTTCAGATGCGACGCTACTTGCTCCCAGCGCCATTG
AATACGCTTTTGACGCATTGGCGGTGTCGCCAAGAGCAATACTCATAATCTCAGTAGCTTTAGTGGCATTTCCCAGGGCA
ATGGCGTTTGCTCCTTCCGCTTTGGAAGAGTCCCCCATAGCAATAGACAATTTACCCAATGCTTTTGAATAA
>CP038342.1:199335-199886 Escherichia coli O157:H7 strain H2495 chromosome	complete genome
ATGGAATCTGCGCCCAGCGCGACAGAGTTAATACCGTTGGCACTGCTATTACTACCAAGCGCAAGACTCTTATCACCAGT
TGCATTACTGGCTGTGCCTAAGGCAATGGTGTTTAAGCCTCTCGACTGGCTACCATTACCCAGAGCGATGGCATCCACGC
CATCAGCTTTGTTGCCCTGGCCTATGGCGATTGCATTATCTGCCAGAGCCTGGCTGCCATTTCCTAATGCGATAGTATTG
ACTTTATCGGCAAGGCTTCCGAACCCCATTGCCATGCTATTAGTCCCTTTTGCCTTCGCATTATTGCCAATAGCAGTTGC
ATTTTCAGCGGCTTCGGTCTCAGCACCTATCGCAATAGCGTTTTCTTCAGATGCGACGCTACTTGCTCCCAGCGCCATTG
AATACGCTTTTGACGCATTGGCGGTGTCGCCAAGAGCAATACTCATAATCTCAGTAGCTTTAGTGGCATTTCCCAGGGCA
ATGGCGTTTGCTCCTTCCGCTTTGGAAGAGTCCCCCATAGCAATAGACAATTTACCCAATGCTTTTGAATAA
>CP028603.1:199212-199763 Escherichia coli strain 144 chromosome	complete genome
ATGGAATCTGCGCCCAGCGCGACAGAGTTAATACCGTTGGCACTGCTATTACTACCAAGCGCAAGACTCTTATCACCAGT
TGCATTACTGGCTGTGCCTAAGGCAATGGTGTTTAAGCCTCTCGACTGGCTACCATTACCCAGAGCGATGGCATCCACGC
CATCAGCTTTGTTGCCCTGGCCTATGGCGATTGCATTATCTGCCAGAGCCTGGCTGCCATTTCCTAATGCGATAGTATTG
ACTTTATCGGCAAGGCTTCCGAACCCCATTGCCATGCTATTAGTCCCTTTTGCCTTCGCATTATTGCCAATAGCAGTTGC
ATTTTCAGCGGCTTCGGTCTCAGCACCTATCGCAATAGCGTTTTCTTCAGATGCGACGCTACTTGCTCCCAGCGCCATTG
AATACGCTTTTGACGCATTGGCGGTGTCGCCAAGAGCAATACTCATAATCTCAGTAGCTTTAGTGGCATTTCCCAGGGCA
ATGGCGTTTGCTCCTTCCGCTTTGGAAGAGTCCCCCATAGCAATAGACAATTTACCCAATGCTTTTGAATAA
>CP028641.1:199265-199816 Escherichia coli strain 132 chromosome	complete genome
ATGGAATCTGCGCCCAGCGCGACAGAGTTAATACCGTTGGCACTGCTATTACTACCAAGCGCAAGACTCTTATCACCAGT
TGCATTACTGGCTGTGCCTAAGGCAATGGTGTTTAAGCCTCTCGACTGGCTACCATTACCCAGAGCGATGGCATCCACGC
CATCAGCTTTGTTGCCCTGGCCTATGGCGATTGCATTATCTGCCAGAGCCTGGCTGCCATTTCCTAATGCGATAGTATTG
ACTTTATCGGCAAGGCTTCCGAACCCCATTGCCATGCTATTAGTCCCTTTTGCCTTCGCATTATTGCCAATAGCAGTTGC
ATTTTCAGCGGCTTCGGTCTCAGCACCTATCGCAATAGCGTTTTCTTCAGATGCGACGCTACTTGCTCCCAGCGCCATTG
AATACGCTTTTGACGCATTGGCGGTGTCGCCAAGAGCAATACTCATAATCTCAGTAGCTTTAGTGGCATTTCCCAGGGCA
ATGGCGTTTGCTCCTTCCGCTTTGGAAGAGTCCCCCATAGCAATAGACAATTTACCCAATGCTTTTGAATAA
>CP088069.1:c5400895-5400344 Escherichia coli strain 438729 chromosome	complete genome
ATGGAATCTGCGCCCAGCGCGACAGAGTTAATACCGTTGGCACTGCTATTACTACCAAGCGCAAGACTCTTATCACCAGT
TGCATTACTGGCTGTGCCTAAGGCAATGGTGTTTAAGCCTCTCGACTGGCTACCATTACCCAGAGCGATGGCATCCACGC
CATCAGCTTTGTTGCCCTGGCCTATGGCGATTGCATTATCTGCCAGAGCCTGGCTGCCATTTCCTAATGCGATAGTATTG
ACTTTATCGGCAAGGCTTCCGAACCCCATTGCCATGCTATTAGTCCCTTTTGCCTTCGCATTATTGCCAATAGCAGTTGC
ATTTTCAGCGGCTTCGGTCTCAGCACCTATCGCAATAGCGTTTTCTTCAGATGCGACGCTACTTGCTCCCAGCGCCATTG
AATACGCTTTTGACGCATTGGCGGTGTCGCCAAGAGCAATACTCATAATCTCAGTAGCTTTAGTGGCATTTCCCAGGGCA
ATGGCGTTTGCTCCTTCCGCTTTGGAAGAGTCCCCCATAGCAATAGACAATTTACCCAATGCTTTTGAATAA
>CP028687.1:199338-199889 Escherichia coli strain 110 chromosome	complete genome
ATGGAATCTGCGCCCAGCGCGACAGAGTTAATACCGTTGGCACTGCTATTACTACCAAGCGCAAGACTCTTATCACCAGT
TGCATTACTGGCTGTGCCTAAGGCAATGGTGTTTAAGCCTCTCGACTGGCTACCATTACCCAGAGCGATGGCATCCACGC
CATCAGCTTTGTTGCCCTGGCCTATGGCGATTGCATTATCTGCCAGAGCCTGGCTGCCATTTCCTAATGCGATAGTATTG
ACTTTATCGGCAAGGCTTCCGAACCCCATTGCCATGCTATTAGTCCCTTTTGCCTTCGCATTATTGCCAATAGCAGTTGC
ATTTTCAGCGGCTTCGGTCTCAGCACCTATCGCAATAGCGTTTTCTTCAGATGCGACGCTACTTGCTCCCAGCGCCATTG
AATACGCTTTTGACGCATTGGCGGTGTCGCCAAGAGCAATACTCATAATCTCAGTAGCTTTAGTGGCATTTCCCAGGGCA
ATGGCGTTTGCTCCTTCCGCTTTGGAAGAGTCCCCCATAGCAATAGACAATTTACCCAATGCTTTTGAATAA
>CP062755.1:205491-206042 Escherichia coli O157:H7 strain Z903 chromosome	complete genome
ATGGAATCTGCGCCCAGCGCGACAGAGTTAATACCGTTGGCACTGCTATTACTACCAAGCGCAAGACTCTTATCACCAGT
TGCATTACTGGCTGTGCCTAAGGCAATGGTGTTTAAGCCTCTCGACTGGCTACCATTACCCAGAGCGATGGCATCCACGC
CATCAGCTTTGTTGCCCTGGCCTATGGCGATTGCATTATCTGCCAGAGCCTGGCTGCCATTTCCTAATGCGATAGTATTG
ACTTTATCGGCAAGGCTTCCGAACCCCATTGCCATGCTATTAGTCCCTTTTGCCTTCGCATTATTGCCAATAGCAGTTGC
ATTTTCAGCGGCTTCGGTCTCAGCACCTATCGCAATAGCGTTTTCTTCAGATGCGACGCTACTTGCTCCCAGCGCCATTG
AATACGCTTTTGACGCATTGGCGGTGTCGCCAAGAGCAATACTCATAATCTCAGTAGCTTTAGTGGCATTTCCCAGGGCA
ATGGCGTTTGCTCCTTCCGCTTTGGAAGAGTCCCCCATAGCAATAGACAATTTACCCAATGCTTTTGAATAA
>CP038355.1:199283-199834 Escherichia coli O157:H7 str. F8092B chromosome	complete genome
ATGGAATCTGCGCCCAGCGCGACAGAGTTAATACCGTTGGCACTGCTATTACTACCAAGCGCAAGACTCTTATCACCAGT
TGCATTACTGGCTGTGCCTAAGGCAATGGTGTTTAAGCCTCTCGACTGGCTACCATTACCCAGAGCGATGGCATCCACGC
CATCAGCTTTGTTGCCCTGGCCTATGGCGATTGCATTATCTGCCAGAGCCTGGCTGCCATTTCCTAATGCGATAGTATTG
ACTTTATCGGCAAGGCTTCCGAACCCCATTGCCATGCTATTAGTCCCTTTTGCCTTCGCATTATTGCCAATAGCAGTTGC
ATTTTCAGCGGCTTCGGTCTCAGCACCTATCGCAATAGCGTTTTCTTCAGATGCGACGCTACTTGCTCCCAGCGCCATTG
AATACGCTTTTGACGCATTGGCGGTGTCGCCAAGAGCAATACTCATAATCTCAGTAGCTTTAGTGGCATTTCCCAGGGCA
ATGGCGTTTGCTCCTTCCGCTTTGGAAGAGTCCCCCATAGCAATAGACAATTTACCCAATGCTTTTGAATAA
>CP038346.1:215279-215830 Escherichia coli O157:H7 strain G5295 chromosome	complete genome
ATGGAATCTGCGCCCAGCGCGACAGAGTTAATACCGTTGGCACTGCTATTACTACCAAGCGCAAGACTCTTATCACCAGT
TGCATTACTGGCTGTGCCTAAGGCAATGGTGTTTAAGCCTCTCGACTGGCTACCATTACCCAGAGCGATGGCATCCACGC
CATCAGCTTTGTTGCCCTGGCCTATGGCGATTGCATTATCTGCCAGAGCCTGGCTGCCATTTCCTAATGCGATAGTATTG
ACTTTATCGGCAAGGCTTCCGAACCCCATTGCCATGCTATTAGTCCCTTTTGCCTTCGCATTATTGCCAATAGCAGTTGC
ATTTTCAGCGGCTTCGGTCTCAGCACCTATCGCAATAGCGTTTTCTTCAGATGCGACGCTACTTGCTCCCAGCGCCATTG
AATACGCTTTTGACGCATTGGCGGTGTCGCCAAGAGCAATACTCATAATCTCAGTAGCTTTAGTGGCATTTCCCAGGGCA
ATGGCGTTTGCTCCTTCCGCTTTGGAAGAGTCCCCCATAGCAATAGACAATTTACCCAATGCTTTTGAATAA
>CP073597.1:c5378205-5377654 Escherichia coli strain 592579 chromosome	complete genome
ATGGAATCTGCGCCCAGCGCGACAGAGTTAATACCGTTGGCACTGCTATTACTACCAAGCGCAAGACTCTTATCACCAGT
TGCATTACTGGCTGTGCCTAAGGCAATGGTGTTTAAGCCTCTCGACTGGCTACCATTACCCAGAGCGATGGCATCCACGC
CATCAGCTTTGTTGCCCTGGCCTATGGCGATTGCATTATCTGCCAGAGCCTGGCTGCCATTTCCTAATGCGATAGTATTG
ACTTTATCGGCAAGGCTTCCGAACCCCATTGCCATGCTATTAGTCCCTTTTGCCTTCGCATTATTGCCAATAGCAGTTGC
ATTTTCAGCGGCTTCGGTCTCAGCACCTATCGCAATAGCGTTTTCTTCAGATGCGACGCTACTTGCTCCCAGCGCCATTG
AATACGCTTTTGACGCATTGGCGGTGTCGCCAAGAGCAATACTCATAATCTCAGTAGCTTTAGTGGCATTTCCCAGGGCA
ATGGCGTTTGCTCCTTCCGCTTTGGAAGAGTCCCCCATAGCAATAGACAATTTACCCAATGCTTTTGAATAA
>CP038366.1:216496-217047 Escherichia coli O157:H7 strain F6667 chromosome	complete genome
ATGGAATCTGCGCCCAGCGCGACAGAGTTAATACCGTTGGCACTGCTATTACTACCAAGCGCAAGACTCTTATCACCAGT
TGCATTACTGGCTGTGCCTAAGGCAATGGTGTTTAAGCCTCTCGACTGGCTACCATTACCCAGAGCGATGGCATCCACGC
CATCAGCTTTGTTGCCCTGGCCTATGGCGATTGCATTATCTGCCAGAGCCTGGCTGCCATTTCCTAATGCGATAGTATTG
ACTTTATCGGCAAGGCTTCCGAACCCCATTGCCATGCTATTAGTCCCTTTTGCCTTCGCATTATTGCCAATAGCAGTTGC
ATTTTCAGCGGCTTCGGTCTCAGCACCTATCGCAATAGCGTTTTCTTCAGATGCGACGCTACTTGCTCCCAGCGCCATTG
AATACGCTTTTGACGCATTGGCGGTGTCGCCAAGAGCAATACTCATAATCTCAGTAGCTTTAGTGGCATTTCCCAGGGCA
ATGGCGTTTGCTCCTTCCGCTTTGGAAGAGTCCCCCATAGCAATAGACAATTTACCCAATGCTTTTGAATAA
>CP034799.1:2292913-2293464 Escherichia coli strain 2009C-4687 chromosome	complete genome
ATGGAATCTGCGCCCAGCGCGACAGAGTTAATACCGTTGGCACTGCTATTACTACCAAGCGCAAGACTCTTATCACCAGT
TGCATTACTGGCTGTGCCTAAGGCAATGGTGTTTAAGCCTCTCGACTGGCTACCATTACCCAGAGCGATGGCATCCACGC
CATCAGCTTTGTTGCCCTGGCCTATGGCGATTGCATTATCTGCCAGAGCCTGGCTGCCATTTCCTAATGCGATAGTATTG
ACTTTATCGGCAAGGCTTCCGAACCCCATTGCCATGCTATTAGTCCCTTTTGCCTTCGCATTATTGCCAATAGCAGTTGC
ATTTTCAGCGGCTTCGGTCTCAGCACCTATCGCAATAGCGTTTTCTTCAGATGCGACGCTACTTGCTCCCAGCGCCATTG
AATACGCTTTTGACGCATTGGCGGTGTCGCCAAGAGCAATACTCATAATCTCAGTAGCTTTAGTGGCATTTCCCAGGGCA
ATGGCGTTTGCTCCTTCCGCTTTGGAAGAGTCCCCCATAGCAATAGACAATTTACCCAATGCTTTTGAATAA
>CP028600.1:199326-199877 Escherichia coli strain 147 chromosome	complete genome
ATGGAATCTGCGCCCAGCGCGACAGAGTTAATACCGTTGGCACTGCTATTACTACCAAGCGCAAGACTCTTATCACCAGT
TGCATTACTGGCTGTGCCTAAGGCAATGGTGTTTAAGCCTCTCGACTGGCTACCATTACCCAGAGCGATGGCATCCACGC
CATCAGCTTTGTTGCCCTGGCCTATGGCGATTGCATTATCTGCCAGAGCCTGGCTGCCATTTCCTAATGCGATAGTATTG
ACTTTATCGGCAAGGCTTCCGAACCCCATTGCCATGCTATTAGTCCCTTTTGCCTTCGCATTATTGCCAATAGCAGTTGC
ATTTTCAGCGGCTTCGGTCTCAGCACCTATCGCAATAGCGTTTTCTTCAGATGCGACGCTACTTGCTCCCAGCGCCATTG
AATACGCTTTTGACGCATTGGCGGTGTCGCCAAGAGCAATACTCATAATCTCAGTAGCTTTAGTGGCATTTCCCAGGGCA
ATGGCGTTTGCTCCTTCCGCTTTGGAAGAGTCCCCCATAGCAATAGACAATTTACCCAATGCTTTTGAATAA
>CP034806.1:c4992394-4991843 Escherichia coli strain 2010C-3347 chromosome	complete genome
ATGGAATCTGCGCCCAGCGCGACAGAGTTAATACCGTTGGCACTGCTATTACTACCAAGCGCAAGACTCTTATCACCAGT
TGCATTACTGGCTGTGCCTAAGGCAATGGTGTTTAAGCCTCTCGACTGGCTACCATTACCCAGAGCGATGGCATCCACGC
CATCAGCTTTGTTGCCCTGGCCTATGGCGATTGCATTATCTGCCAGAGCCTGGCTGCCATTTCCTAATGCGATAGTATTG
ACTTTATCGGCAAGGCTTCCGAACCCCATTGCCATGCTATTAGTCCCTTTTGCCTTCGCATTATTGCCAATAGCAGTTGC
ATTTTCAGCGGCTTCGGTCTCAGCACCTATCGCAATAGCGTTTTCTTCAGATGCGACGCTACTTGCTCCCAGCGCCATTG
AATACGCTTTTGACGCATTGGCGGTGTCGCCAAGAGCAATACTCATAATCTCAGTAGCTTTAGTGGCATTTCCCAGGGCA
ATGGCGTTTGCTCCTTCCGCTTTGGAAGAGTCCCCCATAGCAATAGACAATTTACCCAATGCTTTTGAATAA
>CP051816.1:199265-199816 Escherichia coli O157:H7 strain FLT_2004G chromosome	complete genome
ATGGAATCTGCGCCCAGCGCGACAGAGTTAATACCGTTGGCACTGCTATTACTACCAAGCGCAAGACTCTTATCACCAGT
TGCATTACTGGCTGTGCCTAAGGCAATGGTGTTTAAGCCTCTCGACTGGCTACCATTACCCAGAGCGATGGCATCCACGC
CATCAGCTTTGTTGCCCTGGCCTATGGCGATTGCATTATCTGCCAGAGCCTGGCTGCCATTTCCTAATGCGATAGTATTG
ACTTTATCGGCAAGGCTTCCGAACCCCATTGCCATGCTATTAGTCCCTTTTGCCTTCGCATTATTGCCAATAGCAGTTGC
ATTTTCAGCGGCTTCGGTCTCAGCACCTATCGCAATAGCGTTTTCTTCAGATGCGACGCTACTTGCTCCCAGCGCCATTG
AATACGCTTTTGACGCATTGGCGGTGTCGCCAAGAGCAATACTCATAATCTCAGTAGCTTTAGTGGCATTTCCCAGGGCA
ATGGCGTTTGCTCCTTCCGCTTTGGAAGAGTCCCCCATAGCAATAGACAATTTACCCAATGCTTTTGAATAA
>CP051786.1:199212-199763 Escherichia coli O157:H7 strain FLT_2012I chromosome	complete genome
ATGGAATCTGCGCCCAGCGCGACAGAGTTAATACCGTTGGCACTGCTATTACTACCAAGCGCAAGACTCTTATCACCAGT
TGCATTACTGGCTGTGCCTAAGGCAATGGTGTTTAAGCCTCTCGACTGGCTACCATTACCCAGAGCGATGGCATCCACGC
CATCAGCTTTGTTGCCCTGGCCTATGGCGATTGCATTATCTGCCAGAGCCTGGCTGCCATTTCCTAATGCGATAGTATTG
ACTTTATCGGCAAGGCTTCCGAACCCCATTGCCATGCTATTAGTCCCTTTTGCCTTCGCATTATTGCCAATAGCAGTTGC
ATTTTCAGCGGCTTCGGTCTCAGCACCTATCGCAATAGCGTTTTCTTCAGATGCGACGCTACTTGCTCCCAGCGCCATTG
AATACGCTTTTGACGCATTGGCGGTGTCGCCAAGAGCAATACTCATAATCTCAGTAGCTTTAGTGGCATTTCCCAGGGCA
ATGGCGTTTGCTCCTTCCGCTTTGGAAGAGTCCCCCATAGCAATAGACAATTTACCCAATGCTTTTGAATAA
>CP061243.1:122723-122932 Escherichia coli strain STEC411 chromosome	complete genome
---------------AATGCGAGGCTGTCAGTACCGCTAGCTAC------------------------------------
--------------------------------------------------------------------------------
--------------------------------------------------------------------------------
--------------------------------------------------------------------------------
---------------ACTGCTACGCCCCAGGGCAATTGCGTTTTCTTCAGATGCGACGCTACTTGCTCCCAGCGCCATTG
AATACGCTTTTGACGCATTGGCGGTGTCGCCAAGAGCAATACTCATAATCTCAGTAGCTTTAGTGGCATTTCCCAGGGCA
ATGGCGTTTGCTCCTTCCGCTTTGGAAGAGTCCCC------------------------------------A
>CP028695.1:199338-199889 Escherichia coli strain 107 chromosome	complete genome
ATGGAATCTGCGCCCAGCGCGACAGAGTTAATACCGTTGGCACTGCTATTACTACCAAGCGCAAGACTCTTATCACCAGT
TGCATTACTGGCTGTGCCTAAGGCAATGGTGTTTAAGCCTCTCGACTGGCTACCATTACCCAGAGCGATGGCATCCACGC
CATCAGCTTTGTTGCCCTGGCCTATGGCGATTGCATTATCTGCCAGAGCCTGGCTGCCATTTCCTAATGCGATAGTATTG
ACTTTATCGGCAAGGCTTCCGAACCCCATTGCCATGCTATTAGTCCCTTTTGCCTTCGCATTATTGCCAATAGCAGTTGC
ATTTTCAGCGGCTTCGGTCTCAGCACCTATCGCAATAGCGTTTTCTTCAGATGCGACGCTACTTGCTCCCAGCGCCATTG
AATACGCTTTTGACGCATTGGCGGTGTCGCCAAGAGCAATACTCATAATCTCAGTAGCTTTAGTGGCATTTCCCAGGGCA
ATGGCGTTTGCTCCTTCCGCTTTGGAAGAGTCCCCCATAGCAATAGACAATTTACCCAATGCTTTTGAATAA
>CP040307.1:c5297177-5296626 Escherichia coli strain F1 E4 chromosome	complete genome
ATGGAATCTGCGCCCAGCGCGACAGAGTTAATACCGTTGGCACTGCTATTACTACCAAGCGCAAGACTCTTATCACCAGT
TGCATTACTGGCTGTGCCTAAGGCAATGGTGTTTAAGCCTCTCGACTGGCTACCATTACCCAGAGCGATGGCATCCACGC
CATCAGCTTTGTTGCCCTGGCCTATGGCGATTGCATTATCTGCCAGAGCCTGGCTGCCATTTCCTAATGCGATAGTATTG
ACTTTATCGGCAAGGCTTCCGAACCCCATTGCCATGCTATTAGTCCCTTTTGCCTTCGCATTATTGCCAATAGCAGTTGC
ATTTTCAGCGGCTTCGGTCTCAGCACCTATCGCAATAGCGTTTTCTTCAGATGCGACGCTACTTGCTCCCAGCGCCATTG
AATACGCTTTTGACGCATTGGCGGTGTCGCCAAGAGCAATACTCATAATCTCAGTAGCTTTAGTGGCATTTCCCAGGGCA
ATGGCGTTTGCTCCTTCCGCTTTGGAAGAGTCCCCCATAGCAATAGACAATTTACCCAATGCTTTTGAATAA
>CP017669.1:642366-642917 Escherichia coli strain PA20	complete genome
ATGGAATCTGCGCCCAGCGCGACAGAGTTAATACCGTTGGCACTGCTATTACTACCAAGCGCAAGACTCTTATCACCAGT
TGCATTACTGGCTGTGCCTAAGGCAATGGTGTTTAAGCCTCTCGACTGGCTACCATTACCCAGAGCGATGGCATCCACGC
CATCAGCTTTGTTGCCCTGGCCTATGGCGATTGCATTATCTGCCAGAGCCTGGCTGCCATTTCCTAATGCGATAGTATTG
ACTTTATCGGCAAGGCTTCCGAACCCCATTGCCATGCTATTAGTCCCTTTTGCCTTCGCATTATTGCCAATAGCAGTTGC
ATTTTCAGCGGCTTCGGTCTCAGCACCTATCGCAATAGCGTTTTCTTCAGATGCGACGCTACTTGCTCCCAGCGCCATTG
AATACGCTTTTGACGCATTGGCGGTGTCGCCAAGAGCAATACTCATAATCTCAGTAGCTTTAGTGGCATTTCCCAGGGCA
ATGGCGTTTGCTCCTTCCGCTTTGGAAGAGTCCCCCATAGCAATAGACAATTTACCCAATGCTTTTGAATAA
>CP034803.1:3263023-3263574 Escherichia coli strain 2009C-3554 chromosome	complete genome
ATGGAATCTGCGCCCAGCGCGACAGAGTTAATACCGTTGGCACTGCTATTACTACCAAGCGCAAGACTCTTATCACCAGT
TGCATTACTGGCTGTGCCTAAGGCAATGGTGTTTAAGCCTCTCGACTGGCTACCATTACCCAGAGCGATGGCATCCACGC
CATCAGCTTTGTTGCCCTGGCCTATGGCGATTGCATTATCTGCCAGAGCCTGGCTGCCATTTCCTAATGCGATAGTATTG
ACTTTATCGGCAAGGCTTCCGAACCCCATTGCCATGCTATTAGTCCCTTTTGCCTTCGCATTATTGCCAATAGCAGTTGC
ATTTTCAGCGGCTTCGGTCTCAGCACCTATCGCAATAGCGTTTTCTTCAGATGCGACGCTACTTGCTCCCAGCGCCATTG
AATACGCTTTTGACGCATTGGCGGTGTCGCCAAGAGCAATACTCATAATCTCAGTAGCTTTAGTGGCATTTCCCAGGGCA
ATGGCGTTTGCTCCTTCCGCTTTGGAAGAGTCCCCCATAGCAATAGACAATTTACCCAATGCTTTTGAATAA
>CP041623.1:c1331389-1330838 Escherichia coli O157:H7 strain ATCC 43888 chromosome	complete genome
ATGGAATCTGCGCCCAGCGCGACAGAGTTAATACCGTTGGCACTGCTATTACTACCAAGCGCAAGACTCTTATCACCAGT
TGCATTACTGGCTGTGCCTAAGGCAATGGTGTTTAAGCCTCTCGACTGGCTACCATTACCCAGAGCGATGGCATCCACGC
CATCAGCTTTGTTGCCCTGGCCTATGGCGATTGCATTATCTGCCAGAGCCTGGCTGCCATTTCCTAATGCGATAGTATTG
ACTTTATCGGCAAGGCTTCCGAACCCCATTGCCATGCTATTAGTCCCTTTTGCCTTCGCATTATTGCCAATAGCAGTTGC
ATTTTCAGCGGCTTCGGTCTCAGCACCTATCGCAATAGCGTTTTCTTCAGATGCGACGCTACTTGCTCCCAGCGCCATTG
AATACGCTTTTGACGCATTGGCGGTGTCGCCAAGAGCAATACTCATAATCTCAGTAGCTTTAGTGGCATTTCCCAGGGCA
ATGGCGTTTGCTCCTTCCGCTTTGGAAGAGTCCCCCATAGCAATAGACAATTTACCCAATGCTTTTGAATAA
>AP026085.1:c4463870-4463319 Escherichia coli H52_982342 DNA	complete genome
ATGGAATCTGCGCCCAGCGCGACAGAGTTAATACCGTTGGCACTGCTATTACTACCAAGCGCAAGACTCTTATCACCAGT
TGCATTACTGGCTGTGCCTAAGGCAATGGTGTTTAAGCCTCTCGACTGGCTACCATTACCCAGAGCGATGGCATCCACGC
CATCAGCTTTGTTGCCCTGGCCTATGGCGATTGCATTATCTGCCAGAGCCTGGCTGCCATTTCCTAATGCGATAGTATTG
ACTTTATCGGCAAGGCTTCCGAACCCCATTGCCATGCTATTAGTCCCTTTTGCCTTCGCATTATTGCCAATAGCAGTTGC
ATTTTCAGCGGCTTCGGTCTCAGCACCTATCGCAATAGCGTTTTCTTCAGATGCGACGCTACTTGCTCCCAGCGCCATTG
AATACGCTTTTGACGCATTGGCGGTGTCGCCAAGAGCAATACTCATAATCTCAGTAGCTTTAGTGGCATTTCCCAGGGCA
ATGGCGTTTGCTCCTTCCGCTTTGGAAGAGTCCCCCATAGCAATAGACAATTTACCCAATGCTTTTGAATAA
>CP018239.1:c4507972-4507421 Escherichia coli strain 272	complete genome
ATGGAATCTGCGCCCAGCGCGACAGAGTTAATACCGTTGGCACTGCTATTACTACCAAGCGCAAGACTCTTATCACCAGT
TGCATTACTGGCTGTGCCTAAGGCAATGGTGTTTAAGCCTCTCGACTGGCTACCATTACCCAGAGCGATGGCATCCACGC
CATCAGCTTTGTTGCCCTGGCCTATGGCGATTGCATTATCTGCCAGAGCCTGGCTGCCATTTCCTAATGCGATAGTATTG
ACTTTATCGGCAAGGCTTCCGAACCCCATTGCCATGCTATTAGTCCCTTTTGCCTTCGCATTATTGCCAATAGCAGTTGC
ATTTTCAGCGGCTTCGGTCTCAGCACCTATCGCAATAGCGTTTTCTTCAGATGCGACGCTACTTGCTCCCAGCGCCATTG
AATACGCTTTTGACGCATTGGCGGTGTCGCCAAGAGCAATACTCATAATCTCAGTAGCTTTAGTGGCATTTCCCAGGGCA
ATGGCGTTTGCTCCTTCCGCTTTGGAAGAGTCCCCCATAGCAATAGACAATTTACCCAATGCTTTTGAATAA
>CP001368.1:c4579266-4578715 Escherichia coli O157:H7 str. TW14359	complete genome
ATGGAATCTGCGCCCAGCGCGACAGAGTTAATACCGTTGGCACTGCTATTACTACCAAGCGCAAGACTCTTATCACCAGT
TGCATTACTGGCTGTGCCTAAGGCAATGGTGTTTAAGCCTCTCGACTGGCTACCATTACCCAGAGCGATGGCATCCACGC
CATCAGCTTTGTTGCCCTGGCCTATGGCGATTGCATTATCTGCCAGAGCCTGGCTGCCATTTCCTAATGCGATAGTATTG
ACTTTATCGGCAAGGCTTCCGAACCCCATTGCCATGCTATTAGTCCCTTTTGCCTTCGCATTATTGCCAATAGCAGTTGC
ATTTTCAGCGGCTTCGGTCTCAGCACCTATCGCAATAGCGTTTTCTTCAGATGCGACGCTACTTGCTCCCAGCGCCATTG
AATACGCTTTTGACGCATTGGCGGTGTCGCCAAGAGCAATACTCATAATCTCAGTAGCTTTAGTGGCATTTCCCAGGGCA
ATGGCGTTTGCTCCTTCCGCTTTGGAAGAGTCCCCCATAGCAATAGACAATTTACCCAATGCTTTTGAATAA
>CP001846.1:c4410065-4409514 Escherichia coli O55:H7 str. CB9615	complete genome
ATGGAATCTGCGCCCAGCGCGACAGAGTTAATACCGTTGGCACTGCTATTACTACCAAGCGCAAGACTCTTATCACCAGT
TGCATTACTGGCTGTGCCTAAGGCAATGGTGTTTAAGCCTCTCGACTGGCTACCATTACCCAGAGCGATGGCATCCACGC
CATCAGCTTTGTTGCCCTGGCCTATGGCGATTGCATTATCTGCCAGAGCCTGGCTGCCATTTCCTAATGCGATAGTATTG
ACTTTATCGGCAAGGCTTCCGAACCCCATTGCCATGCTATTAGTCCCTTTTGCCTTCGCATTATTGCCAATAGCAGTTGC
ATTTTCAGCGGCTTCGGTCTCAGCACCTATCGCAATAGCGTTTTCTTCAGATGCGACGCTACTTGCTCCCAGCGCCATTG
AATACGCTTTTGACGCATTGGCGGTGTCGCCAAGAGCAATACTCATAATCTCAGTAGCTTTAGTGGCATTTCCCAGGGCA
ATGGCGTTTGCTCCTTCCGCTTTGGAAGAGTCCCCCATAGCAATAGACAATTTACCCAATGCTTTTGAATAA
>CP038372.1:199335-199886 Escherichia coli O157:H7 strain F6294 chromosome	complete genome
ATGGAATCTGCGCCCAGCGCGACAGAGTTAATACCGTTGGCACTGCTATTACTACCAAGCGCAAGACTCTTATCACCAGT
TGCATTACTGGCTGTGCCTAAGGCAATGGTGTTTAAGCCTCTCGACTGGCTACCATTACCCAGAGCGATGGCATCCACGC
CATCAGCTTTGTTGCCCTGGCCTATGGCGATTGCATTATCTGCCAGAGCCTGGCTGCCATTTCCTAATGCGATAGTATTG
ACTTTATCGGCAAGGCTTCCGAACCCCATTGCCATGCTATTAGTCCCTTTTGCCTTCGCATTATTGCCAATAGCAGTTGC
ATTTTCAGCGGCTTCGGTCTCAGCACCTATCGCAATAGCGTTTTCTTCAGATGCGACGCTACTTGCTCCCAGCGCCATTG
AATACGCTTTTGACGCATTGGCGGTGTCGCCAAGAGCAATACTCATAATCTCAGTAGCTTTAGTGGCATTTCCCAGGGCA
ATGGCGTTTGCTCCTTCCGCTTTGGAAGAGTCCCCCATAGCAATAGACAATTTACCCAATGCTTTTGAATAA
>CP062739.1:205491-206042 Escherichia coli O157:H7 strain Z1723 chromosome	complete genome
ATGGAATCTGCGCCCAGCGCGACAGAGTTAATACCGTTGGCACTGCTATTACTACCAAGCGCAAGACTCTTATCACCAGT
TGCATTACTGGCTGTGCCTAAGGCAATGGTGTTTAAGCCTCTCGACTGGCTACCATTACCCAGAGCGATGGCATCCACGC
CATCAGCTTTGTTGCCCTGGCCTATGGCGATTGCATTATCTGCCAGAGCCTGGCTGCCATTTCCTAATGCGATAGTATTG
ACTTTATCGGCAAGGCTTCCGAACCCCATTGCCATGCTATTAGTCCCTTTTGCCTTCGCATTATTGCCAATAGCAGTTGC
ATTTTCAGCGGCTTCGGTCTCAGCACCTATCGCAATAGCGTTTTCTTCAGATGCGACGCTACTTGCTCCCAGCGCCATTG
AATACGCTTTTGACGCATTGGCGGTGTCGCCAAGAGCAATACTCATAATCTCAGTAGCTTTAGTGGCATTTCCCAGGGCA
ATGGCGTTTGCTCCTTCCGCTTTGGAAGAGTCCCCCATAGCAATAGACAATTTACCCAATGCTTTTGAATAA
>CP045975.1:149843-150394 Escherichia coli strain AUSMDU00002545 chromosome	complete genome
ATGGAATCTGCGCCCAGCGCGACAGAGTTAATACCGTTGGCACTGCTATTACTACCAAGCGCAAGACTCTTATCACCAGT
TGCATTACTGGCTGTGCCTAAGGCAATGGTGTTTAAGCCTCTCGACTGGCTACCATTACCCAGAGCGATGGCATCCACGC
CATCAGCTTTGTTGCCCTGGCCTATGGCGATTGCATTATCTGCCAGAGCCTGGCTGCCATTTCCTAATGCGATAGTATTG
ACTTTATCGGCAAGGCTTCCGAACCCCATTGCCATGCTATTAGTCCCTTTTGCCTTCGCATTATTGCCAATAGCAGTTGC
ATTTTCAGCGGCTTCGGTCTCAGCACCTATCGCAATAGCGTTTTCTTCAGATGCGACGCTACTTGCTCCCAGCGCCATTG
AATACGCTTTTGACGCATTGGCGGTGTCGCCAAGAGCAATACTCATAATCTCAGTAGCTTTAGTGGCATTTCCCAGGGCA
ATGGCGTTTGCTCCTTCCGCTTTGGAAGAGTCCCCCATAGCAATAGACAATTTACCCAATGCTTTTGAATAA
>CP028609.1:199336-199887 Escherichia coli strain 142 chromosome	complete genome
ATGGAATCTGCGCCCAGCGCGACAGAGTTAATACCGTTGGCACTGCTATTACTACCAAGCGCAAGACTCTTATCACCAGT
TGCATTACTGGCTGTGCCTAAGGCAATGGTGTTTAAGCCTCTCGACTGGCTACCATTACCCAGAGCGATGGCATCCACGC
CATCAGCTTTGTTGCCCTGGCCTATGGCGATTGCATTATCTGCCAGAGCCTGGCTGCCATTTCCTAATGCGATAGTATTG
ACTTTATCGGCAAGGCTTCCGAACCCCATTGCCATGCTATTAGTCCCTTTTGCCTTCGCATTATTGCCAATAGCAGTTGC
ATTTTCAGCGGCTTCGGTCTCAGCACCTATCGCAATAGCGTTTTCTTCAGATGCGACGCTACTTGCTCCCAGCGCCATTG
AATACGCTTTTGACGCATTGGCGGTGTCGCCAAGAGCAATACTCATAATCTCAGTAGCTTTAGTGGCATTTCCCAGGGCA
ATGGCGTTTGCTCCTTCCGCTTTGGAAGAGTCCCCCATAGCAATAGACAATTTACCCAATGCTTTTGAATAA
>CP044145.1:c4326882-4326331 Escherichia coli O157 strain AR-0428 chromosome	complete genome
ATGGAATCTGCGCCCAGCGCGACAGAGTTAATACCGTTGGCACTGCTATTACTACCAAGCGCAAGACTCTTATCACCAGT
TGCATTACTGGCTGTGCCTAAGGCAATGGTGTTTAAGCCTCTCGACTGGCTACCATTACCCAGAGCGATGGCATCCACGC
CATCAGCTTTGTTGCCCTGGCCTATGGCGATTGCATTATCTGCCAGAGCCTGGCTGCCATTTCCTAATGCGATAGTATTG
ACTTTATCGGCAAGGCTTCCGAACCCCATTGCCATGCTATTAGTCCCTTTTGCCTTCGCATTATTGCCAATAGCAGTTGC
ATTTTCAGCGGCTTCGGTCTCAGCACCTATCGCAATAGCGTTTTCTTCAGATGCGACGCTACTTGCTCCCAGCGCCATTG
AATACGCTTTTGACGCATTGGCGGTGTCGCCAAGAGCAATACTCATAATCTCAGTAGCTTTAGTGGCATTTCCCAGGGCA
ATGGCGTTTGCTCCTTCCGCTTTGGAAGAGTCCCCCATAGCAATAGACAATTTACCCAATGCTTTTGAATAA
>CP088038.1:c5400944-5400393 Escherichia coli strain 438602 chromosome	complete genome
ATGGAATCTGCGCCCAGCGCGACAGAGTTAATACCGTTGGCACTGCTATTACTACCAAGCGCAAGACTCTTATCACCAGT
TGCATTACTGGCTGTGCCTAAGGCAATGGTGTTTAAGCCTCTCGACTGGCTACCATTACCCAGAGCGATGGCATCCACGC
CATCAGCTTTGTTGCCCTGGCCTATGGCGATTGCATTATCTGCCAGAGCCTGGCTGCCATTTCCTAATGCGATAGTATTG
ACTTTATCGGCAAGGCTTCCGAACCCCATTGCCATGCTATTAGTCCCTTTTGCCTTCGCATTATTGCCAATAGCAGTTGC
ATTTTCAGCGGCTTCGGTCTCAGCACCTATCGCAATAGCGTTTTCTTCAGATGCGACGCTACTTGCTCCCAGCGCCATTG
AATACGCTTTTGACGCATTGGCGGTGTCGCCAAGAGCAATACTCATAATCTCAGTAGCTTTAGTGGCATTTCCCAGGGCA
ATGGCGTTTGCTCCTTCCGCTTTGGAAGAGTCCCCCATAGCAATAGACAATTTACCCAATGCTTTTGAATAA
>CP073603.1:c5330802-5330251 Escherichia coli strain 591229 chromosome	complete genome
ATGGAATCTGCGCCCAGCGCGACAGAGTTAATACCGTTGGCACTGCTATTACTACCAAGCGCAAGACTCTTATCACCAGT
TGCATTACTGGCTGTGCCTAAGGCAATGGTGTTTAAGCCTCTCGACTGGCTACCATTACCCAGAGCGATGGCATCCACGC
CATCAGCTTTGTTGCCCTGGCCTATGGCGATTGCATTATCTGCCAGAGCCTGGCTGCCATTTCCTAATGCGATAGTATTG
ACTTTATCGGCAAGGCTTCCGAACCCCATTGCCATGCTATTAGTCCCTTTTGCCTTCGCATTATTGCCAATAGCAGTTGC
ATTTTCAGCGGCTTCGGTCTCAGCACCTATCGCAATAGCGTTTTCTTCAGATGCGACGCTACTTGCTCCCAGCGCCATTG
AATACGCTTTTGACGCATTGGCGGTGTCGCCAAGAGCAATACTCATAATCTCAGTAGCTTTAGTGGCATTTCCCAGGGCA
ATGGCGTTTGCTCCTTCCGCTTTGGAAGAGTCCCCCATAGCAATAGACAATTTACCCAATGCTTTTGAATAA
>CP073609.1:c5377624-5377073 Escherichia coli strain 588889 chromosome	complete genome
ATGGAATCTGCGCCCAGCGCGACAGAGTTAATACCGTTGGCACTGCTATTACTACCAAGCGCAAGACTCTTATCACCAGT
TGCATTACTGGCTGTGCCTAAGGCAATGGTGTTTAAGCCTCTCGACTGGCTACCATTACCCAGAGCGATGGCATCCACGC
CATCAGCTTTGTTGCCCTGGCCTATGGCGATTGCATTATCTGCCAGAGCCTGGCTGCCATTTCCTAATGCGATAGTATTG
ACTTTATCGGCAAGGCTTCCGAACCCCATTGCCATGCTATTAGTCCCTTTTGCCTTCGCATTATTGCCAATAGCAGTTGC
ATTTTCAGCGGCTTCGGTCTCAGCACCTATCGCAATAGCGTTTTCTTCAGATGCGACGCTACTTGCTCCCAGCGCCATTG
AATACGCTTTTGACGCATTGGCGGTGTCGCCAAGAGCAATACTCATAATCTCAGTAGCTTTAGTGGCATTTCCCAGGGCA
ATGGCGTTTGCTCCTTCCGCTTTGGAAGAGTCCCCCATAGCAATAGACAATTTACCCAATGCTTTTGAATAA
>CP073617.1:c5378009-5377458 Escherichia coli strain 401794 chromosome	complete genome
ATGGAATCTGCGCCCAGCGCGACAGAGTTAATACCGTTGGCACTGCTATTACTACCAAGCGCAAGACTCTTATCACCAGT
TGCATTACTGGCTGTGCCTAAGGCAATGGTGTTTAAGCCTCTCGACTGGCTACCATTACCCAGAGCGATGGCATCCACGC
CATCAGCTTTGTTGCCCTGGCCTATGGCGATTGCATTATCTGCCAGAGCCTGGCTGCCATTTCCTAATGCGATAGTATTG
ACTTTATCGGCAAGGCTTCCGAACCCCATTGCCATGCTATTAGTCCCTTTTGCCTTCGCATTATTGCCAATAGCAGTTGC
ATTTTCAGCGGCTTCGGTCTCAGCACCTATCGCAATAGCGTTTTCTTCAGATGCGACGCTACTTGCTCCCAGCGCCATTG
AATACGCTTTTGACGCATTGGCGGTGTCGCCAAGAGCAATACTCATAATCTCAGTAGCTTTAGTGGCATTTCCCAGGGCA
ATGGCGTTTGCTCCTTCCGCTTTGGAAGAGTCCCCCATAGCAATAGACAATTTACCCAATGCTTTTGAATAA
>CP064167.1:3259713-3260264 Escherichia coli O157:H7 strain Wll001 chromosome	complete genome
ATGGAATCTGCGCCCAGCGCGACAGAGTTAATACCGTTGGCACTGCTATTACTACCAAGCGCAAGACTCTTATCACCAGT
TGCATTACTGGCTGTGCCTAAGGCAATGGTGTTTAAGCCTCTCGACTGGCTACCATTACCCAGAGCGATGGCATCCACGC
CATCAGCTTTGTTGCCCTGGCCTATGGCGATTGCATTATCTGCCAGAGCCTGGCTGCCATTTCCTAATGCGATAGTATTG
ACTTTATCGGCAAGGCTTCCGAACCCCATTGCCATGCTATTAGTCCCTTTTGCCTTCGCATTATTGCCAATAGCAGTTGC
ATTTTCAGCGGCTTCGGTCTCAGCACCTATCGCAATAGCGTTTTCTTCAGATGCGACGCTACTTGCTCCCAGCGCCATTG
AATACGCTTTTGACGCATTGGCGGTGTCGCCAAGAGCAATACTCATAATCTCAGTAGCTTTAGTGGCATTTCCCAGGGCA
ATGGCGTTTGCTCCTTCCGCTTTGGAAGAGTCCCCCATAGCAATAGACAATTTACCCAATGCTTTTGAATAA
>CP038284.1:199212-199763 Escherichia coli O157:H7 strain YB14-1 chromosome	complete genome
ATGGAATCTGCGCCCAGCGCGACAGAGTTAATACCGTTGGCACTGCTATTACTACCAAGCGCAAGACTCTTATCACCAGT
TGCATTACTGGCTGTGCCTAAGGCAATGGTGTTTAAGCCTCTCGACTGGCTACCATTACCCAGAGCGATGGCATCCACGC
CATCAGCTTTGTTGCCCTGGCCTATGGCGATTGCATTATCTGCCAGAGCCTGGCTGCCATTTCCTAATGCGATAGTATTG
ACTTTATCGGCAAGGCTTCCGAACCCCATTGCCATGCTATTAGTCCCTTTTGCCTTCGCATTATTGCCAATAGCAGTTGC
ATTTTCAGCGGCTTCGGTCTCAGCACCTATCGCAATAGCGTTTTCTTCAGATGCGACGCTACTTGCTCCCAGCGCCATTG
AATACGCTTTTGACGCATTGGCGGTGTCGCCAAGAGCAATACTCATAATCTCAGTAGCTTTAGTGGCATTTCCCAGGGCA
ATGGCGTTTGCTCCTTCCGCTTTGGAAGAGTCCCCCATAGCAATAGACAATTTACCCAATGCTTTTGAATAA
>CP032797.1:199334-199885 Escherichia coli strain ERL06-2497 chromosome	complete genome
ATGGAATCTGCGCCCAGCGCGACAGAGTTAATACCGTTGGCACTGCTATTACTACCAAGCGCAAGACTCTTATCACCAGT
TGCATTACTGGCTGTGCCTAAGGCAATGGTGTTTAAGCCTCTCGACTGGCTACCATTACCCAGAGCGATGGCATCCACGC
CATCAGCTTTGTTGCCCTGGCCTATGGCGATTGCATTATCTGCCAGAGCCTGGCTGCCATTTCCTAATGCGATAGTATTG
ACTTTATCGGCAAGGCTTCCGAACCCCATTGCCATGCTATTAGTCCCTTTTGCCTTCGCATTATTGCCAATAGCAGTTGC
ATTTTCAGCGGCTTCGGTCTCAGCACCTATCGCAATAGCGTTTTCTTCAGATGCGACGCTACTTGCTCCCAGCGCCATTG
AATACGCTTTTGACGCATTGGCGGTGTCGCCAAGAGCAATACTCATAATCTCAGTAGCTTTAGTGGCATTTCCCAGGGCA
ATGGCGTTTGCTCCTTCCGCTTTGGAAGAGTCCCCCATAGCAATAGACAATTTACCCAATGCTTTTGAATAA
>CP103864.1:c1832546-1831995 Escherichia coli O157:H7 strain RV06 chromosome	complete genome
ATGGAATCTGCGCCCAGCGCGACAGAGTTAATACCGTTGGCACTGCTATTACTACCAAGCGCAAGACTCTTATCACCAGT
TGCATTACTGGCTGTGCCTAAGGCAATGGTGTTTAAGCCTCTCGACTGGCTACCATTACCCAGAGCGATGGCATCCACGC
CATCAGCTTTGTTGCCCTGGCCTATGGCGATTGCATTATCTGCCAGAGCCTGGCTGCCATTTCCTAATGCGATAGTATTG
ACTTTATCGGCAAGGCTTCCGAACCCCATTGCCATGCTATTAGTCCCTTTTGCCTTCGCATTATTGCCAATAGCAGTTGC
ATTTTCAGCGGCTTCGGTCTCAGCACCTATCGCAATAGCGTTTTCTTCAGATGCGACGCTACTTGCTCCCAGCGCCATTG
AATACGCTTTTGACGCATTGGCGGTGTCGCCAAGAGCAATACTCATAATCTCAGTAGCTTTAGTGGCATTTCCCAGGGCA
ATGGCGTTTGCTCCTTCCGCTTTGGAAGAGTCCCCCATAGCAATAGACAATTTACCCAATGCTTTTGAATAA
>CP038344.1:199333-199884 Escherichia coli O157:H7 strain Gim1-1 chromosome	complete genome
ATGGAATCTGCGCCCAGCGCGACAGAGTTAATACCGTTGGCACTGCTATTACTACCAAGCGCAAGACTCTTATCACCAGT
TGCATTACTGGCTGTGCCTAAGGCAATGGTGTTTAAGCCTCTCGACTGGCTACCATTACCCAGAGCGATGGCATCCACGC
CATCAGCTTTGTTGCCCTGGCCTATGGCGATTGCATTATCTGCCAGAGCCTGGCTGCCATTTCCTAATGCGATAGTATTG
ACTTTATCGGCAAGGCTTCCGAACCCCATTGCCATGCTATTAGTCCCTTTTGCCTTCGCATTATTGCCAATAGCAGTTGC
ATTTTCAGCGGCTTCGGTCTCAGCACCTATCGCAATAGCGTTTTCTTCAGATGCGACGCTACTTGCTCCCAGCGCCATTG
AATACGCTTTTGACGCATTGGCGGTGTCGCCAAGAGCAATACTCATAATCTCAGTAGCTTTAGTGGCATTTCCCAGGGCA
ATGGCGTTTGCTCCTTCCGCTTTGGAAGAGTCCCCCATAGCAATAGACAATTTACCCAATGCTTTTGAATAA
>CP015020.1:c2807358-2806807 Escherichia coli strain 28RC1	complete genome
ATGGAATCTGCGCCCAGCGCGACAGAGTTAATACCGTTGGCACTGCTATTACTACCAAGCGCAAGACTCTTATCACCAGT
TGCATTACTGGCTGTGCCTAAGGCAATGGTGTTTAAGCCTCTCGACTGGCTACCATTACCCAGAGCGATGGCATCCACGC
CATCAGCTTTGTTGCCCTGGCCTATGGCGATTGCATTATCTGCCAGAGCCTGGCTGCCATTTCCTAATGCGATAGTATTG
ACTTTATCGGCAAGGCTTCCGAACCCCATTGCCATGCTATTAGTCCCTTTTGCCTTCGCATTATTGCCAATAGCAGTTGC
ATTTTCAGCGGCTTCGGTCTCAGCACCTATCGCAATAGCGTTTTCTTCAGATGCGACGCTACTTGCTCCCAGCGCCATTG
AATACGCTTTTGACGCATTGGCGGTGTCGCCAAGAGCAATACTCATAATCTCAGTAGCTTTAGTGGCATTTCCCAGGGCA
ATGGCGTTTGCTCCTTCCGCTTTGGAAGAGTCCCCCATAGCAATAGACAATTTACCCAATGCTTTTGAATAA
>CP073591.1:c5378098-5377547 Escherichia coli strain 595637 chromosome	complete genome
ATGGAATCTGCGCCCAGCGCGACAGAGTTAATACCGTTGGCACTGCTATTACTACCAAGCGCAAGACTCTTATCACCAGT
TGCATTACTGGCTGTGCCTAAGGCAATGGTGTTTAAGCCTCTCGACTGGCTACCATTACCCAGAGCGATGGCATCCACGC
CATCAGCTTTGTTGCCCTGGCCTATGGCGATTGCATTATCTGCCAGAGCCTGGCTGCCATTTCCTAATGCGATAGTATTG
ACTTTATCGGCAAGGCTTCCGAACCCCATTGCCATGCTATTAGTCCCTTTTGCCTTCGCATTATTGCCAATAGCAGTTGC
ATTTTCAGCGGCTTCGGTCTCAGCACCTATCGCAATAGCGTTTTCTTCAGATGCGACGCTACTTGCTCCCAGCGCCATTG
AATACGCTTTTGACGCATTGGCGGTGTCGCCAAGAGCAATACTCATAATCTCAGTAGCTTTAGTGGCATTTCCCAGGGCA
ATGGCGTTTGCTCCTTCCGCTTTGGAAGAGTCCCCCATAGCAATAGACAATTTACCCAATGCTTTTGAATAA
>CP038349.1:199335-199886 Escherichia coli O157:H7 strain F8952 chromosome	complete genome
ATGGAATCTGCGCCCAGCGCGACAGAGTTAATACCGTTGGCACTGCTATTACTACCAAGCGCAAGACTCTTATCACCAGT
TGCATTACTGGCTGTGCCTAAGGCAATGGTGTTTAAGCCTCTCGACTGGCTACCATTACCCAGAGCGATGGCATCCACGC
CATCAGCTTTGTTGCCCTGGCCTATGGCGATTGCATTATCTGCCAGAGCCTGGCTGCCATTTCCTAATGCGATAGTATTG
ACTTTATCGGCAAGGCTTCCGAACCCCATTGCCATGCTATTAGTCCCTTTTGCCTTCGCATTATTGCCAATAGCAGTTGC
ATTTTCAGCGGCTTCGGTCTCAGCACCTATCGCAATAGCGTTTTCTTCAGATGCGACGCTACTTGCTCCCAGCGCCATTG
AATACGCTTTTGACGCATTGGCGGTGTCGCCAAGAGCAATACTCATAATCTCAGTAGCTTTAGTGGCATTTCCCAGGGCA
ATGGCGTTTGCTCCTTCCGCTTTGGAAGAGTCCCCCATAGCAATAGACAATTTACCCAATGCTTTTGAATAA
>CP040314.1:c5261947-5261396 Escherichia coli strain MA11 chromosome	complete genome
ATGGAATCTGCGCCCAGCGCGACAGAGTTAATACCGTTGGCACTGCTATTACTACCAAGCGCAAGACTCTTATCACCAGT
TGCATTACTGGCTGTGCCTAAGGCAATGGTGTTTAAGCCTCTCGACTGGCTACCATTACCCAGAGCGATGGCATCCACGC
CATCAGCTTTGTTGCCCTGGCCTATGGCGATTGCATTATCTGCCAGAGCCTGGCTGCCATTTCCTAATGCGATAGTATTG
ACTTTATCGGCAAGGCTTCCGAACCCCATTGCCATGCTATTAGTCCCTTTTGCCTTCGCATTATTGCCAATAGCAGTTGC
ATTTTCAGCGGCTTCGGTCTCAGCACCTATCGCAATAGCGTTTTCTTCAGATGCGACGCTACTTGCTCCCAGCGCCATTG
AATACGCTTTTGACGCATTGGCGGTGTCGCCAAGAGCAATACTCATAATCTCAGTAGCTTTAGTGGCATTTCCCAGGGCA
ATGGCGTTTGCTCCTTCCGCTTTGGAAGAGTCCCCCATAGCAATAGACAATTTACCCAATGCTTTTGAATAA
>CP101956.1:108435-108740 Escherichia coli strain STEC1125 chromosome	complete genome
ATGGAATCTGCGCCCAGCGCGACAGAGTTAATACCGTTGGCACTGCTATTACTACCAAGCGCAAGACTCTTATCACCAGT
TGCATTACTGGCTGTGCCTAAGGCAATGGTGTTTAAGCCTCTCGACTGGCTACCATTACCCAGAGCGATGGCATCCACGC
CATCAGCTTTGTTGCCCTGGCCTATGGCGATTGCATTATCTGCCAGAGCCTGGCTGCCATTTCCTAATGCGATAGTATTG
ACTTTATCGGCAAGGCTTCCGAACCCCATTGCCATGCTATTAGTCCCTTTTGCCTTCGCATTATTG--------------
--------------------------------------------------------------------------------
--------------------------------------------------------------------------------
------------------------------------------------------------------------
>CP038302.1:199353-199904 Escherichia coli O157:H7 strain SS TX 313-1 chromosome	complete genome
ATGGAATCTGCGCCCAGCGCGACAGAGTTAATACCGTTGGCACTGCTATTACTACCAAGCGCAAGACTCTTATCACCAGT
TGCATTACTGGCTGTGCCTAAGGCAATGGTGTTTAAGCCTCTCGACTGGCTACCATTACCCAGAGCGATGGCATCCACGC
CATCAGCTTTGTTGCCCTGGCCTATGGCGATTGCATTATCTGCCAGAGCCTGGCTGCCATTTCCTAATGCGATAGTATTG
ACTTTATCGGCAAGGCTTCCGAACCCCATTGCCATGCTATTAGTCCCTTTTGCCTTCGCATTATTGCCAATAGCAGTTGC
ATTTTCAGCGGCTTCGGTCTCAGCACCTATCGCAATAGCGTTTTCTTCAGATGCGACGCTACTTGCTCCCAGCGCCATTG
AATACGCTTTTGACGCATTGGCGGTGTCGCCAAGAGCAATACTCATAATCTCAGTAGCTTTAGTGGCATTTCCCAGGGCA
ATGGCGTTTGCTCCTTCCGCTTTGGAAGAGTCCCCCATAGCAATAGACAATTTACCCAATGCTTTTGAATAA
>CP038419.1:205333-205884 Escherichia coli O157:H7 strain 2-6-2 chromosome	complete genome
ATGGAATCTGCGCCCAGCGCGACAGAGTTAATACCGTTGGCACTGCTATTACTACCAAGCGCAAGACTCTTATCACCAGT
TGCATTACTGGCTGTGCCTAAGGCAATGGTGTTTAAGCCTCTCGACTGGCTACCATTACCCAGAGCGATGGCATCCACGC
CATCAGCTTTGTTGCCCTGGCCTATGGCGATTGCATTATCTGCCAGAGCCTGGCTGCCATTTCCTAATGCGATAGTATTG
ACTTTATCGGCAAGGCTTCCGAACCCCATTGCCATGCTATTAGTCCCTTTTGCCTTCGCATTATTGCCAATAGCAGTTGC
ATTTTCAGCGGCTTCGGTCTCAGCACCTATCGCAATAGCGTTTTCTTCAGATGCGACGCTACTTGCTCCCAGCGCCATTG
AATACGCTTTTGACGCATTGGCGGTGTCGCCAAGAGCAATACTCATAATCTCAGTAGCTTTAGTGGCATTTCCCAGGGCA
ATGGCGTTTGCTCCTTCCGCTTTGGAAGAGTCCCCCATAGCAATAGACAATTTACCCAATGCTTTTGAATAA
>CP062700.1:199352-199903 Escherichia coli O157:H7 strain Z1835 chromosome	complete genome
ATGGAATCTGCGCCCAGCGCGACAGAGTTAATACCGTTGGCACTGCTATTACTACCAAGCGCAAGACTCTTATCACCAGT
TGCATTACTGGCTGTGCCTAAGGCAATGGTGTTTAAGCCTCTCGACTGGCTACCATTACCCAGAGCGATGGCATCCACGC
CATCAGCTTTGTTGCCCTGGCCTATGGCGATTGCATTATCTGCCAGAGCCTGGCTGCCATTTCCTAATGCGATAGTATTG
ACTTTATCGGCAAGGCTTCCGAACCCCATTGCCATGCTATTAGTCCCTTTTGCCTTCGCATTATTGCCAATAGCAGTTGC
ATTTTCAGCGGCTTCGGTCTCAGCACCTATCGCAATAGCGTTTTCTTCAGATGCGACGCTACTTGCTCCCAGCGCCATTG
AATACGCTTTTGACGCATTGGCGGTGTCGCCAAGAGCAATACTCATAATCTCAGTAGCTTTAGTGGCATTTCCCAGGGCA
ATGGCGTTTGCTCCTTCCGCTTTGGAAGAGTCCCCCATAGCAATAGACAATTTACCCAATGCTTTTGAATAA
>CP015855.1:1261981-1262532 Escherichia coli strain EDL933-1 genome
ATGGAATCTGCGCCCAGCGCGACAGAGTTAATACCGTTGGCACTGCTATTACTACCAAGCGCAAGACTCTTATCACCAGT
TGCATTACTGGCTGTGCCTAAGGCAATGGTGTTTAAGCCTCTCGACTGGCTACCATTACCCAGAGCGATGGCATCCACGC
CATCAGCTTTGTTGCCCTGGCCTATGGCGATTGCATTATCTGCCAGAGCCTGGCTGCCATTTCCTAATGCGATAGTATTG
ACTTTATCGGCAAGGCTTCCGAACCCCATTGCCATGCTATTAGTCCCTTTTGCCTTCGCATTATTGCCAATAGCAGTTGC
ATTTTCAGCGGCTTCGGTCTCAGCACCTATCGCAATAGCGTTTTCTTCAGATGCGACGCTACTTGCTCCCAGCGCCATTG
AATACGCTTTTGACGCATTGGCGGTGTCGCCAAGAGCAATACTCATAATCTCAGTAGCTTTAGTGGCATTTCCCAGGGCA
ATGGCGTTTGCTCCTTCCGCTTTGGAAGAGTCCCCCATAGCAATAGACAATTTACCCAATGCTTTTGAATAA
>CP028677.1:199265-199816 Escherichia coli strain 114 chromosome	complete genome
ATGGAATCTGCGCCCAGCGCGACAGAGTTAATACCGTTGGCACTGCTATTACTACCAAGCGCAAGACTCTTATCACCAGT
TGCATTACTGGCTGTGCCTAAGGCAATGGTGTTTAAGCCTCTCGACTGGCTACCATTACCCAGAGCGATGGCATCCACGC
CATCAGCTTTGTTGCCCTGGCCTATGGCGATTGCATTATCTGCCAGAGCCTGGCTGCCATTTCCTAATGCGATAGTATTG
ACTTTATCGGCAAGGCTTCCGAACCCCATTGCCATGCTATTAGTCCCTTTTGCCTTCGCATTATTGCCAATAGCAGTTGC
ATTTTCAGCGGCTTCGGTCTCAGCACCTATCGCAATAGCGTTTTCTTCAGATGCGACGCTACTTGCTCCCAGCGCCATTG
AATACGCTTTTGACGCATTGGCGGTGTCGCCAAGAGCAATACTCATAATCTCAGTAGCTTTAGTGGCATTTCCCAGGGCA
ATGGCGTTTGCTCCTTCCGCTTTGGAAGAGTCCCCCATAGCAATAGACAATTTACCCAATGCTTTTGAATAA
>CP066756.1:149344-149895 Escherichia coli O157:H7 strain ECP19-798 chromosome	complete genome
ATGGAATCTGCGCCCAGCGCGACAGAGTTAATACCGTTGGCACTGCTATTACTACCAAGCGCAAGACTCTTATCACCAGT
TGCATTACTGGCTGTGCCTAAGGCAATGGTGTTTAAGCCTCTCGACTGGCTACCATTACCCAGAGCGATGGCATCCACGC
CATCAGCTTTGTTGCCCTGGCCTATGGCGATTGCATTATCTGCCAGAGCCTGGCTGCCATTTCCTGATGCGATAGTATTG
ACTTTATCGGCAAGGCTTCCGAACCCCATTGCCATGCTATTAGTCCCTTTTGCCTTCGCATTATTGCCAATAGCAGTTGC
ATTTTCAGCGGCTTCGGTCTCAGCACCTATCGCAATAGCGTTTTCTTCAGATGCGACGCTACTTGCTCCCAGCGCCATTG
AATACGCTTTTGACGCATTGGCGGTGTCGCCAAGAGCAATACTCATAATCTCAGTAGCTTTAGTGGCATTTCCCAGGGCA
ATGGCGTTTGCTCCTTCCGCTTTGGAAGAGTCCCCCATAGCAATAGACAATTTACCCAATGCTTTTGAATAA
>CP028617.1:199265-199816 Escherichia coli strain 140 chromosome	complete genome
ATGGAATCTGCGCCCAGCGCGACAGAGTTAATACCGTTGGCACTGCTATTACTACCAAGCGCAAGACTCTTATCACCAGT
TGCATTACTGGCTGTGCCTAAGGCAATGGTGTTTAAGCCTCTCGACTGGCTACCATTACCCAGAGCGATGGCATCCACGC
CATCAGCTTTGTTGCCCTGGCCTATGGCGATTGCATTATCTGCCAGAGCCTGGCTGCCATTTCCTAATGCGATAGTATTG
ACTTTATCGGCAAGGCTTCCGAACCCCATTGCCATGCTATTAGTCCCTTTTGCCTTCGCATTATTGCCAATAGCAGTTGC
ATTTTCAGCGGCTTCGGTCTCAGCACCTATCGCAATAGCGTTTTCTTCAGATGCGACGCTACTTGCTCCCAGCGCCATTG
AATACGCTTTTGACGCATTGGCGGTGTCGCCAAGAGCAATACTCATAATCTCAGTAGCTTTAGTGGCATTTCCCAGGGCA
ATGGCGTTTGCTCCTTCCGCTTTGGAAGAGTCCCCCATAGCAATAGACAATTTACCCAATGCTTTTGAATAA
>CP034801.1:2286088-2286639 Escherichia coli strain 2010C-3142 chromosome	complete genome
ATGGAATCTGCGCCCAGCGCGACAGAGTTAATACCGTTGGCACTGCTATTACTACCAAGCGCAAGACTCTTATCACCAGT
TGCATTACTGGCTGTGCCTAAGGCAATGGTGTTTAAGCCTCTCGACTGGCTACCATTACCCAGAGCGATGGCATCCACGC
CATCAGCTTTGTTGCCCTGGCCTATGGCGATTGCATTATCTGCCAGAGCCTGGCTGCCATTTCCTAATGCGATAGTATTG
ACTTTATCGGCAAGGCTTCCGAACCCCATTGCCATGCTATTAGTCCCTTTTGCCTTCGCATTATTGCCAATAGCAGTTGC
ATTTTCAGCGGCTTCGGTCTCAGCACCTATCGCAATAGCGTTTTCTTCAGATGCGACGCTACTTGCTCCCAGCGCCATTG
AATACGCTTTTGACGCATTGGCGGTGTCGCCAAGAGCAATACTCATAATCTCAGTAGCTTTAGTGGCATTTCCCAGGGCA
ATGGCGTTTGCTCCTTCCGCTTTGGAAGAGTCCCCCATAGCAATAGACAATTTACCCAATGCTTTTGAATAA
>CP062742.1:205491-206042 Escherichia coli O157:H7 strain Z1626 chromosome	complete genome
ATGGAATCTGCGCCCAGCGCGACAGAGTTAATACCGTTGGCACTGCTATTACTACCAAGCGCAAGACTCTTATCACCAGT
TGCATTACTGGCTGTGCCTAAGGCAATGGTGTTTAAGCCTCTCGACTGGCTACCATTACCCAGAGCGATGGCATCCACGC
CATCAGCTTTGTTGCCCTGGCCTATGGCGATTGCATTATCTGCCAGAGCCTGGCTGCCATTTCCTAATGCGATAGTATTG
ACTTTATCGGCAAGGCTTCCGAACCCCATTGCCATGCTATTAGTCCCTTTTGCCTTCGCATTATTGCCAATAGCAGTTGC
ATTTTCAGCGGCTTCGGTCTCAGCACCTATCGCAATAGCGTTTTCTTCAGATGCGACGCTACTTGCTCCCAGCGCCATTG
AATACGCTTTTGACGCATTGGCGGTGTCGCCAAGAGCAATACTCATAATCTCAGTAGCTTTAGTGGCATTTCCCAGGGCA
ATGGCGTTTGCTCCTTCCGCTTTGGAAGAGTCCCCCATAGCAATAGACAATTTACCCAATGCTTTTGAATAA
>CP018243.1:c4460262-4459711 Escherichia coli strain 350	complete genome
ATGGAATCTGCGCCCAGCGCGACAGAGTTAATACCGTTGGCACTGCTATTACTACCAAGCGCAAGACTCTTATCACCAGT
TGCATTACTGGCTGTGCCTAAGGCAATGGTGTTTAAGCCTCTCGACTGGCTACCATTACCCAGAGCGATGGCATCCACGC
CATCAGCTTTGTTGCCCTGGCCTATGGCGATTGCATTATCTGCCAGAGCCTGGCTGCCATTTCCTAATGCGATAGTATTG
ACTTTATCGGCAAGGCTTCCGAACCCCATTGCCATGCTATTAGTCCCTTTTGCCTTCGCATTATTGCCAATAGCAGTTGC
ATTTTCAGCGGCTTCGGTCTCAGCACCTATCGCAATAGCGTTTTCTTCAGATGCGACGCTACTTGCTCCCAGCGCCATTG
AATACGCTTTTGACGCATTGGCGGTGTCGCCAAGAGCAATACTCATAATCTCAGTAGCTTTAGTGGCATTTCCCAGGGCA
ATGGCGTTTGCTCCTTCCGCTTTGGAAGAGTCCCCCATAGCAATAGACAATTTACCCAATGCTTTTGAATAA
>CP038389.1:208847-209398 Escherichia coli O55:H7 strain DEC5B chromosome	complete genome
ATGGAATCTGCGCCCAGCGCGACAGAGTTAATACCGTTGGCACTGCTATTACTACCAAGCGCAAGACTCTTATCACCAGT
TGCATTACTGGCTGTGCCTAAGGCAATGGTGTTTAAGCCTCTCGACTGGCTACCATTACCCAGAGCGATGGCATCCACGC
CATCAGCTTTGTTGCCCTGGCCTATGGCGATTGCATTATCTGCCAGAGCCTGGCTGCCATTTCCTAATGCGATAGTATTG
ACTTTATCGGCAAGGCTTCCGAACCCCATTGCCATGCTATTAGTCCCTTTTGCCTTCGCATTATTGCCAATAGCAGTTGC
ATTTTCAGCGGCTTCGGTCTCAGCACCTATCGCAATAGCGTTTTCTTCAGATGCGACGCTACTTGCTCCCAGCGCCATTG
AATACGCTTTTGACGCATTGGCGGTGTCGCCAAGAGCAATACTCATAATCTCAGTAGCTTTAGTGGCATTTCCCAGGGCA
ATGGCGTTTGCTCCTTCCGCTTTGGAAGAGTCCCCCATAGCAATAGACAATTTACCCAATGCTTTTGAATAA
>CP028662.1:199265-199816 Escherichia coli strain 119 chromosome	complete genome
ATGGAATCTGCGCCCAGCGCGACAGAGTTAATACCGTTGGCACTGCTATTACTACCAAGCGCAAGACTCTTATCACCAGT
TGCATTACTGGCTGTGCCTAAGGCAATGGTGTTTAAGCCTCTCGACTGGCTACCATTACCCAGAGCGATGGCATCCACGC
CATCAGCTTTGTTGCCCTGGCCTATGGCGATTGCATTATCTGCCAGAGCCTGGCTGCCATTTCCTAATGCGATAGTATTG
ACTTTATCGGCAAGGCTTCCGAACCCCATTGCCATGCTATTAGTCCCTTTTGCCTTCGCATTATTGCCAATAGCAGTTGC
ATTTTCAGCGGCTTCGGTCTCAGCACCTATCGCAATAGCGTTTTCTTCAGATGCGACGCTACTTGCTCCCAGCGCCATTG
AATACGCTTTTGACGCATTGGCGGTGTCGCCAAGAGCAATACTCATAATCTCAGTAGCTTTAGTGGCATTTCCCAGGGCA
ATGGCGTTTGCTCCTTCCGCTTTGGAAGAGTCCCCCATAGCAATAGACAATTTACCCAATGCTTTTGAATAA
>AP026110.1:c4429424-4428873 Escherichia coli CEC08123 DNA	complete genome
ATGGAATCTGCGCCCAGCGCGACAGAGTTAATACCGTTGGCACTGCTATTACTACCAAGCGCAAGACTCTTATCACCAGT
TGCATTACTGGCTGTGCCTAAGGCAATGGTGTTTAAGCCTCTCGACTGGCTACCATTACCCAGAGCGATGGCATCCACGC
CATCAGCTTTGTTGCCCTGGCCTATGGCGATTGCATTATCTGCCAGAGCCTGGCTGCCATTTCCTAATGCGATAGTATTG
ACTTTATCGGCAAGGCTTCCGAACCCCATTGCCATGCTATTAGTCCCTTTTGCCTTCGCATTATTGCCAATAGCAGTTGC
ATTTTCAGCGGCTTCGGTCTCAGCACCTATCGCAATAGCGTTTTCTTCAGATGCGACGCTACTTGCTCCCAGCGCCATTG
AATACGCTTTTGACGCATTGGCGGTGTCGCCAAGAGCAATACTCATAATCTCAGTAGCTTTAGTGGCATTTCCCAGGGCA
ATGGCGTTTGCTCCTTCCGCTTTGGAAGAGTCCCCCATAGCAATAGACAATTTACCCAATGCTTTTGAATAA
>CP051830.1:199335-199886 Escherichia coli O157:H7 strain FLT_1998F chromosome	complete genome
ATGGAATCTGCGCCCAGCGCGACAGAGTTAATACCGTTGGCACTGCTATTACTACCAAGCGCAAGACTCTTATCACCAGT
TGCATTACTGGCTGTGCCTAAGGCAATGGTGTTTAAGCCTCTCGACTGGCTACCATTACCCAGAGCGATGGCATCCACGC
CATCAGCTTTGTTGCCCTGGCCTATGGCGATTGCATTATCTGCCAGAGCCTGGCTGCCATTTCCTAATGCGATAGTATTG
ACTTTATCGGCAAGGCTTCCGAACCCCATTGCCATGCTATTAGTCCCTTTTGCCTTCGCATTATTGCCAATAGCAGTTGC
ATTTTCAGCGGCTTCGGTCTCAGCACCTATCGCAATAGCGTTTTCTTCAGATGCGACGCTACTTGCTCCCAGCGCCATTG
AATACGCTTTTGACGCATTGGCGGTGTCGCCAAGAGCAATACTCATAATCTCAGTAGCTTTAGTGGCATTTCCCAGGGCA
ATGGCGTTTGCTCCTTCCGCTTTGGAAGAGTCCCCCATAGCAATAGACAATTTACCCAATGCTTTTGAATAA
>CP017440.1:199335-199886 Escherichia coli O157:H7 strain 3384	complete genome
ATGGAATCTGCGCCCAGCGCGACAGAGTTAATACCGTTGGCACTGCTATTACTACCAAGCGCAAGACTCTTATCACCAGT
TGCATTACTGGCTGTGCCTAAGGCAATGGTGTTTAAGCCTCTCGACTGGCTACCATTACCCAGAGCGATGGCATCCACGC
CATCAGCTTTGTTGCCCTGGCCTATGGCGATTGCATTATCTGCCAGAGCCTGGCTGCCATTTCCTAATGCGATAGTATTG
ACTTTATCGGCAAGGCTTCCGAACCCCATTGCCATGCTATTAGTCCCTTTTGCCTTCGCATTATTGCCAATAGCAGTTGC
ATTTTCAGCGGCTTCGGTCTCAGCACCTATCGCAATAGCGTTTTCTTCAGATGCGACGCTACTTGCTCCCAGCGCCATTG
AATACGCTTTTGACGCATTGGCGGTGTCGCCAAGAGCAATACTCATAATCTCAGTAGCTTTAGTGGCATTTCCCAGGGCA
ATGGCGTTTGCTCCTTCCGCTTTGGAAGAGTCCCCCATAGCAATAGACAATTTACCCAATGCTTTTGAATAA
>CP028680.1:199265-199816 Escherichia coli strain 113 chromosome	complete genome
ATGGAATCTGCGCCCAGCGCGACAGAGTTAATACCGTTGGCACTGCTATTACTACCAAGCGCAAGACTCTTATCACCAGT
TGCATTACTGGCTGTGCCTAAGGCAATGGTGTTTAAGCCTCTCGACTGGCTACCATTACCCAGAGCGATGGCATCCACGC
CATCAGCTTTGTTGCCCTGGCCTATGGCGATTGCATTATCTGCCAGAGCCTGGCTGCCATTTCCTAATGCGATAGTATTG
ACTTTATCGGCAAGGCTTCCGAACCCCATTGCCATGCTATTAGTCCCTTTTGCCTTCGCATTATTGCCAATAGCAGTTGC
ATTTTCAGCGGCTTCGGTCTCAGCACCTATCGCAATAGCGTTTTCTTCAGATGCGACGCTACTTGCTCCCAGCGCCATTG
AATACGCTTTTGACGCATTGGCGGTGTCGCCAAGAGCAATACTCATAATCTCAGTAGCTTTAGTGGCATTTCCCAGGGCA
ATGGCGTTTGCTCCTTCCGCTTTGGAAGAGTCCCCCATAGCAATAGACAATTTACCCAATGCTTTTGAATAA
>CP104639.1:c1850262-1849711 Escherichia coli strain PNUSAE014970 chromosome	complete genome
ATGGAATCTGCGCCCAGCGCGACAGAGTTAATACCGTTGGCACTGCTATTACTACCAAGCGCAAGACTCTTATCACCAGT
TGCATTACTGGCTGTGCCTAAGGCAATGGTGTTTAAGCCTCTCGACTGGCTACCATTACCCAGAGCGATGGCATCCACGC
CATCAGCTTTGTTGCCCTGGCCTATGGCGATTGCATTATCTGCCAGAGCCTGGCTGCCATTTCCTAATGCGATAGTATTG
ACTTTATCGGCAAGGCTTCCGAACCCCATTGCCATGCTATTAGTCCCTTTTGCCTTCGCATTATTGCCAATAGCAGTTGC
ATTTTCAGCGGCTTCGGTCTCAGCACCTATCGCAATAGCGTTTTCTTCAGATGCGACGCTACTTGCTCCCAGCGCCATTG
AATACGCTTTTGACGCATTGGCGGTGTCGCCAAGAGCAATACTCATAATCTCAGTAGCTTTAGTGGCATTTCCCAGGGCA
ATGGCGTTTGCTCCTTCCGCTTTGGAAGAGTCCCCCATAGCAATAGACAATTTACCCAATGCTTTTGAATAA
>AP026116.1:c4435018-4434467 Escherichia coli CEC13002 DNA	complete genome
ATGGAATCTGCGCCCAGCGCGACAGAGTTAATACCGTTGGCACTGCTATTACTACCAAGCGCAAGACTCTTATCACCAGT
TGCATTACTGGCTGTGCCTAAGGCAATGGTGTTTAAGCCTCTCGACTGGCTACCATTACCCAGAGCGATGGCATCCACGC
CATCAGCTTTGTTGCCCTGGCCTATGGCGATTGCATTATCTGCCAGAGCCTGGCTGCCATTTCCTAATGCGATAGTATTG
ACTTTATCGGCAAGGCTTCCGAACCCCATTGCCATGCTATTAGTCCCTTTTGCCTTCGCATTATTGCCAATAGCAGTTGC
ATTTTCAGCGGCTTCGGTCTCAGCACCTATCGCAATAGCGTTTTCTTCAGATGCGACGCTACTTGCTCCCAGCGCCATTG
AATACGCTTTTGACGCATTGGCGGTGTCGCCAAGAGCAATACTCATAATCTCAGTAGCTTTAGTGGCATTTCCCAGGGCA
ATGGCGTTTGCTCCTTCCGCTTTGGAAGAGTCCCCCATAGCAATAGACAATTTACCCAATGCTTTTGAATAA
>CP062771.1:205491-206042 Escherichia coli O157:H7 strain Z570 chromosome	complete genome
ATGGAATCTGCGCCCAGCGCGACAGAGTTAATACCGTTGGCACTGCTATTACTACCAAGCGCAAGACTCTTATCACCAGT
TGCATTACTGGCTGTGCCTAAGGCAATGGTGTTTAAGCCTCTCGACTGGCTACCATTACCCAGAGCGATGGCATCCACGC
CATCAGCTTTGTTGCCCTGGCCTATGGCGATTGCATTATCTGCCAGAGCCTGGCTGCCATTTCCTAATGCGATAGTATTG
ACTTTATCGGCAAGGCTTCCGAACCCCATTGCCATGCTATTAGTCCCTTTTGCCTTCGCATTATTGCCAATAGCAGTTGC
ATTTTCAGCGGCTTCGGTCTCAGCACCTATCGCAATAGCGTTTTCTTCAGATGCGACGCTACTTGCTCCCAGCGCCATTG
AATACGCTTTTGACGCATTGGCGGTGTCGCCAAGAGCAATACTCATAATCTCAGTAGCTTTAGTGGCATTTCCCAGGGCA
ATGGCGTTTGCTCCTTCCGCTTTGGAAGAGTCCCCCATAGCAATAGACAATTTACCCAATGCTTTTGAATAA
>CP051811.1:199265-199816 Escherichia coli O157:H7 strain FLT_2006A chromosome	complete genome
ATGGAATCTGCGCCCAGCGCGACAGAGTTAATACCGTTGGCACTGCTATTACTACCAAGCGCAAGACTCTTATCACCAGT
TGCATTACTGGCTGTGCCTAAGGCAATGGTGTTTAAGCCTCTCGACTGGCTACCATTACCCAGAGCGATGGCATCCACGC
CATCAGCTTTGTTGCCCTGGCCTATGGCGATTGCATTATCTGCCAGAGCCTGGCTGCCATTTCCTAATGCGATAGTATTG
ACTTTATCGGCAAGGCTTCCGAACCCCATTGCCATGCTATTAGTCCCTTTTGCCTTCGCATTATTGCCAATAGCAGTTGC
ATTTTCAGCGGCTTCGGTCTCAGCACCTATCGCAATAGCGTTTTCTTCAGATGCGACGCTACTTGCTCCCAGCGCCATTG
AATACGCTTTTGACGCATTGGCGGTGTCGCCAAGAGCAATACTCATAATCTCAGTAGCTTTAGTGGCATTTCCCAGGGCA
ATGGCGTTTGCTCCTTCCGCTTTGGAAGAGTCCCCCATAGCAATAGACAATTTACCCAATGCTTTTGAATAA
>CP038421.1:199336-199887 Escherichia coli O157:H7 strain 7636 chromosome	complete genome
ATGGAATCTGCGCCCAGCGCGACAGAGTTAATACCGTTGGCACTGCTATTACTACCAAGCGCAAGACTCTTATCACCAGT
TGCATTACTGGCTGTGCCTAAGGCAATGGTGTTTAAGCCTCTCGACTGGCTACCATTACCCAGAGCGATGGCATCCACGC
CATCAGCTTTGTTGCCCTGGCCTATGGCGATTGCATTATCTGCCAGAGCCTGGCTGCCATTTCCTAATGCGATAGTATTG
ACTTTATCGGCAAGGCTTCCGAACCCCATTGCCATGCTATTAGTCCCTTTTGCCTTCGCATTATTGCCAATAGCAGTTGC
ATTTTCAGCGGCTTCGGTCTCAGCACCTATCGCAATAGCGTTTTCTTCAGATGCGACGCTACTTGCTCCCAGCGCCATTG
AATACGCTTTTGACGCATTGGCGGTGTCGCCAAGAGCAATACTCATAATCTCAGTAGCTTTAGTGGCATTTCCCAGGGCA
ATGGCGTTTGCTCCTTCCGCTTTGGAAGAGTCCCCCATAGCAATAGACAATTTACCCAATGCTTTTGAATAA
>CP062769.1:205491-206042 Escherichia coli O157:H7 strain Z852 chromosome	complete genome
ATGGAATCTGCGCCCAGCGCGACAGAGTTAATACCGTTGGCACTGCTATTACTACCAAGCGCAAGACTCTTATCACCAGT
TGCATTACTGGCTGTGCCTAAGGCAATGGTGTTTAAGCCTCTCGACTGGCTACCATTACCCAGAGCGATGGCATCCACGC
CATCAGCTTTGTTGCCCTGGCCTATGGCGATTGCATTATCTGCCAGAGCCTGGCTGCCATTTCCTAATGCGATAGTATTG
ACTTTATCGGCAAGGCTTCCGAACCCCATTGCCATGCTATTAGTCCCTTTTGCCTTCGCATTATTGCCAATAGCAGTTGC
ATTTTCAGCGGCTTCGGTCTCAGCACCTATCGCAATAGCGTTTTCTTCAGATGCGACGCTACTTGCTCCCAGCGCCATTG
AATACGCTTTTGACGCATTGGCGGTGTCGCCAAGAGCAATACTCATAATCTCAGTAGCTTTAGTGGCATTTCCCAGGGCA
ATGGCGTTTGCTCCTTCCGCTTTGGAAGAGTCCCCCATAGCAATAGACAATTTACCCAATGCTTTTGAATAA
>CP032791.1:200647-201198 Escherichia coli strain NZRM4165 chromosome	complete genome
ATGGAATCTGCGCCCAGCGCGACAGAGTTAATACCGTTGGCACTGCTATTACTACCAAGCGCAAGACTCTTATCACCAGT
TGCATTACTGGCTGTGCCTAAGGCAATGGTGTTTAAGCCTCTCGACTGGCTACCATTACCCAGAGCGATGGCATCCACGC
CATCAGCTTTGTTGCCCTGGCCTATGGCGATTGCATTATCTGCCAGAGCCTGGCTGCCATTTCCTAATGCGATAGTATTG
ACTTTATCGGCAAGGCTTCCGAACCCCATTGCCATGCTATTAGTCCCTTTTGCCTTCGCATTATTGCCAATAGCAGTTGC
ATTTTCAGCGGCTTCGGTCTCAGCACCTATCGCAATAGCGTTTTCTTCAGATGCGACGCTACTTGCTCCCAGCGCCATTG
AATACGCTTTTGACGCATTGGCGGTGTCGCCAAGAGCAATACTCATAATCTCAGTAGCTTTAGTGGCATTTCCCAGGGCA
ATGGCGTTTGCTCCTTCCGCTTTGGAAGAGTCCCCCATAGCAATAGACAATTTACCCAATGCTTTTGAATAA
>AP026099.1:c4673244-4672693 Escherichia coli 61_150228 DNA	complete genome
ATGGAATCTGCGCCCAGCGCGACAGAGTTAATACCGTTGGCACTGCTATTACTACCAAGCGCAAGACTCTTATCACCAGT
TGCATTACTGGCTGTGCCTAAGGCAATGGTGTTTAAGCCTCTCGACTGGCTACCATTACCCAGAGCGATGGCATCCACGC
CATCAGCTTTGTTGCCCTGGCCTATGGCGATTGCATTATCTGCCAGAGCCTGGCTGCCATTTCCTAATGCGATAGTATTG
ACTTTATCGGCAAGGCTTCCGAACCCCATTGCCATGCTATTAGTCCCTTTTGCCTTCGCATTATTGCCAATAGCAGTTGC
ATTTTCAGCGGCTTCGGTCTCAGCACCTATCGCAATAGCGTTTTCTTCAGATGCGACGCTACTTGCTCCCAGCGCCATTG
AATACGCTTTTGACGCATTGGCGGTGTCGCCAAGAGCAATACTCATAATCTCAGTAGCTTTAGTGGCATTTCCCAGGGCA
ATGGCGTTTGCTCCTTCCGCTTTGGAAGAGTCCCCCATAGCAATAGACAATTTACCCAATGCTTTTGAATAA
>CP088040.1:c5399867-5399316 Escherichia coli strain 432301 chromosome	complete genome
ATGGAATCTGCGCCCAGCGCGACAGAGTTAATACCGTTGGCACTGCTATTACTACCAAGCGCAAGACTCTTATCACCAGT
TGCATTACTGGCTGTGCCTAAGGCAATGGTGTTTAAGCCTCTCGACTGGCTACCATTACCCAGAGCGATGGCATCCACGC
CATCAGCTTTGTTGCCCTGGCCTATGGCGATTGCATTATCTGCCAGAGCCTGGCTGCCATTTCCTAATGCGATAGTATTG
ACTTTATCGGCAAGGCTTCCGAACCCCATTGCCATGCTATTAGTCCCTTTTGCCTTCGCATTATTGCCAATAGCAGTTGC
ATTTTCAGCGGCTTCGGTCTCAGCACCTATCGCAATAGCGTTTTCTTCAGATGCGACGCTACTTGCTCCCAGCGCCATTG
AATACGCTTTTGACGCATTGGCGGTGTCGCCAAGAGCAATACTCATAATCTCAGTAGCTTTAGTGGCATTTCCCAGGGCA
ATGGCGTTTGCTCCTTCCGCTTTGGAAGAGTCCCCCATAGCAATAGACAATTTACCCAATGCTTTTGAATAA
>CP038353.1:199326-199877 Escherichia coli O157:H7 strain F8797 chromosome	complete genome
ATGGAATCTGCGCCCAGCGCGACAGAGTTAATACCGTTGGCACTGCTATTACTACCAAGCGCAAGACTCTTATCACCAGT
TGCATTACTGGCTGTGCCTAAGGCAATGGTGTTTAAGCCTCTCGACTGGCTACCATTACCCAGAGCGATGGCATCCACGC
CATCAGCTTTGTTGCCCTGGCCTATGGCGATTGCATTATCTGCCAGAGCCTGGCTGCCATTTCCTAATGCGATAGTATTG
ACTTTATCGGCAAGGCTTCCGAACCCCATTGCCATGCTATTAGTCCCTTTTGCCTTCGCATTATTGCCAATAGCAGTTGC
ATTTTCAGCGGCTTCGGTCTCAGCACCTATCGCAATAGCGTTTTCTTCAGATGCGACGCTACTTGCTCCCAGCGCCATTG
AATACGCTTTTGACGCATTGGCGGTGTCGCCAAGAGCAATACTCATAATCTCAGTAGCTTTAGTGGCATTTCCCAGGGCA
ATGGCGTTTGCTCCTTCCGCTTTGGAAGAGTCCCCCATAGCAATAGACAATTTACCCAATGCTTTTGAATAA
>CP101954.1:108738-108983 Escherichia coli strain STEC1116 chromosome	complete genome
---------------AATGCGAGGCTGTCAGTACCGCTAGCTAC------------------------------------
--------------------------------------------------------------------------------
--------------------------------------------------------------------------------
--------------------------------------------------------------------------------
---------------ACTGCTACGCCCCAGGGCAATTGCGTTTTCTTCAGATGCGACGCTACTTGCTCCCAGCGCCATTG
AATACGCTTTTGACGCATTGGCGGTGTCGCCAAGAGCAATACTCATAATCTCAGTAGCTTTAGTGGCATTTCCCAGGGCA
ATGGCGTTTGCTCCTTCCGCTTTGGAAGAGTCCCCCATAGCAATAGACAATTTACCCAATGCTTTTGAATAA
>CP062702.1:199335-199886 Escherichia coli O157:H7 strain Z1834 chromosome	complete genome
ATGGAATCTGCGCCCAGCGCGACAGAGTTAATACCGTTGGCACTGCTATTACTACCAAGCGCAAGACTCTTATCACCAGT
TGCATTACTGGCTGTGCCTAAGGCAATGGTGTTTAAGCCTCTCGACTGGCTACCATTACCCAGAGCGATGGCATCCACGC
CATCAGCTTTGTTGCCCTGGCCTATGGCGATTGCATTATCTGCCAGAGCCTGGCTGCCATTTCCTAATGCGATAGTATTG
ACTTTATCGGCAAGGCTTCCGAACCCCATTGCCATGCTATTAGTCCCTTTTGCCTTCGCATTATTGCCAATAGCAGTTGC
ATTTTCAGCGGCTTCGGTCTCAGCACCTATCGCAATAGCGTTTTCTTCAGATGCGACGCTACTTGCTCCCAGCGCCATTG
AATACGCTTTTGACGCATTGGCGGTGTCGCCAAGAGCAATACTCATAATCTCAGTAGCTTTAGTGGCATTTCCCAGGGCA
ATGGCGTTTGCTCCTTCCGCTTTGGAAGAGTCCCCCATAGCAATAGACAATTTACCCAATGCTTTTGAATAA
>CP028654.1:199319-199870 Escherichia coli strain 122 chromosome	complete genome
ATGGAATCTGCGCCCAGCGCGACAGAGTTAATACCGTTGGCACTGCTATTACTACCAAGCGCAAGACTCTTATCACCAGT
TGCATTACTGGCTGTGCCTAAGGCAATGGTGTTTAAGCCTCTCGACTGGCTACCATTACCCAGAGCGATGGCATCCACGC
CATCAGCTTTGTTGCCCTGGCCTATGGCGATTGCATTATCTGCCAGAGCCTGGCTGCCATTTCCTAATGCGATAGTATTG
ACTTTATCGGCAAGGCTTCCGAACCCCATTGCCATGCTATTAGTCCCTTTTGCCTTCGCATTATTGCCAATAGCAGTTGC
ATTTTCAGCGGCTTCGGTCTCAGCACCTATCGCAATAGCGTTTTCTTCAGATGCGACGCTACTTGCTCCCAGCGCCATTG
AATACGCTTTTGACGCATTGGCGGTGTCGCCAAGAGCAATACTCATAATCTCAGTAGCTTTAGTGGCATTTCCCAGGGCA
ATGGCGTTTGCTCCTTCCGCTTTGGAAGAGTCCCCCATAGCAATAGACAATTTACCCAATGCTTTTGAATAA
>CP015241.1:c1952938-1952387 Escherichia coli strain 2013C-4465	complete genome
ATGGAATCTGCGCCCAGCGCGACAGAGTTAATACCGTTGGCACTGCTATTACTACCAAGCGCAAGACTCTTATCACCAGT
TGCATTACTGGCTGTGCCTAAGGCAATGGTGTTTAAGCCTCTCGACTGGCTACCATTACCCAGAGCGATGGCATCCACGC
CATCAGCTTTGTTGCCCTGGCCTATGGCGATTGCATTATCTGCCAGAGCCTGGCTGCCATTTCCTAATGCGATAGTATTG
ACTTTATCGGCAAGGCTTCCGAACCCCATTGCCATGCTATTAGTCCCTTTTGCCTTCGCATTATTGCCAATAGCAGTTGC
ATTTTCAGCGGCTTCGGTCTCAGCACCTATCGCAATAGCGTTTTCTTCAGATGCGACGCTACTTGCTCCCAGCGCCATTG
AATACGCTTTTGACGCATTGGCGGTGTCGCCAAGAGCAATACTCATAATCTCAGTAGCTTTAGTGGCATTTCCCAGGGCA
ATGGCGTTTGCTCCTTCCGCTTTGGAAGAGTCCCCCATAGCAATAGACAATTTACCCAATGCTTTTGAATAA
>CP104309.1:149485-150036 Escherichia coli O157:H7 strain 380-94 chromosome	complete genome
ATGGAATCTGCGCCCAGCGCGACAGAGTTAATACCGTTGGCACTGCTATTACTACCAAGCGCAAGACTCTTATCACCAGT
TGCATTACTGGCTGTGCCTAAGGCAATGGTGTTTAAGCCTCTCGACTGGCTACCATTACCCAGAGCGATGGCATCCACGC
CATCAGCTTTGTTGCCCTGGCCTATGGCGATTGCATTATCTGCCAGAGCCTGGCTGCCATTTCCTAATGCGATAGTATTG
ACTTTATCGGCAAGGCTTCCGAACCCCATTGCCATGCTATTAGTCCCTTTTGCCTTCGCATTATTGCCAATAGCAGTTGC
ATTTTCAGCGGCTTCGGTCTCAGCACCTATCGCAATAGCGTTTTCTTCAGATGCGACGCTACTTGCTCCCAGCGCCATTG
AATACGCTTTTGACGCATTGGCGGTGTCGCCAAGAGCAATACTCATAATCTCAGTAGCTTTAGTGGCATTTCCCAGGGCA
ATGGCGTTTGCTCCTTCCGCTTTGGAAGAGTCCCCCATAGCAATAGACAATTTACCCAATGCTTTTGAATAA
>CP089034.1:212190-212741 Escherichia coli O157:H7 strain 6535NalR chromosome	complete genome
ATGGAATCTGCGCCCAGCGCGACAGAGTTAATACCGTTGGCACTGCTATTACTACCAAGCGCAAGACTCTTATCACCAGT
TGCATTACTGGCTGTGCCTAAGGCAATGGTGTTTAAGCCTCTCGACTGGCTACCATTACCCAGAGCGATGGCATCCACGC
CATCAGCTTTGTTGCCCTGGCCTATGGCGATTGCATTATCTGCCAGAGCCTGGCTGCCATTTCCTAATGCGATAGTATTG
ACTTTATCGGCAAGGCTTCCGAACCCCATTGCCATGCTATTAGTCCCTTTTGCCTTCGCATTATTGCCAATAGCAGTTGC
ATTTTCAGCGGCTTCGGTCTCAGCACCTATCGCAATAGCGTTTTCTTCAGATGCGACGCTACTTGCTCCCAGCGCCATTG
AATACGCTTTTGACGCATTGGCGGTGTCGCCAAGAGCAATACTCATAATCTCAGTAGCTTTAGTGGCATTTCCCAGGGCA
ATGGCGTTTGCTCCTTCCGCTTTGGAAGAGTCCCCCATAGCAATAGACAATTTACCCAATGCTTTTGAATAA
>CP088062.1:c5400973-5400422 Escherichia coli strain 437021 chromosome	complete genome
ATGGAATCTGCGCCCAGCGCGACAGAGTTAATACCGTTGGCACTGCTATTACTACCAAGCGCAAGACTCTTATCACCAGT
TGCATTACTGGCTGTGCCTAAGGCAATGGTGTTTAAGCCTCTCGACTGGCTACCATTACCCAGAGCGATGGCATCCACGC
CATCAGCTTTGTTGCCCTGGCCTATGGCGATTGCATTATCTGCCAGAGCCTGGCTGCCATTTCCTAATGCGATAGTATTG
ACTTTATCGGCAAGGCTTCCGAACCCCATTGCCATGCTATTAGTCCCTTTTGCCTTCGCATTATTGCCAATAGCAGTTGC
ATTTTCAGCGGCTTCGGTCTCAGCACCTATCGCAATAGCGTTTTCTTCAGATGCGACGCTACTTGCTCCCAGCGCCATTG
AATACGCTTTTGACGCATTGGCGGTGTCGCCAAGAGCAATACTCATAATCTCAGTAGCTTTAGTGGCATTTCCCAGGGCA
ATGGCGTTTGCTCCTTCCGCTTTGGAAGAGTCCCCCATAGCAATAGACAATTTACCCAATGCTTTTGAATAA
>CP044140.1:2153072-2153623 Escherichia coli O157 strain AR-0430 chromosome	complete genome
ATGGAATCTGCGCCCAGCGCGACAGAGTTAATACCGTTGGCACTGCTATTACTACCAAGCGCAAGACTCTTATCACCAGT
TGCATTACTGGCTGTGCCTAAGGCAATGGTGTTTAAGCCTCTCGACTGGCTACCATTACCCAGAGCGATGGCATCCACGC
CATCAGCTTTGTTGCCCTGGCCTATGGCGATTGCATTATCTGCCAGAGCCTGGCTGCCATTTCCTAATGCGATAGTATTG
ACTTTATCGGCAAGGCTTCCGAACCCCATTGCCATGCTATTAGTCCCTTTTGCCTTCGCATTATTGCCAATAGCAGTTGC
ATTTTCAGCGGCTTCGGTCTCAGCACCTATCGCAATAGCGTTTTCTTCAGATGCGACGCTACTTGCTCCCAGCGCCATTG
AATACGCTTTTGACGCATTGGCGGTGTCGCCAAGAGCAATACTCATAATCTCAGTAGCTTTAGTGGCATTTCCCAGGGCA
ATGGCGTTTGCTCCTTCCGCTTTGGAAGAGTCCCCCATAGCAATAGACAATTTACCCAATGCTTTTGAATAA
>CP008805.1:c4575026-4574475 Escherichia coli O157:H7 str. SS17	complete genome
ATGGAATCTGCGCCCAGCGCGACAGAGTTAATACCGTTGGCACTGCTATTACTACCAAGCGCAAGACTCTTATCACCAGT
TGCATTACTGGCTGTGCCTAAGGCAATGGTGTTTAAGCCTCTCGACTGGCTACCATTACCCAGAGCGATGGCATCCACGC
CATCAGCTTTGTTGCCCTGGCCTATGGCGATTGCATTATCTGCCAGAGCCTGGCTGCCATTTCCTAATGCGATAGTATTG
ACTTTATCGGCAAGGCTTCCGAACCCCATTGCCATGCTATTAGTCCCTTTTGCCTTCGCATTATTGCCAATAGCAGTTGC
ATTTTCAGCGGCTTCGGTCTCAGCACCTATCGCAATAGCGTTTTCTTCAGATGCGACGCTACTTGCTCCCAGCGCCATTG
AATACGCTTTTGACGCATTGGCGGTGTCGCCAAGAGCAATACTCATAATCTCAGTAGCTTTAGTGGCATTTCCCAGGGCA
ATGGCGTTTGCTCCTTCCGCTTTGGAAGAGTCCCCCATAGCAATAGACAATTTACCCAATGCTTTTGAATAA
>CP089031.1:199328-199879 Escherichia coli strain 7386Nal chromosome	complete genome
ATGGAATCTGCGCCCAGCGCGACAGAGTTAATACCGTTGGCACTGCTATTACTACCAAGCGCAAGACTCTTATCACCAGT
TGCATTACTGGCTGTGCCTAAGGCAATGGTGTTTAAGCCTCTCGACTGGCTACCATTACCCAGAGCGATGGCATCCACGC
CATCAGCTTTGTTGCCCTGGCCTATGGCGATTGCATTATCTGCCAGAGCCTGGCTGCCATTTCCTAATGCGATAGTATTG
ACTTTATCGGCAAGGCTTCCGAACCCCATTGCCATGCTATTAGTCCCTTTTGCCTTCGCATTATTGCCAATAGCAGTTGC
ATTTTCAGCGGCTTCGGTCTCAGCACCTATCGCAATAGCGTTTTCTTCAGATGCGACGCTACTTGCTCCCAGCGCCATTG
AATACGCTTTTGACGCATTGGCGGTGTCGCCAAGAGCAATACTCATAATCTCAGTAGCTTTAGTGGCATTTCCCAGGGCA
ATGGCGTTTGCTCCTTCCGCTTTGGAAGAGTCCCCCATAGCAATAGACAATTTACCCAATGCTTTTGAATAA
>CP034936.1:c3725132-3724581 Escherichia coli strain PNUSAE013304 chromosome	complete genome
ATGGAATCTGCGCCCAGCGCGACAGAGTTAATACCGTTGGCACTGCTATTACTACCAAGCGCAAGACTCTTATCACCAGT
TGCATTACTGGCTGTGCCTAAGGCAATGGTGTTTAAGCCTCTCGACTGGCTACCATTACCCAGAGCGATGGCATCCACGC
CATCAGCTTTGTTGCCCTGGCCTATGGCGATTGCATTATCTGCCAGAGCCTGGCTGCCATTTCCTAATGCGATAGTATTG
ACTTTATCGGCAAGGCTTCCGAACCCCATTGCCATGCTATTAGTCCCTTTTGCCTTCGCATTATTGCCAATAGCAGTTGC
ATTTTCAGCGGCTTCGGTCTCAGCACCTATCGCAATAGCGTTTTCTTCAGATGCGACGCTACTTGCTCCCAGCGCCATTG
AATACGCTTTTGACGCATTGGCGGTGTCGCCAAGAGCAATACTCATAATCTCAGTAGCTTTAGTGGCATTTCCCAGGGCA
ATGGCGTTTGCTCCTTCCGCTTTGGAAGAGTCCCCCATAGCAATAGACAATTTACCCAATGCTTTTGAATAA
>CP062774.1:205491-206042 Escherichia coli O157:H7 strain Z563 chromosome	complete genome
ATGGAATCTGCGCCCAGCGCGACAGAGTTAATACCGTTGGCACTGCTATTACTACCAAGCGCAAGACTCTTATCACCAGT
TGCATTACTGGCTGTGCCTAAGGCAATGGTGTTTAAGCCTCTCGACTGGCTACCATTACCCAGAGCGATGGCATCCACGC
CATCAGCTTTGTTGCCCTGGCCTATGGCGATTGCATTATCTGCCAGAGCCTGGCTGCCATTTCCTAATGCGATAGTATTG
ACTTTATCGGCAAGGCTTCCGAACCCCATTGCCATGCTATTAGTCCCTTTTGCCTTCGCATTATTGCCAATAGCAGTTGC
ATTTTCAGCGGCTTCGGTCTCAGCACCTATCGCAATAGCGTTTTCTTCAGATGCGACGCTACTTGCTCCCAGCGCCATTG
AATACGCTTTTGACGCATTGGCGGTGTCGCCAAGAGCAATACTCATAATCTCAGTAGCTTTAGTGGCATTTCCCAGGGCA
ATGGCGTTTGCTCCTTCCGCTTTGGAAGAGTCCCCCATAGCAATAGACAATTTACCCAATGCTTTTGAATAA
>CP051800.1:199310-199861 Escherichia coli O157:H7 strain FLT_2010A chromosome	complete genome
ATGGAATCTGCGCCCAGCGCGACAGAGTTAATACCGTTGGCACTGCTATTACTACCAAGCGCAAGACTCTTATCACCAGT
TGCATTACTGGCTGTGCCTAAGGCAATGGTGTTTAAGCCTCTCGACTGGCTACCATTACCCAGAGCGATGGCATCCACGC
CATCAGCTTTGTTGCCCTGGCCTATGGCGATTGCATTATCTGCCAGAGCCTGGCTGCCATTTCCTAATGCGATAGTATTG
ACTTTATCGGCAAGGCTTCCGAACCCCATTGCCATGCTATTAGTCCCTTTTGCCTTCGCATTATTGCCAATAGCAGTTGC
ATTTTCAGCGGCTTCGGTCTCAGCACCTATCGCAATAGCGTTTTCTTCAGATGCGACGCTACTTGCTCCCAGCGCCATTG
AATACGCTTTTGACGCATTGGCGGTGTCGCCAAGAGCAATACTCATAATCTCAGTAGCTTTAGTGGCATTTCCCAGGGCA
ATGGCGTTTGCTCCTTCCGCTTTGGAAGAGTCCCCCATAGCAATAGACAATTTACCCAATGCTTTTGAATAA
>CP038374.1:c5254146-5253595 Escherichia coli O157:H7 strain F3113 chromosome	complete genome
ATGGAATCTGCGCCCAGCGCGACAGAGTTAATACCGTTGGCACTGCTATTACTACCAAGCGCAAGACTCTTATCACCAGT
TGCATTACTGGCTGTGCCTAAGGCAATGGTGTTTAAGCCTCTCGACTGGCTACCATTACCCAGAGCGATGGCATCCACGC
CATCAGCTTTGTTGCCCTGGCCTATGGCGATTGCATTATCTGCCAGAGCCTGGCTGCCATTTCCTAATGCGATAGTATTG
ACTTTATCGGCAAGGCTTCCGAACCCCATTGCCATGCTATTAGTCCCTTTTGCCTTCGCATTATTGCCAATAGCAGTTGC
ATTTTCAGCGGCTTCGGTCTCAGCACCTATCGCAATAGCGTTTTCTTCAGATGCGACGCTACTTGCTCCCAGCGCCATTG
AATACGCTTTTGACGCATTGGCGGTGTCGCCAAGAGCAATACTCATAATCTCAGTAGCTTTAGTGGCATTTCCCAGGGCA
ATGGCGTTTGCTCCTTCCGCTTTGGAAGAGTCCCCCATAGCAATAGACAATTTACCCAATGCTTTTGAATAA
>CP032801.1:215262-215813 Escherichia coli strain ERL06-2442 chromosome	complete genome
ATGGAATCTGCGCCCAGCGCGACAGAGTTAATACCGTTGGCACTGCTATTACTACCAAGCGCAAGACTCTTATCACCAGT
TGCATTACTGGCTGTGCCTAAGGCAATGGTGTTTAAGCCTCTCGACTGGCTACCATTACCCAGAGCGATGGCATCCACGC
CATCAGCTTTGTTGCCCTGGCCTATGGCGATTGCATTATCTGCCAGAGCCTGGCTGCCATTTCCTAATGCGATAGTATTG
ACTTTATCGGCAAGGCTTCCGAACCCCATTGCCATGCTATTAGTCCCTTTTGCCTTCGCATTATTGCCAATAGCAGTTGC
ATTTTCAGCGGCTTCGGTCTCAGCACCTATCGCAATAGCGTTTTCTTCAGATGCGACGCTACTTGCTCCCAGCGCCATTG
AATACGCTTTTGACGCATTGGCGGTGTCGCCAAGAGCAATACTCATAATCTCAGTAGCTTTAGTGGCATTTCCCAGGGCA
ATGGCGTTTGCTCCTTCCGCTTTGGAAGAGTCCCCCATAGCAATAGACAATTTACCCAATGCTTTTGAATAA
>CP062715.1:205490-206041 Escherichia coli O157:H7 strain Z1826 chromosome	complete genome
ATGGAATCTGCGCCCAGCGCGACAGAGTTAATACCGTTGGCACTGCTATTACTACCAAGCGCAAGACTCTTATCACCAGT
TGCATTACTGGCTGTGCCTAAGGCAATGGTGTTTAAGCCTCTCGACTGGCTACCATTACCCAGAGCGATGGCATCCACGC
CATCAGCTTTGTTGCCCTGGCCTATGGCGATTGCATTATCTGCCAGAGCCTGGCTGCCATTTCCTAATGCGATAGTATTG
ACTTTATCGGCAAGGCTTCCGAACCCCATTGCCATGCTATTAGTCCCTTTTGCCTTCGCATTATTGCCAATAGCAGTTGC
ATTTTCAGCGGCTTCGGTCTCAGCACCTATCGCAATAGCGTTTTCTTCAGATGCGACGCTACTTGCTCCCAGCGCCATTG
AATACGCTTTTGACGCATTGGCGGTGTCGCCAAGAGCAATACTCATAATCTCAGTAGCTTTAGTGGCATTTCCCAGGGCA
ATGGCGTTTGCTCCTTCCGCTTTGGAAGAGTCCCCCATAGCAATAGACAATTTACCCAATGCTTTTGAATAA
>CP051790.1:c5224012-5223461 Escherichia coli O157:H7 strain FLT_2011E chromosome	complete genome
ATGGAATCTGCGCCCAGCGCGACAGAGTTAATACCGTTGGCACTGCTATTACTACCAAGCGCAAGACTCTTATCACCAGT
TGCATTACTGGCTGTGCCTAAGGCAATGGTGTTTAAGCCTCTCGACTGGCTACCATTACCCAGAGCGATGGCATCCACGC
CATCAGCTTTGTTGCCCTGGCCTATGGCGATTGCATTATCTGCCAGAGCCTGGCTGCCATTTCCTAATGCGATAGTATTG
ACTTTATCGGCAAGGCTTCCGAACCCCATTGCCATGCTATTAGTCCCTTTTGCCTTCGCATTATTGCCAATAGCAGTTGC
ATTTTCAGCGGCTTCGGTCTCAGCACCTATCGCAATAGCGTTTTCTTCAGATGCGACGCTACTTGCTCCCAGCGCCATTG
AATACGCTTTTGACGCATTGGCGGTGTCGCCAAGAGCAATACTCATAATCTCAGTAGCTTTAGTGGCATTTCCCAGGGCA
ATGGCGTTTGCTCCTTCCGCTTTGGAAGAGTCCCCCATAGCAATAGACAATTTACCCAATGCTTTTGAATAA
>CP040107.1:199283-199834 Escherichia coli O157:H7 strain MB9-1 chromosome
ATGGAATCTGCGCCCAGCGCGACAGAGTTAATACCGTTGGCACTGCTATTACTACCAAGCGCAAGACTCTTATCACCAGT
TGCATTACTGGCTGTGCCTAAGGCAATGGTGTTTAAGCCTCTCGACTGGCTACCATTACCCAGAGCGATGGCATCCACGC
CATCAGCTTTGTTGCCCTGGCCTATGGCGATTGCATTATCTGCCAGAGCCTGGCTGCCATTTCCTAATGCGATAGTATTG
ACTTTATCGGCAAGGCTTCCGAACCCCATTGCCATGCTATTAGTCCCTTTTGCCTTCGCATTATTGCCAATAGCAGTTGC
ATTTTCAGCGGCTTCGGTCTCAGCACCTATCGCAATAGCGTTTTCTTCAGATGCGACGCTACTTGCTCCCAGCGCCATTG
AATACGCTTTTGACGCATTGGCGGTGTCGCCAAGAGCAATACTCATAATCTCAGTAGCTTTAGTGGCATTTCCCAGGGCA
ATGGCGTTTGCTCCTTCCGCTTTGGAAGAGTCCCCCATAGCAATAGACAATTTACCCAATGCTTTTGAATAA
>CP076245.1:205522-206073 Escherichia coli O157:H7 strain Balcarce_24.2 chromosome	complete genome
ATGGAATCTGCGCCCAGCGCGACAGAGTTAATACCGTTGGCACTGCTATTACTACCAAGCGCAAGACTCTTATCACCAGT
TGCATTACTGGCTGTGCCTAAGGCAATGGTGTTTAAGCCTCTCGACTGGCTACCATTACCCAGAGCGATGGCATCCACGC
CATCAGCTTTGTTGCCCTGGCCTATGGCGATTGCATTATCTGCCAGAGCCTGGCTGCCATTTCCTAATGCGATAGTATTG
ACTTTATCGGCAAGGCTTCCGAACCCCATTGCCATGCTATTAGTCCCTTTTGCCTTCGCATTATTGCCAATAGCAGTTGC
ATTTTCAGCGGCTTCGGTCTCAGCACCTATCGCAATAGCGTTTTCTTCAGATGCGACGCTACTTGCTCCCAGCGCCATTG
AATACGCTTTTGACGCATTGGCGGTGTCGCCAAGAGCAATACTCATAATCTCAGTAGCTTTAGTGGCATTTCCCAGGGCA
ATGGCGTTTGCTCCTTCCGCTTTGGAAGAGTCCCCCATAGCAATAGACAATTTACCCAATGCTTTTGAATAA
>CP044350.1:c5590445-5589894 Escherichia coli strain 194195 chromosome	complete genome
ATGGAATCTGCGCCCAGCGCGACAGAGTTAATACCGTTGGCACTGCTATTACTACCAAGCGCAAGACTCTTATCACCAGT
TGCATTACTGGCTGTGCCTAAGGCAATGGTGTTTAAGCCTCTCGACTGGCTACCATTACCCAGAGCGATGGCATCCACGC
CATCAGCTTTGTTGCCCTGGCCTATGGCGATTGCATTATCTGCCAGAGCCTGGCTGCCATTTCCTAATGCGATAGTATTG
ACTTTATCGGCAAGGCTTCCGAACCCCATTGCCATGCTATTAGTCCCTTTTGCCTTCGCATTATTGCCAATAGCAGTTGC
ATTTTCAGCGGCTTCGGTCTCAGCACCTATCGCAATAGCGTTTTCTTCAGATGCGACGCTACTTGCTCCCAGCGCCATTG
AATACGCTTTTGACGCATTGGCGGTGTCGCCAAGAGCAATACTCATAATCTCAGTAGCTTTAGTGGCATTTCCCAGGGCA
ATGGCGTTTGCTCCTTCCGCTTTGGAAGAGTCCCCCATAGCAATAGACAATTTACCCAATGCTTTTGAATAA
>CP027484.1:c3225499-3225194 Escherichia coli strain 2013C-4390 chromosome	complete genome
ATGGAATCTGCGCCCAGCGCGACAGAGTTAATACCGTTGGCACTGCTATTACTACCAAGCGCAAGACTCTTATCACCAGT
TGCATTACTGGCTGTGCCTAAGGCAATGGTGTTTAAGCCTCTCGACTGGCTACCATTACCCAGAGCGATGGCATCCACGC
CATCAGCTTTGTTGCCCTGGCCTATGGCGATTGCATTATCTGCCAGAGCCTGGCTGCCATTTCCTAATGCGATAGTATTG
ACTTTATCGGCAAGGCTTCCGAACCCCATTGCCATGCTATTAGTCCCTTTTGCCTTCGCATTATTG--------------
--------------------------------------------------------------------------------
--------------------------------------------------------------------------------
------------------------------------------------------------------------
>AP026082.1:c4506191-4505640 Escherichia coli F765 DNA	complete genome
ATGGAATCTGCGCCCAGCGCGACAGAGTTAATACCGTTGGCACTGCTATTACTACCAAGCGCAAGACTCTTATCACCAGT
TGCATTACTGGCTGTGCCTAAGGCAATGGTGTTTAAGCCTCTCGACTGGCTACCATTACCCAGAGCGATGGCATCCACGC
CATCAGCTTTGTTGCCCTGGCCTATGGCGATTGCATTATCTGCCAGAGCCTGGCTGCCATTTCCTAATGCGATAGTATTG
ACTTTATCGGCAAGGCTTCCGAACCCCATTGCCATGCTATTAGTCCCTTTTGCCTTCGCATTATTGCCAATAGCAGTTGC
ATTTTCAGCGGCTTCGGTCTCAGCACCTATCGCAATAGCGTTTTCTTCAGATGCGACGCTACTTGCTCCCAGCGCCATTG
AATACGCTTTTGACGCATTGGCGGTGTCGCCAAGAGCAATACTCATAATCTCAGTAGCTTTAGTGGCATTTCCCAGGGCA
ATGGCGTTTGCTCCTTCCGCTTTGGAAGAGTCCCCCATAGCAATAGACAATTTACCCAATGCTTTTGAATAA
>CP038386.1:196778-197329 Escherichia coli O55:H7 strain DEC5D chromosome	complete genome
ATGGAATCTGCGCCCAGCGCGACAGAGTTAATACCGTTGGCACTGCTATTACTACCAAGCGCAAGACTCTTATCACCAGT
TGCATTACTGGCTGTGCCTAAGGCAATGGTGTTTAAGCCTCTCGACTGGCTACCATTACCCAGAGCGATGGCATCCACGC
CATCAGCTTTGTTGCCCTGGCCTATGGCGATTGCATTATCTGCCAGAGCCTGGCTGCCATTTCCTAATGCGATAGTATTG
ACTTTATCGGCAAGGCTTCCGAACCCCATTGCCATGCTATTAGTCCCTTTTGCCTTCGCATTATTGCCAATAGCAGTTGC
ATTTTCAGCGGCTTCGGTCTCAGCACCTATCGCAATAGCGTTTTCTTCAGATGCGACGCTACTTGCTCCCAGCGCCATTG
AATACGCTTTTGACGCATTGGCGGTGTCGCCAAGAGCAATACTCATAATCTCAGTAGCTTTAGTGGCATTTCCCAGGGCA
ATGGCGTTTGCTCCTTCCGCTTTGGAAGAGTCCCCCATAGCAATAGACAATTTACCCAATGCTTTTGAATAA
>CP028592.1:199212-199763 Escherichia coli strain 150 chromosome	complete genome
ATGGAATCTGCGCCCAGCGCGACAGAGTTAATACCGTTGGCACTGCTATTACTACCAAGCGCAAGACTCTTATCACCAGT
TGCATTACTGGCTGTGCCTAAGGCAATGGTGTTTAAGCCTCTCGACTGGCTACCATTACCCAGAGCGATGGCATCCACGC
CATCAGCTTTGTTGCCCTGGCCTATGGCGATTGCATTATCTGCCAGAGCCTGGCTGCCATTTCCTAATGCGATAGTATTG
ACTTTATCGGCAAGGCTTCCGAACCCCATTGCCATGCTATTAGTCCCTTTTGCCTTCGCATTATTGCCAATAGCAGTTGC
ATTTTCAGCGGCTTCGGTCTCAGCACCTATCGCAATAGCGTTTTCTTCAGATGCGACGCTACTTGCTCCCAGCGCCATTG
AATACGCTTTTGACGCATTGGCGGTGTCGCCAAGAGCAATACTCATAATCTCAGTAGCTTTAGTGGCATTTCCCAGGGCA
ATGGCGTTTGCTCCTTCCGCTTTGGAAGAGTCCCCCATAGCAATAGACAATTTACCCAATGCTTTTGAATAA
>CP028623.1:199265-199816 Escherichia coli strain 138 chromosome	complete genome
ATGGAATCTGCGCCCAGCGCGACAGAGTTAATACCGTTGGCACTGCTATTACTACCAAGCGCAAGACTCTTATCACCAGT
TGCATTACTGGCTGTGCCTAAGGCAATGGTGTTTAAGCCTCTCGACTGGCTACCATTACCCAGAGCGATGGCATCCACGC
CATCAGCTTTGTTGCCCTGGCCTATGGCGATTGCATTATCTGCCAGAGCCTGGCTGCCATTTCCTAATGCGATAGTATTG
ACTTTATCGGCAAGGCTTCCGAACCCCATTGCCATGCTATTAGTCCCTTTTGCCTTCGCATTATTGCCAATAGCAGTTGC
ATTTTCAGCGGCTTCGGTCTCAGCACCTATCGCAATAGCGTTTTCTTCAGATGCGACGCTACTTGCTCCCAGCGCCATTG
AATACGCTTTTGACGCATTGGCGGTGTCGCCAAGAGCAATACTCATAATCTCAGTAGCTTTAGTGGCATTTCCCAGGGCA
ATGGCGTTTGCTCCTTCCGCTTTGGAAGAGTCCCCCATAGCAATAGACAATTTACCCAATGCTTTTGAATAA
>CP062782.1:205491-206042 Escherichia coli O157:H7 strain Z869 chromosome	complete genome
ATGGAATCTGCGCCCAGCGCGACAGAGTTAATACCGTTGGCACTGCTATTACTACCAAGCGCAAGACTCTTATCACCAGT
TGCATTACTGGCTGTGCCTAAGGCAATGGTGTTTAAGCCTCTCGACTGGCTACCATTACCCAGAGCGATGGCATCCACGC
CATCAGCTTTGTTGCCCTGGCCTATGGCGATTGCATTATCTGCCAGAGCCTGGCTGCCATTTCCTAATGCGATAGTATTG
ACTTTATCGGCAAGGCTTCCGAACCCCATTGCCATGCTATTAGTCCCTTTTGCCTTCGCATTATTGCCAATAGCAGTTGC
ATTTTCAGCGGCTTCGGTCTCAGCACCTATCGCAATAGCGTTTTCTTCAGATGCGACGCTACTTGCTCCCAGCGCCATTG
AATACGCTTTTGACGCATTGGCGGTGTCGCCAAGAGCAATACTCATAATCTCAGTAGCTTTAGTGGCATTTCCCAGGGCA
ATGGCGTTTGCTCCTTCCGCTTTGGAAGAGTCCCCCATAGCAATAGACAATTTACCCAATGCTTTTGAATAA
>CP051821.1:199265-199816 Escherichia coli O157:H7 strain FLT_2001A chromosome	complete genome
ATGGAATCTGCGCCCAGCGCGACAGAGTTAATACCGTTGGCACTGCTATTACTACCAAGCGCAAGACTCTTATCACCAGT
TGCATTACTGGCTGTGCCTAAGGCAATGGTGTTTAAGCCTCTCGACTGGCTACCATTACCCAGAGCGATGGCATCCACGC
CATCAGCTTTGTTGCCCTGGCCTATGGCGATTGCATTATCTGCCAGAGCCTGGCTGCCATTTCCTAATGCGATAGTATTG
ACTTTATCGGCAAGGCTTCCGAACCCCATTGCCATGCTATTAGTCCCTTTTGCCTTCGCATTATTGCCAATAGCAGTTGC
ATTTTCAGCGGCTTCGGTCTCAGCACCTATCGCAATAGCGTTTTCTTCAGATGCGACGCTACTTGCTCCCAGCGCCATTG
AATACGCTTTTGACGCATTGGCGGTGTCGCCAAGAGCAATACTCATAATCTCAGTAGCTTTAGTGGCATTTCCCAGGGCA
ATGGCGTTTGCTCCTTCCGCTTTGGAAGAGTCCCCCATAGCAATAGACAATTTACCCAATGCTTTTGAATAA
>CP032793.1:199353-199904 Escherichia coli strain NZRM3614 chromosome	complete genome
ATGGAATCTGCGCCCAGCGCGACAGAGTTAATACCGTTGGCACTGCTATTACTACCAAGCGCAAGACTCTTATCACCAGT
TGCATTACTGGCTGTGCCTAAGGCAATGGTGTTTAAGCCTCTCGACTGGCTACCATTACCCAGAGCGATGGCATCCACGC
CATCAGCTTTGTTGCCCTGGCCTATGGCGATTGCATTATCTGCCAGAGCCTGGCTGCCATTTCCTAATGCGATAGTATTG
ACTTTATCGGCAAGGCTTCCGAACCCCATTGCCATGCTATTAGTCCCTTTTGCCTTCGCATTATTGCCAATAGCAGTTGC
ATTTTCAGCGGCTTCGGTCTCAGCACCTATCGCAATAGCGTTTTCTTCAGATGCGACGCTACTTGCTCCCAGCGCCATTG
AATACGCTTTTGACGCATTGGCGGTGTCGCCAAGAGCAATACTCATAATCTCAGTAGCTTTAGTGGCATTTCCCAGGGCA
ATGGCGTTTGCTCCTTCCGCTTTGGAAGAGTCCCCCATAGCAATAGACAATTTACCCAATGCTTTTGAATAA
>CP062766.1:205492-206043 Escherichia coli O157:H7 strain Z866 chromosome	complete genome
ATGGAATCTGCGCCCAGCGCGACAGAGTTAATACCGTTGGCACTGCTATTACTACCAAGCGCAAGACTCTTATCACCAGT
TGCATTACTGGCTGTGCCTAAGGCAATGGTGTTTAAGCCTCTCGACTGGCTACCATTACCCAGAGCGATGGCATCCACGC
CATCAGCTTTGTTGCCCTGGCCTATGGCGATTGCATTATCTGCCAGAGCCTGGCTGCCATTTCCTAATGCGATAGTATTG
ACTTTATCGGCAAGGCTTCCGAACCCCATTGCCATGCTATTAGTCCCTTTTGCCTTCGCATTATTGCCAATAGCAGTTGC
ATTTTCAGCGGCTTCGGTCTCAGCACCTATCGCAATAGCGTTTTCTTCAGATGCGACGCTACTTGCTCCCAGCGCCATTG
AATACGCTTTTGACGCATTGGCGGTGTCGCCAAGAGCAATACTCATAATCTCAGTAGCTTTAGTGGCATTTCCCAGGGCA
ATGGCGTTTGCTCCTTCCGCTTTGGAAGAGTCCCCCATAGCAATAGACAATTTACCCAATGCTTTTGAATAA
>CP088034.1:c5400448-5399897 Escherichia coli strain 437023 chromosome	complete genome
ATGGAATCTGCGCCCAGCGCGACAGAGTTAATACCGTTGGCACTGCTATTACTACCAAGCGCAAGACTCTTATCACCAGT
TGCATTACTGGCTGTGCCTAAGGCAATGGTGTTTAAGCCTCTCGACTGGCTACCATTACCCAGAGCGATGGCATCCACGC
CATCAGCTTTGTTGCCCTGGCCTATGGCGATTGCATTATCTGCCAGAGCCTGGCTGCCATTTCCTAATGCGATAGTATTG
ACTTTATCGGCAAGGCTTCCGAACCCCATTGCCATGCTATTAGTCCCTTTTGCCTTCGCATTATTGCCAATAGCAGTTGC
ATTTTCAGCGGCTTCGGTCTCAGCACCTATCGCAATAGCGTTTTCTTCAGATGCGACGCTACTTGCTCCCAGCGCCATTG
AATACGCTTTTGACGCATTGGCGGTGTCGCCAAGAGCAATACTCATAATCTCAGTAGCTTTAGTGGCATTTCCCAGGGCA
ATGGCGTTTGCTCCTTCCGCTTTGGAAGAGTCCCCCATAGCAATAGACAATTTACCCAATGCTTTTGAATAA
>CP090856.1:c4295420-4294869 Escherichia coli strain PNUSAE020169 chromosome	complete genome
ATGGAATCTGCGCCCAGCGCGACAGAGTTAATACCGTTGGCACTGCTATTACTACCAAGCGCAAGACTCTTATCACCAGT
TGCATTACTGGCTGTGCCTAAGGCAATGGTGTTTAAGCCTCTCGACTGGCTACCATTACCCAGAGCGATGGCATCCACGC
CATCAGCTTTGTTGCCCTGGCCTATGGCGATTGCATTATCTGCCAGAGCCTGGCTGCCATTTCCTAATGCGATAGTATTG
ACTTTATCGGCAAGGCTTCCGAACCCCATTGCCATGCTATTAGTCCCTTTTGCCTTCGCATTATTGCCAATAGCAGTTGC
ATTTTCAGCGGCTTCGGTCTCAGCACCTATCGCAATAGCGTTTTCTTCAGATGCGACGCTACTTGCTCCCAGCGCCATTG
AATACGCTTTTGACGCATTGGCGGTGTCGCCAAGAGCAATACTCATAATCTCAGTAGCTTTAGTGGCATTTCCCAGGGCA
ATGGCGTTTGCTCCTTCCGCTTTGGAAGAGTCCCCCATAGCAATAGACAATTTACCCAATGCTTTTGAATAA
>CP016628.1:109675-109920 Escherichia coli strain FORC_041 chromosome	complete genome
---------------AATGCGAGGCTGTCAGTACCGCTAGCTAC------------------------------------
--------------------------------------------------------------------------------
--------------------------------------------------------------------------------
--------------------------------------------------------------------------------
---------------ACTGCTACGCCCCAGGGCAATTGCGTTTTCTTCAGATGCGACGCTACTTGCTCCCAGCGCCATTG
AATACGCTTTTGACGCATTGGCGGTGTCGCCAAGAGCAATACTCATAATCTCAGTAGCTTTAGTGGCATTTCCCAGGGCA
ATGGCGTTTGCTCCTTCCGCTTTGGAAGAGTCCCCCATAGCAATAGACAATTTACCCAATGCTTTTGAATAA
>CP038376.1:c5324117-5323566 Escherichia coli O157:H7 strain F1273 chromosome	complete genome
ATGGAATCTGCGCCCAGCGCGACAGAGTTAATACCGTTGGCACTGCTATTACTACCAAGCGCAAGACTCTTATCACCAGT
TGCATTACTGGCTGTGCCTAAGGCAATGGTGTTTAAGCCTCTCGACTGGCTACCATTACCCAGAGCGATGGCATCCACGC
CATCAGCTTTGTTGCCCTGGCCTATGGCGATTGCATTATCTGCCAGAGCCTGGCTGCCATTTCCTAATGCGATAGTATTG
ACTTTATCGGCAAGGCTTCCGAACCCCATTGCCATGCTATTAGTCCCTTTTGCCTTCGCATTATTGCCAATAGCAGTTGC
ATTTTCAGCGGCTTCGGTCTCAGCACCTATCGCAATAGCGTTTTCTTCAGATGCGACGCTACTTGCTCCCAGCGCCATTG
AATACGCTTTTGACGCATTGGCGGTGTCGCCAAGAGCAATACTCATAATCTCAGTAGCTTTAGTGGCATTTCCCAGGGCA
ATGGCGTTTGCTCCTTCCGCTTTGGAAGAGTCCCCCATAGCAATAGACAATTTACCCAATGCTTTTGAATAA
>CP035706.1:c4452110-4451559 Escherichia coli O157:H7 strain COPRO21317 chromosome
ATGGAATCTGCGCCCAGCGCGACAGAGTTAATACCGTTGGCACTGCTATTACTACCAAGCGCAAGACTCTTATCACCAGT
TGCATTACTGGCTGTGCCTAAGGCAATGGTGTTTAAGCCTCTCGACTGGCTACCATTACCCAGAGCGATGGCATCCACGC
CATCAGCTTTGTTGCCCTGGCCTATGGCGATTGCATTATCTGCCAGAGCCTGGCTGCCATTTCCTAATGCGATAGTATTG
ACTTTATCGGCAAGGCTTCCGAACCCCATTGCCATGCTATTAGTCCCTTTTGCCTTCGCATTATTGCCAATAGCAGTTGC
ATTTTCAGCGGCTTCGGTCTCAGCACCTATCGCAATAGCGTTTTCTTCAGATGCGACGCTACTTGCTCCCAGCGCCATTG
AATACGCTTTTGACGCATTGGCGGTGTCGCCAAGAGCAATACTCATAATCTCAGTAGCTTTAGTGGCATTTCCCAGGGCA
ATGGCGTTTGCTCCTTCCGCTTTGGAAGAGTCCCCCATAGCAATAGACAATTTACCCAATGCTTTTGAATAA
>CP015831.1:235609-236160 Escherichia coli O157 strain 644-PT8	complete genome
ATGGAATCTGCGCCCAGCGCGACAGAGTTAATACCGTTGGCACTGCTATTACTACCAAGCGCAAGACTCTTATCACCAGT
TGCATTACTGGCTGTGCCTAAGGCAATGGTGTTTAAGCCTCTCGACTGGCTACCATTACCCAGAGCGATGGCATCCACGC
CATCAGCTTTGTTGCCCTGGCCTATGGCGATTGCATTATCTGCCAGAGCCTGGCTGCCATTTCCTAATGCGATAGTATTG
ACTTTATCGGCAAGGCTTCCGAACCCCATTGCCATGCTATTAGTCCCTTTTGCCTTCGCATTATTGCCAATAGCAGTTGC
ATTTTCAGCGGCTTCGGTCTCAGCACCTATCGCAATAGCGTTTTCTTCAGATGCGACGCTACTTGCTCCCAGCGCCATTG
AATACGCTTTTGACGCATTGGCGGTGTCGCCAAGAGCAATACTCATAATCTCAGTAGCTTTAGTGGCATTTCCCAGGGCA
ATGGCGTTTGCTCCTTCCGCTTTGGAAGAGTCCCCCATAGCAATAGACAATTTACCCAATGCTTTTGAATAA
>CP045863.1:c4172198-4171647 Escherichia coli O157:H7 strain CFSAN076619 chromosome	complete genome
ATGGAATCTGCGCCCAGCGCGACAGAGTTAATACCGTTGGCACTGCTATTACTACCAAGCGCAAGACTCTTATCACCAGT
TGCATTACTGGCTGTGCCTAAGGCAATGGTGTTTAAGCCTCTCGACTGGCTACCATTACCCAGAGCGATGGCATCCACGC
CATCAGCTTTGTTGCCCTGGCCTATGGCGATTGCATTATCTGCCAGAGCCTGGCTGCCATTTCCTAATGCGATAGTATTG
ACTTTATCGGCAAGGCTTCCGAACCCCATTGCCATGCTATTAGTCCCTTTTGCCTTCGCATTATTGCCAATAGCAGTTGC
ATTTTCAGCGGCTTCGGTCTCAGCACCTATCGCAATAGCGTTTTCTTCAGATGCGACGCTACTTGCTCCCAGCGCCATTG
AATACGCTTTTGACGCATTGGCGGTGTCGCCAAGAGCAATACTCATAATCTCAGTAGCTTTAGTGGCATTTCCCAGGGCA
ATGGCGTTTGCTCCTTCCGCTTTGGAAGAGTCCCCCATAGCAATAGACAATTTACCCAATGCTTTTGAATAA
>CP038369.1:199335-199886 Escherichia coli O157:H7 strain F6321 chromosome	complete genome
ATGGAATCTGCGCCCAGCGCGACAGAGTTAATACCGTTGGCACTGCTATTACTACCAAGCGCAAGACTCTTATCACCAGT
TGCATTACTGGCTGTGCCTAAGGCAATGGTGTTTAAGCCTCTCGACTGGCTACCATTACCCAGAGCGATGGCATCCACGC
CATCAGCTTTGTTGCCCTGGCCTATGGCGATTGCATTATCTGCCAGAGCCTGGCTGCCATTTCCTAATGCGATAGTATTG
ACTTTATCGGCAAGGCTTCCGAACCCCATTGCCATGCTATTAGTCCCTTTTGCCTTCGCATTATTGCCAATAGCAGTTGC
ATTTTCAGCGGCTTCGGTCTCAGCACCTATCGCAATAGCGTTTTCTTCAGATGCGACGCTACTTGCTCCCAGCGCCATTG
AATACGCTTTTGACGCATTGGCGGTGTCGCCAAGAGCAATACTCATAATCTCAGTAGCTTTAGTGGCATTTCCCAGGGCA
ATGGCGTTTGCTCCTTCCGCTTTGGAAGAGTCCCCCATAGCAATAGACAATTTACCCAATGCTTTTGAATAA
>CP032808.1:200647-201198 Escherichia coli strain ERL04-3476 chromosome	complete genome
ATGGAATCTGCGCCCAGCGCGACAGAGTTAATACCGTTGGCACTGCTATTACTACCAAGCGCAAGACTCTTATCACCAGT
TGCATTACTGGCTGTGCCTAAGGCAATGGTGTTTAAGCCTCTCGACTGGCTACCATTACCCAGAGCGATGGCATCCACGC
CATCAGCTTTGTTGCCCTGGCCTATGGCGATTGCATTATCTGCCAGAGCCTGGCTGCCATTTCCTAATGCGATAGTATTG
ACTTTATCGGCAAGGCTTCCGAACCCCATTGCCATGCTATTAGTCCCTTTTGCCTTCGCATTATTGCCAATAGCAGTTGC
ATTTTCAGCGGCTTCGGTCTCAGCACCTATCGCAATAGCGTTTTCTTCAGATGCGACGCTACTTGCTCCCAGCGCCATTG
AATACGCTTTTGACGCATTGGCGGTGTCGCCAAGAGCAATACTCATAATCTCAGTAGCTTTAGTGGCATTTCCCAGGGCA
ATGGCGTTTGCTCCTTCCGCTTTGGAAGAGTCCCCCATAGCAATAGACAATTTACCCAATGCTTTTGAATAA
>CP088042.1:c5400938-5400387 Escherichia coli strain 432300 chromosome	complete genome
ATGGAATCTGCGCCCAGCGCGACAGAGTTAATACCGTTGGCACTGCTATTACTACCAAGCGCAAGACTCTTATCACCAGT
TGCATTACTGGCTGTGCCTAAGGCAATGGTGTTTAAGCCTCTCGACTGGCTACCATTACCCAGAGCGATGGCATCCACGC
CATCAGCTTTGTTGCCCTGGCCTATGGCGATTGCATTATCTGCCAGAGCCTGGCTGCCATTTCCTAATGCGATAGTATTG
ACTTTATCGGCAAGGCTTCCGAACCCCATTGCCATGCTATTAGTCCCTTTTGCCTTCGCATTATTGCCAATAGCAGTTGC
ATTTTCAGCGGCTTCGGTCTCAGCACCTATCGCAATAGCGTTTTCTTCAGATGCGACGCTACTTGCTCCCAGCGCCATTG
AATACGCTTTTGACGCATTGGCGGTGTCGCCAAGAGCAATACTCATAATCTCAGTAGCTTTAGTGGCATTTCCCAGGGCA
ATGGCGTTTGCTCCTTCCGCTTTGGAAGAGTCCCCCATAGCAATAGACAATTTACCCAATGCTTTTGAATAA
>CP051782.1:c5376025-5375474 Escherichia coli O157:H7 strain FLT_2018C chromosome	complete genome
ATGGAATCTGCGCCCAGCGCGACAGAGTTAATACCGTTGGCACTGCTATTACTACCAAGCGCAAGACTCTTATCACCAGT
TGCATTACTGGCTGTGCCTAAGGCAATGGTGTTTAAGCCTCTCGACTGGCTACCATTACCCAGAGCGATGGCATCCACGC
CATCAGCTTTGTTGCCCTGGCCTATGGCGATTGCATTATCTGCCAGAGCCTGGCTGCCATTTCCTAATGCGATAGTATTG
ACTTTATCGGCAAGGCTTCCGAACCCCATTGCCATGCTATTAGTCCCTTTTGCCTTCGCATTATTGCCAATAGCAGTTGC
ATTTTCAGCGGCTTCGGTCTCAGCACCTATCGCAATAGCGTTTTCTTCAGATGCGACGCTACTTGCTCCCAGCGCCATTG
AATACGCTTTTGACGCATTGGCGGTGTCGCCAAGAGCAATACTCATAATCTCAGTAGCTTTAGTGGCATTTCCCAGGGCA
ATGGCGTTTGCTCCTTCCGCTTTGGAAGAGTCCCCCATAGCAATAGACAATTTACCCAATGCTTTTGAATAA
>CP038295.1:196778-197329 Escherichia coli O55:H7 strain TB182A chromosome	complete genome
ATGGAATCTGCGCCCAGCGCGACAGAGTTAATACCGTTGGCACTGCTATTACTACCAAGCGCAAGACTCTTATCACCAGT
TGCATTACTGGCTGTGCCTAAGGCAATGGTGTTTAAGCCTCTCGACTGGCTACCATTACCCAGAGCGATGGCATCCACGC
CATCAGCTTTGTTGCCCTGGCCTATGGCGATTGCATTATCTGCCAGAGCCTGGCTGCCATTTCCTAATGCGATAGTATTG
ACTTTATCGGCAAGGCTTCCGAACCCCATTGCCATGCTATTAGTCCCTTTTGCCTTCGCATTATTGCCAATAGCAGTTGC
ATTTTCAGCGGCTTCGGTCTCAGCACCTATCGCAATAGCGTTTTCTTCAGATGCGACGCTACTTGCTCCCAGCGCCATTG
AATACGCTTTTGACGCATTGGCGGTGTCGCCAAGAGCAATACTCATAATCTCAGTAGCTTTAGTGGCATTTCCCAGGGCA
ATGGCGTTTGCTCCTTCCGCTTTGGAAGAGTCCCCCATAGCAATAGACAATTTACCCAATGCTTTTGAATAA
>OU349844.1:c3859155-3858604 Escherichia coli strain 108-M709316 / O55:H7 / fimH82 / 335 (ST Warwick) genome assembly	chromosome: 1
ATGGAATCTGCGCCCAGCGCGACAGAGTTAATACCGTTGGCACTGCTATTACTACCAAGCGCAAGACTCTTATCACCAGT
TGCATTACTGGCTGTGCCTAAGGCAATGGTGTTTAAGCCTCTCGACTGGCTACCATTACCCAGAGCGATGGCATCCACGC
CATCAGCTTTGTTGCCCTGGCCTATGGCGATTGCATTATCTGCCAGAGCCTGGCTGCCATTTCCTAATGCGATAGTATTG
ACTTTATCGGCAAGGCTTCCGAACCCCATTGCCATGCTATTAGTCCCTTTTGCCTTCGCATTATTGCCAATAGCAGTTGC
ATTTTCAGCGGCTTCGGTCTCAGCACCTATCGCAATAGCGTTTTCTTCAGATGCGACGCTACTTGCTCCCAGCGCCATTG
AATACGCTTTTGACGCATTGGCGGTGTCGCCAAGAGCAATACTCATAATCTCAGTAGCTTTAGTGGCATTTCCCAGGGCA
ATGGCGTTTGCTCCTTCCGCTTTGGAAGAGTCCCCCATAGCAATAGACAATTTACCCAATGCTTTTGAATAA
>CP018237.1:c4551522-4550971 Escherichia coli strain 155	complete genome
ATGGAATCTGCGCCCAGCGCGACAGAGTTAATACCGTTGGCACTGCTATTACTACCAAGCGCAAGACTCTTATCACCAGT
TGCATTACTGGCTGTGCCTAAGGCAATGGTGTTTAAGCCTCTCGACTGGCTACCATTACCCAGAGCGATGGCATCCACGC
CATCAGCTTTGTTGCCCTGGCCTATGGCGATTGCATTATCTGCCAGAGCCTGGCTGCCATTTCCTAATGCGATAGTATTG
ACTTTATCGGCAAGGCTTCCGAACCCCATTGCCATGCTATTAGTCCCTTTTGCCTTCGCATTATTGCCAATAGCAGTTGC
ATTTTCAGCGGCTTCGGTCTCAGCACCTATCGCAATAGCGTTTTCTTCAGATGCGACGCTACTTGCTCCCAGCGCCATTG
AATACGCTTTTGACGCATTGGCGGTGTCGCCAAGAGCAATACTCATAATCTCAGTAGCTTTAGTGGCATTTCCCAGGGCA
ATGGCGTTTGCTCCTTCCGCTTTGGAAGAGTCCCCCATAGCAATAGACAATTTACCCAATGCTTTTGAATAA
>CP088032.1:c5400929-5400378 Escherichia coli strain 437024 chromosome	complete genome
ATGGAATCTGCGCCCAGCGCGACAGAGTTAATACCGTTGGCACTGCTATTACTACCAAGCGCAAGACTCTTATCACCAGT
TGCATTACTGGCTGTGCCTAAGGCAATGGTGTTTAAGCCTCTCGACTGGCTACCATTACCCAGAGCGATGGCATCCACGC
CATCAGCTTTGTTGCCCTGGCCTATGGCGATTGCATTATCTGCCAGAGCCTGGCTGCCATTTCCTAATGCGATAGTATTG
ACTTTATCGGCAAGGCTTCCGAACCCCATTGCCATGCTATTAGTCCCTTTTGCCTTCGCATTATTGCCAATAGCAGTTGC
ATTTTCAGCGGCTTCGGTCTCAGCACCTATCGCAATAGCGTTTTCTTCAGATGCGACGCTACTTGCTCCCAGCGCCATTG
AATACGCTTTTGACGCATTGGCGGTGTCGCCAAGAGCAATACTCATAATCTCAGTAGCTTTAGTGGCATTTCCCAGGGCA
ATGGCGTTTGCTCCTTCCGCTTTGGAAGAGTCCCCCATAGCAATAGACAATTTACCCAATGCTTTTGAATAA
>CP017446.1:199333-199884 Escherichia coli O157:H7 strain 9234	complete genome
ATGGAATCTGCGCCCAGCGCGACAGAGTTAATACCGTTGGCACTGCTATTACTACCAAGCGCAAGACTCTTATCACCAGT
TGCATTACTGGCTGTGCCTAAGGCAATGGTGTTTAAGCCTCTCGACTGGCTACCATTACCCAGAGCGATGGCATCCACGC
CATCAGCTTTGTTGCCCTGGCCTATGGCGATTGCATTATCTGCCAGAGCCTGGCTGCCATTTCCTAATGCGATAGTATTG
ACTTTATCGGCAAGGCTTCCGAACCCCATTGCCATGCTATTAGTCCCTTTTGCCTTCGCATTATTGCCAATAGCAGTTGC
ATTTTCAGCGGCTTCGGTCTCAGCACCTATCGCAATAGCGTTTTCTTCAGATGCGACGCTACTTGCTCCCAGCGCCATTG
AATACGCTTTTGACGCATTGGCGGTGTCGCCAAGAGCAATACTCATAATCTCAGTAGCTTTAGTGGCATTTCCCAGGGCA
ATGGCGTTTGCTCCTTCCGCTTTGGAAGAGTCCCCCATAGCAATAGACAATTTACCCAATGCTTTTGAATAA
>CP005998.1:3236448-3236753 Escherichia coli B7A	complete genome
ATGGAATCTGCGCCCAGCGCGACAGAGTTAATACCGTTGGCACTGCTATTACTACCAAGCGCAAGACTCTTATCACCAGT
TGCATTACTGGCTGTGCCTAAGGCAATGGTGTTTAAGCCTCTCGACTGGCTACCATTACCCAGAGCGATGGCATCCACGC
CATCAGCTTTGTTGCCCTGGCCTATGGCGATTGCATTATCTGCCAGAGCCTGGCTGCCATTTCCTAATGCGATAGTATTG
ACTTTATCGGCAAGGCTTCCGAACCCCATTGCCATGCTATTAGTCCCTTTTGCCTTCGCATTATTG--------------
--------------------------------------------------------------------------------
--------------------------------------------------------------------------------
------------------------------------------------------------------------
>CP088046.1:c5400536-5399985 Escherichia coli strain 432298 chromosome	complete genome
ATGGAATCTGCGCCCAGCGCGACAGAGTTAATACCGTTGGCACTGCTATTACTACCAAGCGCAAGACTCTTATCACCAGT
TGCATTACTGGCTGTGCCTAAGGCAATGGTGTTTAAGCCTCTCGACTGGCTACCATTACCCAGAGCGATGGCATCCACGC
CATCAGCTTTGTTGCCCTGGCCTATGGCGATTGCATTATCTGCCAGAGCCTGGCTGCCATTTCCTAATGCGATAGTATTG
ACTTTATCGGCAAGGCTTCCGAACCCCATTGCCATGCTATTAGTCCCTTTTGCCTTCGCATTATTGCCAATAGCAGTTGC
ATTTTCAGCGGCTTCGGTCTCAGCACCTATCGCAATAGCGTTTTCTTCAGATGCGACGCTACTTGCTCCCAGCGCCATTG
AATACGCTTTTGACGCATTGGCGGTGTCGCCAAGAGCAATACTCATAATCTCAGTAGCTTTAGTGGCATTTCCCAGGGCA
ATGGCGTTTGCTCCTTCCGCTTTGGAAGAGTCCCCCATAGCAATAGACAATTTACCCAATGCTTTTGAATAA
>AP018488.1:c4617728-4617177 Escherichia coli O157:H7 pv15-279 DNA	complete genome
ATGGAATCTGCGCCCAGCGCGACAGAGTTAATACCGTTGGCACTGCTATTACTACCAAGCGCAAGACTCTTATCACCAGT
TGCATTACTGGCTGTGCCTAAGGCAATGGTGTTTAAGCCTCTCGACTGGCTACCATTACCCAGAGCGATGGCATCCACGC
CATCAGCTTTGTTGCCCTGGCCTATGGCGATTGCATTATCTGCCAGAGCCTGGCTGCCATTTCCTAATGCGATAGTATTG
ACTTTATCGGCAAGGCTTCCGAACCCCATTGCCATGCTATTAGTCCCTTTTGCCTTCGCATTATTGCCAATAGCAGTTGC
ATTTTCAGCGGCTTCGGTCTCAGCACCTATCGCAATAGCGTTTTCTTCAGATGCGACGCTACTTGCTCCCAGCGCCATTG
AATACGCTTTTGACGCATTGGCGGTGTCGCCAAGAGCAATACTCATAATCTCAGTAGCTTTAGTGGCATTTCCCAGGGCA
ATGGCGTTTGCTCCTTCCGCTTTGGAAGAGTCCCCCATAGCAATAGACAATTTACCCAATGCTTTTGAATAA
>CP018250.1:c4488632-4488081 Escherichia coli strain 10671	complete genome
ATGGAATCTGCGCCCAGCGCGACAGAGTTAATACCGTTGGCACTGCTATTACTACCAAGCGCAAGACTCTTATCACCAGT
TGCATTACTGGCTGTGCCTAAGGCAATGGTGTTTAAGCCTCTCGACTGGCTACCATTACCCAGAGCGATGGCATCCACGC
CATCAGCTTTGTTGCCCTGGCCTATGGCGATTGCATTATCTGCCAGAGCCTGGCTGCCATTTCCTAATGCGATAGTATTG
ACTTTATCGGCAAGGCTTCCGAACCCCATTGCCATGCTATTAGTCCCTTTTGCCTTCGCATTATTGCCAATAGCAGTTGC
ATTTTCAGCGGCTTCGGTCTCAGCACCTATCGCAATAGCGTTTTCTTCAGATGCGACGCTACTTGCTCCCAGCGCCATTG
AATACGCTTTTGACGCATTGGCGGTGTCGCCAAGAGCAATACTCATAATCTCAGTAGCTTTAGTGGCATTTCCCAGGGCA
ATGGCGTTTGCTCCTTCCGCTTTGGAAGAGTCCCCCATAGCAATAGACAATTTACCCAATGCTTTTGAATAA
>CP051776.1:c5283427-5282876 Escherichia coli O157:H7 strain FLT_2010G chromosome	complete genome
ATGGAATCTGCGCCCAGCGCGACAGAGTTAATACCGTTGGCACTGCTATTACTACCAAGCGCAAGACTCTTATCACCAGT
TGCATTACTGGCTGTGCCTAAGGCAATGGTGTTTAAGCCTCTCGACTGGCTACCATTACCCAGAGCGATGGCATCCACGC
CATCAGCTTTGTTGCCCTGGCCTATGGCGATTGCATTATCTGCCAGAGCCTGGCTGCCATTTCCTAATGCGATAGTATTG
ACTTTATCGGCAAGGCTTCCGAACCCCATTGCCATGCTATTAGTCCCTTTTGCCTTCGCATTATTGCCAATAGCAGTTGC
ATTTTCAGCGGCTTCGGTCTCAGCACCTATCGCAATAGCGTTTTCTTCAGATGCGACGCTACTTGCTCCCAGCGCCATTG
AATACGCTTTTGACGCATTGGCGGTGTCGCCAAGAGCAATACTCATAATCTCAGTAGCTTTAGTGGCATTTCCCAGGGCA
ATGGCGTTTGCTCCTTCCGCTTTGGAAGAGTCCCCCATAGCAATAGACAATTTACCCAATGCTTTTGAATAA
>CP028596.1:199326-199877 Escherichia coli strain 149 chromosome	complete genome
ATGGAATCTGCGCCCAGCGCGACAGAGTTAATACCGTTGGCACTGCTATTACTACCAAGCGCAAGACTCTTATCACCAGT
TGCATTACTGGCTGTGCCTAAGGCAATGGTGTTTAAGCCTCTCGACTGGCTACCATTACCCAGAGCGATGGCATCCACGC
CATCAGCTTTGTTGCCCTGGCCTATGGCGATTGCATTATCTGCCAGAGCCTGGCTGCCATTTCCTAATGCGATAGTATTG
ACTTTATCGGCAAGGCTTCCGAACCCCATTGCCATGCTATTAGTCCCTTTTGCCTTCGCATTATTGCCAATAGCAGTTGC
ATTTTCAGCGGCTTCGGTCTCAGCACCTATCGCAATAGCGTTTTCTTCAGATGCGACGCTACTTGCTCCCAGCGCCATTG
AATACGCTTTTGACGCATTGGCGGTGTCGCCAAGAGCAATACTCATAATCTCAGTAGCTTTAGTGGCATTTCCCAGGGCA
ATGGCGTTTGCTCCTTCCGCTTTGGAAGAGTCCCCCATAGCAATAGACAATTTACCCAATGCTTTTGAATAA
>CP035366.1:c4497924-4497373 Escherichia coli O157:H7 strain C1-057 chromosome	complete genome
ATGGAATCTGCGCCCAGCGCGACAGAGTTAATACCGTTGGCACTGCTATTACTACCAAGCGCAAGACTCTTATCACCAGT
TGCATTACTGGCTGTGCCTAAGGCAATGGTGTTTAAGCCTCTCGACTGGCTACCATTACCCAGAGCGATGGCATCCACGC
CATCAGCTTTGTTGCCCTGGCCTATGGCGATTGCATTATCTGCCAGAGCCTGGCTGCCATTTCCTAATGCGATAGTATTG
ACTTTATCGGCAAGGCTTCCGAACCCCATTGCCATGCTATTAGTCCCTTTTGCCTTCGCATTATTGCCAATAGCAGTTGC
ATTTTCAGCGGCTTCGGTCTCAGCACCTATCGCAATAGCGTTTTCTTCAGATGCGACGCTACTTGCTCCCAGCGCCATTG
AATACGCTTTTGACGCATTGGCGGTGTCGCCAAGAGCAATACTCATAATCTCAGTAGCTTTAGTGGCATTTCCCAGGGCA
ATGGCGTTTGCTCCTTCCGCTTTGGAAGAGTCCCCCATAGCAATAGACAATTTACCCAATGCTTTTGAATAA
>CP066748.1:155483-156034 Escherichia coli O157:H7 strain ECP19-2498 chromosome	complete genome
ATGGAATCTGCGCCCAGCGCGACAGAGTTAATACCGTTGGCACTGCTATTACTACCAAGCGCAAGACTCTTATCACCAGT
TGCATTACTGGCTGTGCCTAAGGCAATGGTGTTTAAGCCTCTCGACTGGCTACCATTACCCAGAGCGATGGCATCCACGC
CATCAGCTTTGTTGCCCTGGCCTATGGCGATTGCATTATCTGCCAGAGCCTGGCTGCCATTTCCTAATGCGATAGTATTG
ACTTTATCGGCAAGGCTTCCGAACCCCATTGCCATGCTATTAGTCCCTTTTGCCTTCGCATTATTGCCAATAGCAGTTGC
ATTTTCAGCGGCTTCGGTCTCAGCACCTATCGCAATAGCGTTTTCTTCAGATGCGACGCTACTTGCTCCCAGCGCCATTG
AATACGCTTTTGACGCATTGGCGGTGTCGCCAAGAGCAATACTCATAATCTCAGTAGCTTTAGTGGCATTTCCCAGGGCA
ATGGCGTTTGCTCCTTCCGCTTTGGAAGAGTCCCCCATAGCAATAGACAATTTACCCAATGCTTTTGAATAA
>CP038282.1:199334-199885 Escherichia coli O157:H7 strain F8492 chromosome	complete genome
ATGGAATCTGCGCCCAGCGCGACAGAGTTAATACCGTTGGCACTGCTATTACTACCAAGCGCAAGACTCTTATCACCAGT
TGCATTACTGGCTGTGCCTAAGGCAATGGTGTTTAAGCCTCTCGACTGGCTACCATTACCCAGAGCGATGGCATCCACGC
CATCAGCTTTGTTGCCCTGGCCTATGGCGATTGCATTATCTGCCAGAGCCTGGCTGCCATTTCCTAATGCGATAGTATTG
ACTTTATCGGCAAGGCTTCCGAACCCCATTGCCATGCTATTAGTCCCTTTTGCCTTCGCATTATTGCCAATAGCAGTTGC
ATTTTCAGCGGCTTCGGTCTCAGCACCTATCGCAATAGCGTTTTCTTCAGATGCGACGCTACTTGCTCCCAGCGCCATTG
AATACGCTTTTGACGCATTGGCGGTGTCGCCAAGAGCAATACTCATAATCTCAGTAGCTTTAGTGGCATTTCCCAGGGCA
ATGGCGTTTGCTCCTTCCGCTTTGGAAGAGTCCCCCATAGCAATAGACAATTTACCCAATGCTTTTGAATAA
>CP028614.1:199265-199816 Escherichia coli strain 141 chromosome	complete genome
ATGGAATCTGCGCCCAGCGCGACAGAGTTAATACCGTTGGCACTGCTATTACTACCAAGCGCAAGACTCTTATCACCAGT
TGCATTACTGGCTGTGCCTAAGGCAATGGTGTTTAAGCCTCTCGACTGGCTACCATTACCCAGAGCGATGGCATCCACGC
CATCAGCTTTGTTGCCCTGGCCTATGGCGATTGCATTATCTGCCAGAGCCTGGCTGCCATTTCCTAATGCGATAGTATTG
ACTTTATCGGCAAGGCTTCCGAACCCCATTGCCATGCTATTAGTCCCTTTTGCCTTCGCATTATTGCCAATAGCAGTTGC
ATTTTCAGCGGCTTCGGTCTCAGCACCTATCGCAATAGCGTTTTCTTCAGATGCGACGCTACTTGCTCCCAGCGCCATTG
AATACGCTTTTGACGCATTGGCGGTGTCGCCAAGAGCAATACTCATAATCTCAGTAGCTTTAGTGGCATTTCCCAGGGCA
ATGGCGTTTGCTCCTTCCGCTTTGGAAGAGTCCCCCATAGCAATAGACAATTTACCCAATGCTTTTGAATAA
>CP043539.1:3370575-3371126 Escherichia coli O157 strain Al Ain chromosome	complete genome
ATGGAATCTGCGCCCAGCGCGACAGAGTTAATACCGTTGGCACTGCTATTACTACCAAGCGCAAGACTCTTATCACCAGT
TGCATTACTGGCTGTGCCTAAGGCAATGGTGTTTAAGCCTCTCGACTGGCTACCATTACCCAGAGCGATGGCATCCACGC
CATCAGCTTTGTTGCCCTGGCCTATGGCGATTGCATTATCTGCCAGAGCCTGGCTGCCATTTCCTAATGCGATAGTATTG
ACTTTATCGGCAAGGCTTCCGAACCCCATTGCCATGCTATTAGTCCCTTTTGCCTTCGCATTATTGCCAATAGCAGTTGC
ATTTTCAGCGGCTTCGGTCTCAGCACCTATCGCAATAGCGTTTTCTTCAGATGCGACGCTACTTGCTCCCAGCGCCATTG
AATACGCTTTTGACGCATTGGCGGTGTCGCCAAGAGCAATACTCATAATCTCAGTAGCTTTAGTGGCATTTCCCAGGGCA
ATGGCGTTTGCTCCTTCCGCTTTGGAAGAGTCCCCCATAGCAATAGACAATTTACCCAATGCTTTTGAATAA
>CP089036.1:199328-199879 Escherichia coli O157:H7 strain 7386WT chromosome	complete genome
ATGGAATCTGCGCCCAGCGCGACAGAGTTAATACCGTTGGCACTGCTATTACTACCAAGCGCAAGACTCTTATCACCAGT
TGCATTACTGGCTGTGCCTAAGGCAATGGTGTTTAAGCCTCTCGACTGGCTACCATTACCCAGAGCGATGGCATCCACGC
CATCAGCTTTGTTGCCCTGGCCTATGGCGATTGCATTATCTGCCAGAGCCTGGCTGCCATTTCCTAATGCGATAGTATTG
ACTTTATCGGCAAGGCTTCCGAACCCCATTGCCATGCTATTAGTCCCTTTTGCCTTCGCATTATTGCCAATAGCAGTTGC
ATTTTCAGCGGCTTCGGTCTCAGCACCTATCGCAATAGCGTTTTCTTCAGATGCGACGCTACTTGCTCCCAGCGCCATTG
AATACGCTTTTGACGCATTGGCGGTGTCGCCAAGAGCAATACTCATAATCTCAGTAGCTTTAGTGGCATTTCCCAGGGCA
ATGGCGTTTGCTCCTTCCGCTTTGGAAGAGTCCCCCATAGCAATAGACAATTTACCCAATGCTTTTGAATAA
>CP088050.1:c5400936-5400385 Escherichia coli strain 429693 chromosome	complete genome
ATGGAATCTGCGCCCAGCGCGACAGAGTTAATACCGTTGGCACTGCTATTACTACCAAGCGCAAGACTCTTATCACCAGT
TGCATTACTGGCTGTGCCTAAGGCAATGGTGTTTAAGCCTCTCGACTGGCTACCATTACCCAGAGCGATGGCATCCACGC
CATCAGCTTTGTTGCCCTGGCCTATGGCGATTGCATTATCTGCCAGAGCCTGGCTGCCATTTCCTAATGCGATAGTATTG
ACTTTATCGGCAAGGCTTCCGAACCCCATTGCCATGCTATTAGTCCCTTTTGCCTTCGCATTATTGCCAATAGCAGTTGC
ATTTTCAGCGGCTTCGGTCTCAGCACCTATCGCAATAGCGTTTTCTTCAGATGCGACGCTACTTGCTCCCAGCGCCATTG
AATACGCTTTTGACGCATTGGCGGTGTCGCCAAGAGCAATACTCATAATCTCAGTAGCTTTAGTGGCATTTCCCAGGGCA
ATGGCGTTTGCTCCTTCCGCTTTGGAAGAGTCCCCCATAGCAATAGACAATTTACCCAATGCTTTTGAATAA
>CP062761.1:205491-206042 Escherichia coli O157:H7 strain Z887 chromosome	complete genome
ATGGAATCTGCGCCCAGCGCGACAGAGTTAATACCGTTGGCACTGCTATTACTACCAAGCGCAAGACTCTTATCACCAGT
TGCATTACTGGCTGTGCCTAAGGCAATGGTGTTTAAGCCTCTCGACTGGCTACCATTACCCAGAGCGATGGCATCCACGC
CATCAGCTTTGTTGCCCTGGCCTATGGCGATTGCATTATCTGCCAGAGCCTGGCTGCCATTTCCTAATGCGATAGTATTG
ACTTTATCGGCAAGGCTTCCGAACCCCATTGCCATGCTATTAGTCCCTTTTGCCTTCGCATTATTGCCAATAGCAGTTGC
ATTTTCAGCGGCTTCGGTCTCAGCACCTATCGCAATAGCGTTTTCTTCAGATGCGACGCTACTTGCTCCCAGCGCCATTG
AATACGCTTTTGACGCATTGGCGGTGTCGCCAAGAGCAATACTCATAATCTCAGTAGCTTTAGTGGCATTTCCCAGGGCA
ATGGCGTTTGCTCCTTCCGCTTTGGAAGAGTCCCCCATAGCAATAGACAATTTACCCAATGCTTTTGAATAA
>CP062749.1:205491-206042 Escherichia coli O157:H7 strain Z1486 chromosome	complete genome
ATGGAATCTGCGCCCAGCGCGACAGAGTTAATACCGTTGGCACTGCTATTACTACCAAGCGCAAGACTCTTATCACCAGT
TGCATTACTGGCTGTGCCTAAGGCAATGGTGTTTAAGCCTCTCGACTGGCTACCATTACCCAGAGCGATGGCATCCACGC
CATCAGCTTTGTTGCCCTGGCCTATGGCGATTGCATTATCTGCCAGAGCCTGGCTGCCATTTCCTAATGCGATAGTATTG
ACTTTATCGGCAAGGCTTCCGAACCCCATTGCCATGCTATTAGTCCCTTTTGCCTTCGCATTATTGCCAATAGCAGTTGC
ATTTTCAGCGGCTTCGGTCTCAGCACCTATCGCAATAGCGTTTTCTTCAGATGCGACGCTACTTGCTCCCAGCGCCATTG
AATACGCTTTTGACGCATTGGCGGTGTCGCCAAGAGCAATACTCATAATCTCAGTAGCTTTAGTGGCATTTCCCAGGGCA
ATGGCGTTTGCTCCTTCCGCTTTGGAAGAGTCCCCCATAGCAATAGACAATTTACCCAATGCTTTTGAATAA
>CP033605.1:c4620833-4620282 Escherichia coli O157:H7 strain TR01 chromosome	complete genome
ATGGAATCTGCGCCCAGCGCGACAGAGTTAATACCGTTGGCACTGCTATTACTACCAAGCGCAAGACTCTTATCACCAGT
TGCATTACTGGCTGTGCCTAAGGCAATGGTGTTTAAGCCTCTCGACTGGCTACCATTACCCAGAGCGATGGCATCCACGC
CATCAGCTTTGTTGCCCTGGCCTATGGCGATTGCATTATCTGCCAGAGCCTGGCTGCCATTTCCTAATGCGATAGTATTG
ACTTTATCGGCAAGGCTTCCGAACCCCATTGCCATGCTATTAGTCCCTTTTGCCTTCGCATTATTGCCAATAGCAGTTGC
ATTTTCAGCGGCTTCGGTCTCAGCACCTATCGCAATAGCGTTTTCTTCAGATGCGACGCTACTTGCTCCCAGCGCCATTG
AATACGCTTTTGACGCATTGGCGGTGTCGCCAAGAGCAATACTCATAATCTCAGTAGCTTTAGTGGCATTTCCCAGGGCA
ATGGCGTTTGCTCCTTCCGCTTTGGAAGAGTCCCCCATAGCAATAGACAATTTACCCAATGCTTTTGAATAA
>CP088030.1:c5400383-5399832 Escherichia coli strain 804533 chromosome	complete genome
ATGGAATCTGCGCCCAGCGCGACAGAGTTAATACCGTTGGCACTGCTATTACTACCAAGCGCAAGACTCTTATCACCAGT
TGCATTACTGGCTGTGCCTAAGGCAATGGTGTTTAAGCCTCTCGACTGGCTACCATTACCCAGAGCGATGGCATCCACGC
CATCAGCTTTGTTGCCCTGGCCTATGGCGATTGCATTATCTGCCAGAGCCTGGCTGCCATTTCCTAATGCGATAGTATTG
ACTTTATCGGCAAGGCTTCCGAACCCCATTGCCATGCTATTAGTCCCTTTTGCCTTCGCATTATTGCCAATAGCAGTTGC
ATTTTCAGCGGCTTCGGTCTCAGCACCTATCGCAATAGCGTTTTCTTCAGATGCGACGCTACTTGCTCCCAGCGCCATTG
AATACGCTTTTGACGCATTGGCGGTGTCGCCAAGAGCAATACTCATAATCTCAGTAGCTTTAGTGGCATTTCCCAGGGCA
ATGGCGTTTGCTCCTTCCGCTTTGGAAGAGTCCCCCATAGCAATAGACAATTTACCCAATGCTTTTGAATAA
>CP017436.1:199333-199884 Escherichia coli O157:H7 strain 2149	complete genome
ATGGAATCTGCGCCCAGCGCGACAGAGTTAATACCGTTGGCACTGCTATTACTACCAAGCGCAAGACTCTTATCACCAGT
TGCATTACTGGCTGTGCCTAAGGCAATGGTGTTTAAGCCTCTCGACTGGCTACCATTACCCAGAGCGATGGCATCCACGC
CATCAGCTTTGTTGCCCTGGCCTATGGCGATTGCATTATCTGCCAGAGCCTGGCTGCCATTTCCTAATGCGATAGTATTG
ACTTTATCGGCAAGGCTTCCGAACCCCATTGCCATGCTATTAGTCCCTTTTGCCTTCGCATTATTGCCAATAGCAGTTGC
ATTTTCAGCGGCTTCGGTCTCAGCACCTATCGCAATAGCGTTTTCTTCAGATGCGACGCTACTTGCTCCCAGCGCCATTG
AATACGCTTTTGACGCATTGGCGGTGTCGCCAAGAGCAATACTCATAATCTCAGTAGCTTTAGTGGCATTTCCCAGGGCA
ATGGCGTTTGCTCCTTCCGCTTTGGAAGAGTCCCCCATAGCAATAGACAATTTACCCAATGCTTTTGAATAA
>CP040316.1:c5243656-5243105 Escherichia coli strain CV261 chromosome	complete genome
ATGGAATCTGCGCCCAGCGCGACAGAGTTAATACCGTTGGCACTGCTATTACTACCAAGCGCAAGACTCTTATCACCAGT
TGCATTACTGGCTGTGCCTAAGGCAATGGTGTTTAAGCCTCTCGACTGGCTACCATTACCCAGAGCGATGGCATCCACGC
CATCAGCTTTGTTGCCCTGGCCTATGGCGATTGCATTATCTGCCAGAGCCTGGCTGCCATTTCCTAATGCGATAGTATTG
ACTTTATCGGCAAGGCTTCCGAACCCCATTGCCATGCTATTAGTCCCTTTTGCCTTCGCATTATTGCCAATAGCAGTTGC
ATTTTCAGCGGCTTCGGTCTCAGCACCTATCGCAATAGCGTTTTCTTCAGATGCGACGCTACTTGCTCCCAGCGCCATTG
AATACGCTTTTGACGCATTGGCGGTGTCGCCAAGAGCAATACTCATAATCTCAGTAGCTTTAGTGGCATTTCCCAGGGCA
ATGGCGTTTGCTCCTTCCGCTTTGGAAGAGTCCCCCATAGCAATAGACAATTTACCCAATGCTTTTGAATAA
>CP089272.1:199328-199879 Escherichia coli O157:H7 strain M1300706001A chromosome	complete genome
ATGGAATCTGCGCCCAGCGCGACAGAGTTAATACCGTTGGCACTGCTATTACTACCAAGCGCAAGACTCTTATCACCAGT
TGCATTACTGGCTGTGCCTAAGGCAATGGTGTTTAAGCCTCTCGACTGGCTACCATTACCCAGAGCGATGGCATCCACGC
CATCAGCTTTGTTGCCCTGGCCTATGGCGATTGCATTATCTGCCAGAGCCTGGCTGCCATTTCCTAATGCGATAGTATTG
ACTTTATCGGCAAGGCTTCCGAACCCCATTGCCATGCTATTAGTCCCTTTTGCCTTCGCATTATTGCCAATAGCAGTTGC
ATTTTCAGCGGCTTCGGTCTCAGCACCTATCGCAATAGCGTTTTCTTCAGATGCGACGCTACTTGCTCCCAGCGCCATTG
AATACGCTTTTGACGCATTGGCGGTGTCGCCAAGAGCAATACTCATAATCTCAGTAGCTTTAGTGGCATTTCCCAGGGCA
ATGGCGTTTGCTCCTTCCGCTTTGGAAGAGTCCCCCATAGCAATAGACAATTTACCCAATGCTTTTGAATAA
>CP038313.1:199335-199886 Escherichia coli O157:H7 strain OK1 chromosome	complete genome
ATGGAATCTGCGCCCAGCGCGACAGAGTTAATACCGTTGGCACTGCTATTACTACCAAGCGCAAGACTCTTATCACCAGT
TGCATTACTGGCTGTGCCTAAGGCAATGGTGTTTAAGCCTCTCGACTGGCTACCATTACCCAGAGCGATGGCATCCACGC
CATCAGCTTTGTTGCCCTGGCCTATGGCGATTGCATTATCTGCCAGAGCCTGGCTGCCATTTCCTAATGCGATAGTATTG
ACTTTATCGGCAAGGCTTCCGAACCCCATTGCCATGCTATTAGTCCCTTTTGCCTTCGCATTATTGCCAATAGCAGTTGC
ATTTTCAGCGGCTTCGGTCTCAGCACCTATCGCAATAGCGTTTTCTTCAGATGCGACGCTACTTGCTCCCAGCGCCATTG
AATACGCTTTTGACGCATTGGCGGTGTCGCCAAGAGCAATACTCATAATCTCAGTAGCTTTAGTGGCATTTCCCAGGGCA
ATGGCGTTTGCTCCTTCCGCTTTGGAAGAGTCCCCCATAGCAATAGACAATTTACCCAATGCTTTTGAATAA
>CP032811.1:215262-215813 Escherichia coli strain ERL03-1416 chromosome	complete genome
ATGGAATCTGCGCCCAGCGCGACAGAGTTAATACCGTTGGCACTGCTATTACTACCAAGCGCAAGACTCTTATCACCAGT
TGCATTACTGGCTGTGCCTAAGGCAATGGTGTTTAAGCCTCTCGACTGGCTACCATTACCCAGAGCGATGGCATCCACGC
CATCAGCTTTGTTGCCCTGGCCTATGGCGATTGCATTATCTGCCAGAGCCTGGCTGCCATTTCCTAATGCGATAGTATTG
ACTTTATCGGCAAGGCTTCCGAACCCCATTGCCATGCTATTAGTCCCTTTTGCCTTCGCATTATTGCCAATAGCAGTTGC
ATTTTCAGCGGCTTCGGTCTCAGCACCTATCGCAATAGCGTTTTCTTCAGATGCGACGCTACTTGCTCCCAGCGCCATTG
AATACGCTTTTGACGCATTGGCGGTGTCGCCAAGAGCAATACTCATAATCTCAGTAGCTTTAGTGGCATTTCCCAGGGCA
ATGGCGTTTGCTCCTTCCGCTTTGGAAGAGTCCCCCATAGCAATAGACAATTTACCCAATGCTTTTGAATAA
>CP039834.1:199311-199862 Escherichia coli O157:H7 strain MB41-1 chromosome	complete genome
ATGGAATCTGCGCCCAGCGCGACAGAGTTAATACCGTTGGCACTGCTATTACTACCAAGCGCAAGACTCTTATCACCAGT
TGCATTACTGGCTGTGCCTAAGGCAATGGTGTTTAAGCCTCTCGACTGGCTACCATTACCCAGAGCGATGGCATCCACGC
CATCAGCTTTGTTGCCCTGGCCTATGGCGATTGCATTATCTGCCAGAGCCTGGCTGCCATTTCCTAATGCGATAGTATTG
ACTTTATCGGCAAGGCTTCCGAACCCCATTGCCATGCTATTAGTCCCTTTTGCCTTCGCATTATTGCCAATAGCAGTTGC
ATTTTCAGCGGCTTCGGTCTCAGCACCTATCGCAATAGCGTTTTCTTCAGATGCGACGCTACTTGCTCCCAGCGCCATTG
AATACGCTTTTGACGCATTGGCGGTGTCGCCAAGAGCAATACTCATAATCTCAGTAGCTTTAGTGGCATTTCCCAGGGCA
ATGGCGTTTGCTCCTTCCGCTTTGGAAGAGTCCCCCATAGCAATAGACAATTTACCCAATGCTTTTGAATAA
>CP028590.1:2881018-2881569 Escherichia coli O157:H- strain 3072/96 chromosome
ATGGAATCTGCGCCCAGCGCGACAGAGTTAATACCGTTGGCACTGCTATTACTACCAAGCGCAAGACTCTTATCACCAGT
TGCATTACTGGCTGTGCCTAAGGCAATGGTGTTTAAGCCTCTCGACTGGCTACCATTACCCAGAGCGATGGCATCCACGC
CATCAGCTTTGTTGCCCTGGCCTATGGCGATTGCATTATCTGCCAGAGCCTGGCTGCCATTTCCTAATGCGATAGTATTG
ACTTTATCGGCAAGGCTTCCGAACCCCATTGCCATGCTATTAGTCCCTTTTGCCTTCGCATTATTGCCAATAGCAGTTGC
ATTTTCAGCGGCTTCGGTCTCAGCACCTATCGCAATAGCGTTTTCTTCAGATGCGACGCTACTTGCTCCCAGCGCCATTG
AATACGCTTTTGACGCATTGGCGGTGTCGCCAAGAGCAATACTCATAATCTCAGTAGCTTTAGTGGCATTTCCCAGGGCA
ATGGCGTTTGCTCCTTCCGCTTTGGAAGAGTCCCCCATAGCAATAGACAATTTACCCAATGCTTTTGAATAA
>CP076243.1:199326-199877 Escherichia coli O157:H7 strain Balcarce_14.2 chromosome	complete genome
ATGGAATCTGCGCCCAGCGCGACAGAGTTAATACCGTTGGCACTGCTATTACTACCAAGCGCAAGACTCTTATCACCAGT
TGCATTACTGGCTGTGCCTAAGGCAATGGTGTTTAAGCCTCTCGACTGGCTACCATTACCCAGAGCGATGGCATCCACGC
CATCAGCTTTGTTGCCCTGGCCTATGGCGATTGCATTATCTGCCAGAGCCTGGCTGCCATTTCCTAATGCGATAGTATTG
ACTTTATCGGCAAGGCTTCCGAACCCCATTGCCATGCTATTAGTCCCTTTTGCCTTCGCATTATTGCCAATAGCAGTTGC
ATTTTCAGCGGCTTCGGTCTCAGCACCTATCGCAATAGCGTTTTCTTCAGATGCGACGCTACTTGCTCCCAGCGCCATTG
AATACGCTTTTGACGCATTGGCGGTGTCGCCAAGAGCAATACTCATAATCTCAGTAGCTTTAGTGGCATTTCCCAGGGCA
ATGGCGTTTGCTCCTTCCGCTTTGGAAGAGTCCCCCATAGCAATAGACAATTTACCCAATGCTTTTGAATAA
>CP022689.1:2244796-2245347 Escherichia coli strain CDC#03-98	complete genome
ATGGAATCTGCGCCCAGCGCGACAGAGTTAATACCGTTGGCACTGCTATTACTACCAAGCGCAAGACTCTTATCACCAGT
TGCATTACTGGCTGTGCCTAAGGCAATGGTGTTTAAGCCTCTCGACTGGCTACCATTACCCAGAGCGATGGCATCCACGC
CATCAGCTTTGTTGCCCTGGCCTATGGCGATTGCATTATCTGCCAGAGCCTGGCTGCCATTTCCTAATGCGATAGTATTG
ACTTTATCGGCAAGGCTTCCGAACCCCATTGCCATGCTATTAGTCCCTTTTGCCTTCGCATTATTGCCAATAGCAGTTGC
ATTTTCAGCGGCTTCGGTCTCAGCACCTATCGCAATAGCGTTTTCTTCAGATGCGACGCTACTTGCTCCCAGCGCCATTG
AATACGCTTTTGACGCATTGGCGGTGTCGCCAAGAGCAATACTCATAATCTCAGTAGCTTTAGTGGCATTTCCCAGGGCA
ATGGCGTTTGCTCCTTCCGCTTTGGAAGAGTCCCCCATAGCAATAGACAATTTACCCAATGCTTTTGAATAA
>CP038305.1:199283-199834 Escherichia coli O157:H7 strain SS NE 1040-1 chromosome	complete genome
ATGGAATCTGCGCCCAGCGCGACAGAGTTAATACCGTTGGCACTGCTATTACTACCAAGCGCAAGACTCTTATCACCAGT
TGCATTACTGGCTGTGCCTAAGGCAATGGTGTTTAAGCCTCTCGACTGGCTACCATTACCCAGAGCGATGGCATCCACGC
CATCAGCTTTGTTGCCCTGGCCTATGGCGATTGCATTATCTGCCAGAGCCTGGCTGCCATTTCCTAATGCGATAGTATTG
ACTTTATCGGCAAGGCTTCCGAACCCCATTGCCATGCTATTAGTCCCTTTTGCCTTCGCATTATTGCCAATAGCAGTTGC
ATTTTCAGCGGCTTCGGTCTCAGCACCTATCGCAATAGCGTTTTCTTCAGATGCGACGCTACTTGCTCCCAGCGCCATTG
AATACGCTTTTGACGCATTGGCGGTGTCGCCAAGAGCAATACTCATAATCTCAGTAGCTTTAGTGGCATTTCCCAGGGCA
ATGGCGTTTGCTCCTTCCGCTTTGGAAGAGTCCCCCATAGCAATAGACAATTTACCCAATGCTTTTGAATAA
>CP028626.1:199265-199816 Escherichia coli strain 137 chromosome	complete genome
ATGGAATCTGCGCCCAGCGCGACAGAGTTAATACCGTTGGCACTGCTATTACTACCAAGCGCAAGACTCTTATCACCAGT
TGCATTACTGGCTGTGCCTAAGGCAATGGTGTTTAAGCCTCTCGACTGGCTACCATTACCCAGAGCGATGGCATCCACGC
CATCAGCTTTGTTGCCCTGGCCTATGGCGATTGCATTATCTGCCAGAGCCTGGCTGCCATTTCCTAATGCGATAGTATTG
ACTTTATCGGCAAGGCTTCCGAACCCCATTGCCATGCTATTAGTCCCTTTTGCCTTCGCATTATTGCCAATAGCAGTTGC
ATTTTCAGCGGCTTCGGTCTCAGCACCTATCGCAATAGCGTTTTCTTCAGATGCGACGCTACTTGCTCCCAGCGCCATTG
AATACGCTTTTGACGCATTGGCGGTGTCGCCAAGAGCAATACTCATAATCTCAGTAGCTTTAGTGGCATTTCCCAGGGCA
ATGGCGTTTGCTCCTTCCGCTTTGGAAGAGTCCCCCATAGCAATAGACAATTTACCCAATGCTTTTGAATAA
>CP012802.1:c4392496-4391945 Escherichia coli O157:H7 strain WS4202 chromosome	complete genome
ATGGAATCTGCGCCCAGCGCGACAGAGTTAATACCGTTGGCACTGCTATTACTACCAAGCGCAAGACTCTTATCACCAGT
TGCATTACTGGCTGTGCCTAAGGCAATGGTGTTTAAGCCTCTCGACTGGCTACCATTACCCAGAGCGATGGCATCCACGC
CATCAGCTTTGTTGCCCTGGCCTATGGCGATTGCATTATCTGCCAGAGCCTGGCTGCCATTTCCTAATGCGATAGTATTG
ACTTTATCGGCAAGGCTTCCGAACCCCATTGCCATGCTATTAGTCCCTTTTGCCTTCGCATTATTGCCAATAGCAGTTGC
ATTTTCAGCGGCTTCGGTCTCAGCACCTATCGCAATAGCGTTTTCTTCAGATGCGACGCTACTTGCTCCCAGCGCCATTG
AATACGCTTTTGACGCATTGGCGGTGTCGCCAAGAGCAATACTCATAATCTCAGTAGCTTTAGTGGCATTTCCCAGGGCA
ATGGCGTTTGCTCCTTCCGCTTTGGAAGAGTCCCCCATAGCAATAGACAATTTACCCAATGCTTTTGAATAA
>CP062744.1:205491-206042 Escherichia coli O157:H7 strain Z1615 chromosome	complete genome
ATGGAATCTGCGCCCAGCGCGACAGAGTTAATACCGTTGGCACTGCTATTACTACCAAGCGCAAGACTCTTATCACCAGT
TGCATTACTGGCTGTGCCTAAGGCAATGGTGTTTAAGCCTCTCGACTGGCTACCATTACCCAGAGCGATGGCATCCACGC
CATCAGCTTTGTTGCCCTGGCCTATGGCGATTGCATTATCTGCCAGAGCCTGGCTGCCATTTCCTAATGCGATAGTATTG
ACTTTATCGGCAAGGCTTCCGAACCCCATTGCCATGCTATTAGTCCCTTTTGCCTTCGCATTATTGCCAATAGCAGTTGC
ATTTTCAGCGGCTTCGGTCTCAGCACCTATCGCAATAGCGTTTTCTTCAGATGCGACGCTACTTGCTCCCAGCGCCATTG
AATACGCTTTTGACGCATTGGCGGTGTCGCCAAGAGCAATACTCATAATCTCAGTAGCTTTAGTGGCATTTCCCAGGGCA
ATGGCGTTTGCTCCTTCCGCTTTGGAAGAGTCCCCCATAGCAATAGACAATTTACCCAATGCTTTTGAATAA
>CP038287.1:199353-199904 Escherichia coli O157:H7 strain TX 376-2 chromosome	complete genome
ATGGAATCTGCGCCCAGCGCGACAGAGTTAATACCGTTGGCACTGCTATTACTACCAAGCGCAAGACTCTTATCACCAGT
TGCATTACTGGCTGTGCCTAAGGCAATGGTGTTTAAGCCTCTCGACTGGCTACCATTACCCAGAGCGATGGCATCCACGC
CATCAGCTTTGTTGCCCTGGCCTATGGCGATTGCATTATCTGCCAGAGCCTGGCTGCCATTTCCTAATGCGATAGTATTG
ACTTTATCGGCAAGGCTTCCGAACCCCATTGCCATGCTATTAGTCCCTTTTGCCTTCGCATTATTGCCAATAGCAGTTGC
ATTTTCAGCGGCTTCGGTCTCAGCACCTATCGCAATAGCGTTTTCTTCAGATGCGACGCTACTTGCTCCCAGCGCCATTG
AATACGCTTTTGACGCATTGGCGGTGTCGCCAAGAGCAATACTCATAATCTCAGTAGCTTTAGTGGCATTTCCCAGGGCA
ATGGCGTTTGCTCCTTCCGCTTTGGAAGAGTCCCCCATAGCAATAGACAATTTACCCAATGCTTTTGAATAA
>CP028632.1:199265-199816 Escherichia coli strain 135 chromosome	complete genome
ATGGAATCTGCGCCCAGCGCGACAGAGTTAATACCGTTGGCACTGCTATTACTACCAAGCGCAAGACTCTTATCACCAGT
TGCATTACTGGCTGTGCCTAAGGCAATGGTGTTTAAGCCTCTCGACTGGCTACCATTACCCAGAGCGATGGCATCCACGC
CATCAGCTTTGTTGCCCTGGCCTATGGCGATTGCATTATCTGCCAGAGCCTGGCTGCCATTTCCTAATGCGATAGTATTG
ACTTTATCGGCAAGGCTTCCGAACCCCATTGCCATGCTATTAGTCCCTTTTGCCTTCGCATTATTGCCAATAGCAGTTGC
ATTTTCAGCGGCTTCGGTCTCAGCACCTATCGCAATAGCGTTTTCTTCAGATGCGACGCTACTTGCTCCCAGCGCCATTG
AATACGCTTTTGACGCATTGGCGGTGTCGCCAAGAGCAATACTCATAATCTCAGTAGCTTTAGTGGCATTTCCCAGGGCA
ATGGCGTTTGCTCCTTCCGCTTTGGAAGAGTCCCCCATAGCAATAGACAATTTACCCAATGCTTTTGAATAA
>CP051798.1:199310-199861 Escherichia coli O157:H7 strain FLT_2010E chromosome	complete genome
ATGGAATCTGCGCCCAGCGCGACAGAGTTAATACCGTTGGCACTGCTATTACTACCAAGCGCAAGACTCTTATCACCAGT
TGCATTACTGGCTGTGCCTAAGGCAATGGTGTTTAAGCCTCTCGACTGGCTACCATTACCCAGAGCGATGGCATCCACGC
CATCAGCTTTGTTGCCCTGGCCTATGGCGATTGCATTATCTGCCAGAGCCTGGCTGCCATTTCCTAATGCGATAGTATTG
ACTTTATCGGCAAGGCTTCCGAACCCCATTGCCATGCTATTAGTCCCTTTTGCCTTCGCATTATTGCCAATAGCAGTTGC
ATTTTCAGCGGCTTCGGTCTCAGCACCTATCGCAATAGCGTTTTCTTCAGATGCGACGCTACTTGCTCCCAGCGCCATTG
AATACGCTTTTGACGCATTGGCGGTGTCGCCAAGAGCAATACTCATAATCTCAGTAGCTTTAGTGGCATTTCCCAGGGCA
ATGGCGTTTGCTCCTTCCGCTTTGGAAGAGTCCCCCATAGCAATAGACAATTTACCCAATGCTTTTGAATAA
>CP038333.1:199353-199904 Escherichia coli O157:H7 strain N8B7-2 chromosome	complete genome
ATGGAATCTGCGCCCAGCGCGACAGAGTTAATACCGTTGGCACTGCTATTACTACCAAGCGCAAGACTCTTATCACCAGT
TGCATTACTGGCTGTGCCTAAGGCAATGGTGTTTAAGCCTCTCGACTGGCTACCATTACCCAGAGCGATGGCATCCACGC
CATCAGCTTTGTTGCCCTGGCCTATGGCGATTGCATTATCTGCCAGAGCCTGGCTGCCATTTCCTAATGCGATAGTATTG
ACTTTATCGGCAAGGCTTCCGAACCCCATTGCCATGCTATTAGTCCCTTTTGCCTTCGCATTATTGCCAATAGCAGTTGC
ATTTTCAGCGGCTTCGGTCTCAGCACCTATCGCAATAGCGTTTTCTTCAGATGCGACGCTACTTGCTCCCAGCGCCATTG
AATACGCTTTTGACGCATTGGCGGTGTCGCCAAGAGCAATACTCATAATCTCAGTAGCTTTAGTGGCATTTCCCAGGGCA
ATGGCGTTTGCTCCTTCCGCTTTGGAAGAGTCCCCCATAGCAATAGACAATTTACCCAATGCTTTTGAATAA
>AP026087.1:c4528406-4527855 Escherichia coli 8_140198 DNA	complete genome
ATGGAATCTGCGCCCAGCGCGACAGAGTTAATACCGTTGGCACTGCTATTACTACCAAGCGCAAGACTCTTATCACCAGT
TGCATTACTGGCTGTGCCTAAGGCAATGGTGTTTAAGCCTCTCGACTGGCTACCATTACCCAGAGCGATGGCATCCACGC
CATCAGCTTTGTTGCCCTGGCCTATGGCGATTGCATTATCTGCCAGAGCCTGGCTGCCATTTCCTAATGCGATAGTATTG
ACTTTATCGGCAAGGCTTCCGAACCCCATTGCCATGCTATTAGTCCCTTTTGCCTTCGCATTATTGCCAATAGCAGTTGC
ATTTTCAGCGGCTTCGGTCTCAGCACCTATCGCAATAGCGTTTTCTTCAGATGCGACGCTACTTGCTCCCAGCGCCATTG
AATACGCTTTTGACGCATTGGCGGTGTCGCCAAGAGCAATACTCATAATCTCAGTAGCTTTAGTGGCATTTCCCAGGGCA
ATGGCGTTTGCTCCTTCCGCTTTGGAAGAGTCCCCCATAGCAATAGACAATTTACCCAATGCTTTTGAATAA
>CP038321.1:199341-199892 Escherichia coli O157:H7 strain NE1127 chromosome	complete genome
ATGGAATCTGCGCCCAGCGCGACAGAGTTAATACCGTTGGCACTGCTATTACTACCAAGCGCAAGACTCTTATCACCAGT
TGCATTACTGGCTGTGCCTAAGGCAATGGTGTTTAAGCCTCTCGACTGGCTACCATTACCCAGAGCGATGGCATCCACGC
CATCAGCTTTGTTGCCCTGGCCTATGGCGATTGCATTATCTGCCAGAGCCTGGCTGCCATTTCCTAATGCGATAGTATTG
ACTTTATCGGCAAGGCTTCCGAACCCCATTGCCATGCTATTAGTCCCTTTTGCCTTCGCATTATTGCCAATAGCAGTTGC
ATTTTCAGCGGCTTCGGTCTCAGCACCTATCGCAATAGCGTTTTCTTCAGATGCGACGCTACTTGCTCCCAGCGCCATTG
AATACGCTTTTGACGCATTGGCGGTGTCGCCAAGAGCAATACTCATAATCTCAGTAGCTTTAGTGGCATTTCCCAGGGCA
ATGGCGTTTGCTCCTTCCGCTTTGGAAGAGTCCCCCATAGCAATAGACAATTTACCCAATGCTTTTGAATAA
>CP066759.1:149485-150036 Escherichia coli O157:H7 strain ECP19-198 chromosome	complete genome
ATGGAATCTGCGCCCAGCGCGACAGAGTTAATACCGTTGGCACTGCTATTACTACCAAGCGCAAGACTCTTATCACCAGT
TGCATTACTGGCTGTGCCTAAGGCAATGGTGTTTAAGCCTCTCGACTGGCTACCATTACCCAGAGCGATGGCATCCACGC
CATCAGCTTTGTTGCCCTGGCCTATGGCGATTGCATTATCTGCCAGAGCCTGGCTGCCATTTCCTAATGCGATAGTATTG
ACTTTATCGGCAAGGCTTCCGAACCCCATTGCCATGCTATTAGTCCCTTTTGCCTTCGCATTATTGCCAATAGCAGTTGC
ATTTTCAGCGGCTTCGGTCTCAGCACCTATCGCAATAGCGTTTTCTTCAGATGCGACGCTACTTGCTCCCAGCGCCATTG
AATACGCTTTTGACGCATTGGCGGTGTCGCCAAGAGCAATACTCATAATCTCAGTAGCTTTAGTGGCATTTCCCAGGGCA
ATGGCGTTTGCTCCTTCCGCTTTGGAAGAGTCCCCCATAGCAATAGACAATTTACCCAATGCTTTTGAATAA
>CP062733.1:205489-206040 Escherichia coli O157:H7 strain Z1767 chromosome	complete genome
ATGGAATCTGCGCCCAGCGCGACAGAGTTAATACCGTTGGCACTGCTATTACTACCAAGCGCAAGACTCTTATCACCAGT
TGCATTACTGGCTGTGCCTAAGGCAATGGTGTTTAAGCCTCTCGACTGGCTACCATTACCCAGAGCGATGGCATCCACGC
CATCAGCTTTGTTGCCCTGGCCTATGGCGATTGCATTATCTGCCAGAGCCTGGCTGCCATTTCCTAATGCGATAGTATTG
ACTTTATCGGCAAGGCTTCCGAACCCCATTGCCATGCTATTAGTCCCTTTTGCCTTCGCATTATTGCCAATAGCAGTTGC
ATTTTCAGCGGCTTCGGTCTCAGCACCTATCGCAATAGCGTTTTCTTCAGATGCGACGCTACTTGCTCCCAGCGCCATTG
AATACGCTTTTGACGCATTGGCGGTGTCGCCAAGAGCAATACTCATAATCTCAGTAGCTTTAGTGGCATTTCCCAGGGCA
ATGGCGTTTGCTCCTTCCGCTTTGGAAGAGTCCCCCATAGCAATAGACAATTTACCCAATGCTTTTGAATAA
>CP038363.1:199283-199834 Escherichia coli O157:H7 strain F7349 chromosome	complete genome
ATGGAATCTGCGCCCAGCGCGACAGAGTTAATACCGTTGGCACTGCTATTACTACCAAGCGCAAGACTCTTATCACCAGT
TGCATTACTGGCTGTGCCTAAGGCAATGGTGTTTAAGCCTCTCGACTGGCTACCATTACCCAGAGCGATGGCATCCACGC
CATCAGCTTTGTTGCCCTGGCCTATGGCGATTGCATTATCTGCCAGAGCCTGGCTGCCATTTCCTAATGCGATAGTATTG
ACTTTATCGGCAAGGCTTCCGAACCCCATTGCCATGCTATTAGTCCCTTTTGCCTTCGCATTATTGCCAATAGCAGTTGC
ATTTTCAGCGGCTTCGGTCTCAGCACCTATCGCAATAGCGTTTTCTTCAGATGCGACGCTACTTGCTCCCAGCGCCATTG
AATACGCTTTTGACGCATTGGCGGTGTCGCCAAGAGCAATACTCATAATCTCAGTAGCTTTAGTGGCATTTCCCAGGGCA
ATGGCGTTTGCTCCTTCCGCTTTGGAAGAGTCCCCCATAGCAATAGACAATTTACCCAATGCTTTTGAATAA
>CP051796.1:199310-199861 Escherichia coli O157:H7 strain FLT_2010I chromosome	complete genome
ATGGAATCTGCGCCCAGCGCGACAGAGTTAATACCGTTGGCACTGCTATTACTACCAAGCGCAAGACTCTTATCACCAGT
TGCATTACTGGCTGTGCCTAAGGCAATGGTGTTTAAGCCTCTCGACTGGCTACCATTACCCAGAGCGATGGCATCCACGC
CATCAGCTTTGTTGCCCTGGCCTATGGCGATTGCATTATCTGCCAGAGCCTGGCTGCCATTTCCTAATGCGATAGTATTG
ACTTTATCGGCAAGGCTTCCGAACCCCATTGCCATGCTATTAGTCCCTTTTGCCTTCGCATTATTGCCAATAGCAGTTGC
ATTTTCAGCGGCTTCGGTCTCAGCACCTATCGCAATAGCGTTTTCTTCAGATGCGACGCTACTTGCTCCCAGCGCCATTG
AATACGCTTTTGACGCATTGGCGGTGTCGCCAAGAGCAATACTCATAATCTCAGTAGCTTTAGTGGCATTTCCCAGGGCA
ATGGCGTTTGCTCCTTCCGCTTTGGAAGAGTCCCCCATAGCAATAGACAATTTACCCAATGCTTTTGAATAA
>CP032795.1:215262-215813 Escherichia coli strain ERL06-2503 chromosome	complete genome
ATGGAATCTGCGCCCAGCGCGACAGAGTTAATACCGTTGGCACTGCTATTACTACCAAGCGCAAGACTCTTATCACCAGT
TGCATTACTGGCTGTGCCTAAGGCAATGGTGTTTAAGCCTCTCGACTGGCTACCATTACCCAGAGCGATGGCATCCACGC
CATCAGCTTTGTTGCCCTGGCCTATGGCGATTGCATTATCTGCCAGAGCCTGGCTGCCATTTCCTAATGCGATAGTATTG
ACTTTATCGGCAAGGCTTCCGAACCCCATTGCCATGCTATTAGTCCCTTTTGCCTTCGCATTATTGCCAATAGCAGTTGC
ATTTTCAGCGGCTTCGGTCTCAGCACCTATCGCAATAGCGTTTTCTTCAGATGCGACGCTACTTGCTCCCAGCGCCATTG
AATACGCTTTTGACGCATTGGCGGTGTCGCCAAGAGCAATACTCATAATCTCAGTAGCTTTAGTGGCATTTCCCAGGGCA
ATGGCGTTTGCTCCTTCCGCTTTGGAAGAGTCCCCCATAGCAATAGACAATTTACCCAATGCTTTTGAATAA
>CP016755.1:149837-150388 Escherichia coli strain FORC_044	complete genome
ATGGAATCTGCGCCCAGCGCGACAGAGTTAATACCGTTGGCACTGCTATTACTACCAAGCGCAAGACTCTTATCACCAGT
TGCATTACTGGCTGTGCCTAAGGCAATGGTGTTTAAGCCTCTCGACTGGCTACCATTACCCAGAGCGATGGCATCCACGC
CATCAGCTTTGTTGCCCTGGCCTATGGCGATTGCATTATCTGCCAGAGCCTGGCTGCCATTTCCTAATGCGATAGTATTG
ACTTTATCGGCAAGGCTTCCGAACCCCATTGCCATGCTATTAGTCCCTTTTGCCTTCGCATTATTGCCAATAGCAGTTGC
ATTTTCAGCGGCTTCGGTCTCAGCACCTATCGCAATAGCGTTTTCTTCAGATGCGACGCTACTTGCTCCCAGCGCCATTG
AATACGCTTTTGACGCATTGGCGGTGTCGCCAAGAGCAATACTCATAATCTCAGTAGCTTTAGTGGCATTTCCCAGGGCA
ATGGCGTTTGCTCCTTCCGCTTTGGAAGAGTCCCCCATAGCAATAGACAATTTACCCAATGCTTTTGAATAA
>CP051778.1:c5362314-5361763 Escherichia coli O157:H7 strain FLT_2019B chromosome	complete genome
ATGGAATCTGCGCCCAGCGCGACAGAGTTAATACCGTTGGCACTGCTATTACTACCAAGCGCAAGACTCTTATCACCAGT
TGCATTACTGGCTGTGCCTAAGGCAATGGTGTTTAAGCCTCTCGACTGGCTACCATTACCCAGAGCGATGGCATCCACGC
CATCAGCTTTGTTGCCCTGGCCTATGGCGATTGCATTATCTGCCAGAGCCTGGCTGCCATTTCCTAATGCGATAGTATTG
ACTTTATCGGCAAGGCTTCCGAACCCCATTGCCATGCTATTAGTCCCTTTTGCCTTCGCATTATTGCCAATAGCAGTTGC
ATTTTCAGCGGCTTCGGTCTCAGCACCTATCGCAATAGCGTTTTCTTCAGATGCGACGCTACTTGCTCCCAGCGCCATTG
AATACGCTTTTGACGCATTGGCGGTGTCGCCAAGAGCAATACTCATAATCTCAGTAGCTTTAGTGGCATTTCCCAGGGCA
ATGGCGTTTGCTCCTTCCGCTTTGGAAGAGTCCCCCATAGCAATAGACAATTTACCCAATGCTTTTGAATAA
>CP038319.1:199326-199877 Escherichia coli O157:H7 strain NE122 chromosome	complete genome
ATGGAATCTGCGCCCAGCGCGACAGAGTTAATACCGTTGGCACTGCTATTACTACCAAGCGCAAGACTCTTATCACCAGT
TGCATTACTGGCTGTGCCTAAGGCAATGGTGTTTAAGCCTCTCGACTGGCTACCATTACCCAGAGCGATGGCATCCACGC
CATCAGCTTTGTTGCCCTGGCCTATGGCGATTGCATTATCTGCCAGAGCCTGGCTGCCATTTCCTAATGCGATAGTATTG
ACTTTATCGGCAAGGCTTCCGAACCCCATTGCCATGCTATTAGTCCCTTTTGCCTTCGCATTATTGCCAATAGCAGTTGC
ATTTTCAGCGGCTTCGGTCTCAGCACCTATCGCAATAGCGTTTTCTTCAGATGCGACGCTACTTGCTCCCAGCGCCATTG
AATACGCTTTTGACGCATTGGCGGTGTCGCCAAGAGCAATACTCATAATCTCAGTAGCTTTAGTGGCATTTCCCAGGGCA
ATGGCGTTTGCTCCTTCCGCTTTGGAAGAGTCCCCCATAGCAATAGACAATTTACCCAATGCTTTTGAATAA
>CP038292.1:199353-199904 Escherichia coli O157:H7 strain TB21-1 chromosome	complete genome
ATGGAATCTGCGCCCAGCGCGACAGAGTTAATACCGTTGGCACTGCTATTACTACCAAGCGCAAGACTCTTATCACCAGT
TGCATTACTGGCTGTGCCTAAGGCAATGGTGTTTAAGCCTCTCGACTGGCTACCATTACCCAGAGCGATGGCATCCACGC
CATCAGCTTTGTTGCCCTGGCCTATGGCGATTGCATTATCTGCCAGAGCCTGGCTGCCATTTCCTAATGCGATAGTATTG
ACTTTATCGGCAAGGCTTCCGAACCCCATTGCCATGCTATTAGTCCCTTTTGCCTTCGCATTATTGCCAATAGCAGTTGC
ATTTTCAGCGGCTTCGGTCTCAGCACCTATCGCAATAGCGTTTTCTTCAGATGCGACGCTACTTGCTCCCAGCGCCATTG
AATACGCTTTTGACGCATTGGCGGTGTCGCCAAGAGCAATACTCATAATCTCAGTAGCTTTAGTGGCATTTCCCAGGGCA
ATGGCGTTTGCTCCTTCCGCTTTGGAAGAGTCCCCCATAGCAATAGACAATTTACCCAATGCTTTTGAATAA
>CP062758.1:205491-206042 Escherichia coli O157:H7 strain Z892 chromosome	complete genome
ATGGAATCTGCGCCCAGCGCGACAGAGTTAATACCGTTGGCACTGCTATTACTACCAAGCGCAAGACTCTTATCACCAGT
TGCATTACTGGCTGTGCCTAAGGCAATGGTGTTTAAGCCTCTCGACTGGCTACCATTACCCAGAGCGATGGCATCCACGC
CATCAGCTTTGTTGCCCTGGCCTATGGCGATTGCATTATCTGCCAGAGCCTGGCTGCCATTTCCTAATGCGATAGTATTG
ACTTTATCGGCAAGGCTTCCGAACCCCATTGCCATGCTATTAGTCCCTTTTGCCTTCGCATTATTGCCAATAGCAGTTGC
ATTTTCAGCGGCTTCGGTCTCAGCACCTATCGCAATAGCGTTTTCTTCAGATGCGACGCTACTTGCTCCCAGCGCCATTG
AATACGCTTTTGACGCATTGGCGGTGTCGCCAAGAGCAATACTCATAATCTCAGTAGCTTTAGTGGCATTTCCCAGGGCA
ATGGCGTTTGCTCCTTCCGCTTTGGAAGAGTCCCCCATAGCAATAGACAATTTACCCAATGCTTTTGAATAA
>CP028685.1:199335-199886 Escherichia coli strain 111 chromosome	complete genome
ATGGAATCTGCGCCCAGCGCGACAGAGTTAATACCGTTGGCACTGCTATTACTACCAAGCGCAAGACTCTTATCACCAGT
TGCATTACTGGCTGTGCCTAAGGCAATGGTGTTTAAGCCTCTCGACTGGCTACCATTACCCAGAGCGATGGCATCCACGC
CATCAGCTTTGTTGCCCTGGCCTATGGCGATTGCATTATCTGCCAGAGCCTGGCTGCCATTTCCTAATGCGATAGTATTG
ACTTTATCGGCAAGGCTTCCGAACCCCATTGCCATGCTATTAGTCCCTTTTGCCTTCGCATTATTGCCAATAGCAGTTGC
ATTTTCAGCGGCTTCGGTCTCAGCACCTATCGCAATAGCGTTTTCTTCAGATGCGACGCTACTTGCTCCCAGCGCCATTG
AATACGCTTTTGACGCATTGGCGGTGTCGCCAAGAGCAATACTCATAATCTCAGTAGCTTTAGTGGCATTTCCCAGGGCA
ATGGCGTTTGCTCCTTCCGCTTTGGAAGAGTCCCCCATAGCAATAGACAATTTACCCAATGCTTTTGAATAA
>CP104645.1:c1983731-1983180 Escherichia coli strain PNUSAE019785 chromosome	complete genome
ATGGAATCTGCGCCCAGCGCGACAGAGTTAATACCGTTGGCACTGCTATTACTACCAAGCGCAAGACTCTTATCACCAGT
TGCATTACTGGCTGTGCCTAAGGCAATGGTGTTTAAGCCTCTCGACTGGCTACCATTACCCAGAGCGATGGCATCCACGC
CATCAGCTTTGTTGCCCTGGCCTATGGCGATTGCATTATCTGCCAGAGCCTGGCTGCCATTTCCTAATGCGATAGTATTG
ACTTTATCGGCAAGGCTTCCGAACCCCATTGCCATGCTATTAGTCCCTTTTGCCTTCGCATTATTGCCAATAGCAGTTGC
ATTTTCAGCGGCTTCGGTCTCAGCACCTATCGCAATAGCGTTTTCTTCAGATGCGACGCTACTTGCTCCCAGCGCCATTG
AATACGCTTTTGACGCATTGGCGGTGTCGCCAAGAGCAATACTCATAATCTCAGTAGCTTTAGTGGCATTTCCCAGGGCA
ATGGCGTTTGCTCCTTCCGCTTTGGAAGAGTCCCCCATAGCAATAGACAATTTACCCAATGCTTTTGAATAA
>AP026108.1:c4581589-4581038 Escherichia coli CEC13091 DNA	complete genome
ATGGAATCTGCGCCCAGCGCGACAGAGTTAATACCGTTGGCACTGCTATTACTACCAAGCGCAAGACTCTTATCACCAGT
TGCATTACTGGCTGTGCCTAAGGCAATGGTGTTTAAGCCTCTCGACTGGCTACCATTACCCAGAGCGATGGCATCCACGC
CATCAGCTTTGTTGCCCTGGCCTATGGCGATTGCATTATCTGCCAGAGCCTGGCTGCCATTTCCTAATGCGATAGTATTG
ACTTTATCGGCAAGGCTTCCGAACCCCATTGCCATGCTATTAGTCCCTTTTGCCTTCGCATTATTGCCAATAGCAGTTGC
ATTTTCAGCGGCTTCGGTCTCAGCACCTATCGCAATAGCGTTTTCTTCAGATGCGACGCTACTTGCTCCCAGCGCCATTG
AATACGCTTTTGACGCATTGGCGGTGTCGCCAAGAGCAATACTCATAATCTCAGTAGCTTTAGTGGCATTTCCCAGGGCA
ATGGCGTTTGCTCCTTCCGCTTTGGAAGAGTCCCCCATAGCAATAGACAATTTACCCAATGCTTTTGAATAA
>CP038336.1:199324-199875 Escherichia coli O157:H7 strain LSU61 chromosome	complete genome
ATGGAATCTGCGCCCAGCGCGACAGAGTTAATACCGTTGGCACTGCTATTACTACCAAGCGCAAGACTCTTATCACCAGT
TGCATTACTGGCTGTGCCTAAGGCAATGGTGTTTAAGCCTCTCGACTGGCTACCATTACCCAGAGCGATGGCATCCACGC
CATCAGCTTTGTTGCCCTGGCCTATGGCGATTGCATTATCTGCCAGAGCCTGGCTGCCATTTCCTAATGCGATAGTATTG
ACTTTATCGGCAAGGCTTCCGAACCCCATTGCCATGCTATTAGTCCCTTTTGCCTTCGCATTATTGCCAATAGCAGTTGC
ATTTTCAGCGGCTTCGGTCTCAGCACCTATCGCAATAGCGTTTTCTTCAGATGCGACGCTACTTGCTCCCAGCGCCATTG
AATACGCTTTTGACGCATTGGCGGTGTCGCCAAGAGCAATACTCATAATCTCAGTAGCTTTAGTGGCATTTCCCAGGGCA
ATGGCGTTTGCTCCTTCCGCTTTGGAAGAGTCCCCCATAGCAATAGACAATTTACCCAATGCTTTTGAATAA
>CP062727.1:205491-206042 Escherichia coli O157:H7 strain Z1812 chromosome	complete genome
ATGGAATCTGCGCCCAGCGCGACAGAGTTAATACCGTTGGCACTGCTATTACTACCAAGCGCAAGACTCTTATCACCAGT
TGCATTACTGGCTGTGCCTAAGGCAATGGTGTTTAAGCCTCTCGACTGGCTACCATTACCCAGAGCGATGGCATCCACGC
CATCAGCTTTGTTGCCCTGGCCTATGGCGATTGCATTATCTGCCAGAGCCTGGCTGCCATTTCCTAATGCGATAGTATTG
ACTTTATCGGCAAGGCTTCCGAACCCCATTGCCATGCTATTAGTCCCTTTTGCCTTCGCATTATTGCCAATAGCAGTTGC
ATTTTCAGCGGCTTCGGTCTCAGCACCTATCGCAATAGCGTTTTCTTCAGATGCGACGCTACTTGCTCCCAGCGCCATTG
AATACGCTTTTGACGCATTGGCGGTGTCGCCAAGAGCAATACTCATAATCTCAGTAGCTTTAGTGGCATTTCCCAGGGCA
ATGGCGTTTGCTCCTTCCGCTTTGGAAGAGTCCCCCATAGCAATAGACAATTTACCCAATGCTTTTGAATAA
>CP038414.1:199333-199884 Escherichia coli O157:H7 strain 17B6-2 chromosome	complete genome
ATGGAATCTGCGCCCAGCGCGACAGAGTTAATACCGTTGGCACTGCTATTACTACCAAGCGCAAGACTCTTATCACCAGT
TGCATTACTGGCTGTGCCTAAGGCAATGGTGTTTAAGCCTCTCGACTGGCTACCATTACCCAGAGCGATGGCATCCACGC
CATCAGCTTTGTTGCCCTGGCCTATGGCGATTGCATTATCTGCCAGAGCCTGGCTGCCATTTCCTAATGCGATAGTATTG
ACTTTATCGGCAAGGCTTCCGAACCCCATTGCCATGCTATTAGTCCCTTTTGCCTTCGCATTATTGCCAATAGCAGTTGC
ATTTTCAGCGGCTTCGGTCTCAGCACCTATCGCAATAGCGTTTTCTTCAGATGCGACGCTACTTGCTCCCAGCGCCATTG
AATACGCTTTTGACGCATTGGCGGTGTCGCCAAGAGCAATACTCATAATCTCAGTAGCTTTAGTGGCATTTCCCAGGGCA
ATGGCGTTTGCTCCTTCCGCTTTGGAAGAGTCCCCCATAGCAATAGACAATTTACCCAATGCTTTTGAATAA
>BA000007.3:c4520246-4519695 Escherichia coli O157:H7 str. Sakai DNA	complete genome
ATGGAATCTGCGCCCAGCGCGACAGAGTTAATACCGTTGGCACTGCTATTACTACCAAGCGCAAGACTCTTATCACCAGT
TGCATTACTGGCTGTGCCTAAGGCAATGGTGTTTAAGCCTCTCGACTGGCTACCATTACCCAGAGCGATGGCATCCACGC
CATCAGCTTTGTTGCCCTGGCCTATGGCGATTGCATTATCTGCCAGAGCCTGGCTGCCATTTCCTAATGCGATAGTATTG
ACTTTATCGGCAAGGCTTCCGAACCCCATTGCCATGCTATTAGTCCCTTTTGCCTTCGCATTATTGCCAATAGCAGTTGC
ATTTTCAGCGGCTTCGGTCTCAGCACCTATCGCAATAGCGTTTTCTTCAGATGCGACGCTACTTGCTCCCAGCGCCATTG
AATACGCTTTTGACGCATTGGCGGTGTCGCCAAGAGCAATACTCATAATCTCAGTAGCTTTAGTGGCATTTCCCAGGGCA
ATGGCGTTTGCTCCTTCCGCTTTGGAAGAGTCCCCCATAGCAATAGACAATTTACCCAATGCTTTTGAATAA
>CP038316.1:199333-199884 Escherichia coli O157:H7 strain NE92 chromosome	complete genome
ATGGAATCTGCGCCCAGCGCGACAGAGTTAATACCGTTGGCACTGCTATTACTACCAAGCGCAAGACTCTTATCACCAGT
TGCATTACTGGCTGTGCCTAAGGCAATGGTGTTTAAGCCTCTCGACTGGCTACCATTACCCAGAGCGATGGCATCCACGC
CATCAGCTTTGTTGCCCTGGCCTATGGCGATTGCATTATCTGCCAGAGCCTGGCTGCCATTTCCTAATGCGATAGTATTG
ACTTTATCGGCAAGGCTTCCGAACCCCATTGCCATGCTATTAGTCCCTTTTGCCTTCGCATTATTGCCAATAGCAGTTGC
ATTTTCAGCGGCTTCGGTCTCAGCACCTATCGCAATAGCGTTTTCTTCAGATGCGACGCTACTTGCTCCCAGCGCCATTG
AATACGCTTTTGACGCATTGGCGGTGTCGCCAAGAGCAATACTCATAATCTCAGTAGCTTTAGTGGCATTTCCCAGGGCA
ATGGCGTTTGCTCCTTCCGCTTTGGAAGAGTCCCCCATAGCAATAGACAATTTACCCAATGCTTTTGAATAA
>CP101954.1:108347-108652 Escherichia coli strain STEC1116 chromosome	complete genome
ATGGAATCTGCGCCCAGCGCGACAGAGTTAATACCGTTGGCACTGCTATTACTACCAAGCGCAAGACTCTTATCACCAGT
TGCATTACTGGCTGTGCCTAAGGCAATGGTGTTTAAGCCTCTCGACTGGCTACCATTACCCAGAGCGATGGCATCCACGC
CATCAGCTTTGTTGCCCTGGCCTATGGCGATTGCATTATCTGCCAGAGCCTGGCTGCCATTTCCTAATGCGATAGTATTG
ACTTTATCGGCAAGGCTTCCGAACCCCATTGCCATGCTATTAGTCCCTTTTGCCTTCGCATTATTG--------------
--------------------------------------------------------------------------------
--------------------------------------------------------------------------------
------------------------------------------------------------------------
>CP073593.1:c5378919-5378368 Escherichia coli strain 595557 chromosome	complete genome
ATGGAATCTGCGCCCAGCGCGACAGAGTTAATACCGTTGGCACTGCTATTACTACCAAGCGCAAGACTCTTATCACCAGT
TGCATTACTGGCTGTGCCTAAGGCAATGGTGTTTAAGCCTCTCGACTGGCTACCATTACCCAGAGCGATGGCATCCACGC
CATCAGCTTTGTTGCCCTGGCCTATGGCGATTGCATTATCTGCCAGAGCCTGGCTGCCATTTCCTAATGCGATAGTATTG
ACTTTATCGGCAAGGCTTCCGAACCCCATTGCCATGCTATTAGTCCCTTTTGCCTTCGCATTATTGCCAATAGCAGTTGC
ATTTTCAGCGGCTTCGGTCTCAGCACCTATCGCAATAGCGTTTTCTTCAGATGCGACGCTACTTGCTCCCAGCGCCATTG
AATACGCTTTTGACGCATTGGCGGTGTCGCCAAGAGCAATACTCATAATCTCAGTAGCTTTAGTGGCATTTCCCAGGGCA
ATGGCGTTTGCTCCTTCCGCTTTGGAAGAGTCCCCCATAGCAATAGACAATTTACCCAATGCTTTTGAATAA
>CP001925.1:c4447379-4446828 Escherichia coli Xuzhou21	complete genome
ATGGAATCTGCGCCCAGCGCGACAGAGTTAATACCGTTGGCACTGCTATTACTACCAAGCGCAAGACTCTTATCACCAGT
TGCATTACTGGCTGTGCCTAAGGCAATGGTGTTTAAGCCTCTCGACTGGCTACCATTACCCAGAGCGATGGCATCCACGC
CATCAGCTTTGTTGCCCTGGCCTATGGCGATTGCATTATCTGCCAGAGCCTGGCTGCCATTTCCTAATGCGATAGTATTG
ACTTTATCGGCAAGGCTTCCGAACCCCATTGCCATGCTATTAGTCCCTTTTGCCTTCGCATTATTGCCAATAGCAGTTGC
ATTTTCAGCGGCTTCGGTCTCAGCACCTATCGCAATAGCGTTTTCTTCAGATGCGACGCTACTTGCTCCCAGCGCCATTG
AATACGCTTTTGACGCATTGGCGGTGTCGCCAAGAGCAATACTCATAATCTCAGTAGCTTTAGTGGCATTTCCCAGGGCA
ATGGCGTTTGCTCCTTCCGCTTTGGAAGAGTCCCCCATAGCAATAGACAATTTACCCAATGCTTTTGAATAA
>CP018245.1:c4563127-4562576 Escherichia coli strain 472	complete genome
ATGGAATCTGCGCCCAGCGCGACAGAGTTAATACCGTTGGCACTGCTATTACTACCAAGCGCAAGACTCTTATCACCAGT
TGCATTACTGGCTGTGCCTAAGGCAATGGTGTTTAAGCCTCTCGACTGGCTACCATTACCCAGAGCGATGGCATCCACGC
CATCAGCTTTGTTGCCCTGGCCTATGGCGATTGCATTATCTGCCAGAGCCTGGCTGCCATTTCCTAATGCGATAGTATTG
ACTTTATCGGCAAGGCTTCCGAACCCCATTGCCATGCTATTAGTCCCTTTTGCCTTCGCATTATTGCCAATAGCAGTTGC
ATTTTCAGCGGCTTCGGTCTCAGCACCTATCGCAATAGCGTTTTCTTCAGATGCGACGCTACTTGCTCCCAGCGCCATTG
AATACGCTTTTGACGCATTGGCGGTGTCGCCAAGAGCAATACTCATAATCTCAGTAGCTTTAGTGGCATTTCCCAGGGCA
ATGGCGTTTGCTCCTTCCGCTTTGGAAGAGTCCCCCATAGCAATAGACAATTTACCCAATGCTTTTGAATAA
>CP088048.1:c5400412-5399861 Escherichia coli strain 432297 chromosome	complete genome
ATGGAATCTGCGCCCAGCGCGACAGAGTTAATACCGTTGGCACTGCTATTACTACCAAGCGCAAGACTCTTATCACCAGT
TGCATTACTGGCTGTGCCTAAGGCAATGGTGTTTAAGCCTCTCGACTGGCTACCATTACCCAGAGCGATGGCATCCACGC
CATCAGCTTTGTTGCCCTGGCCTATGGCGATTGCATTATCTGCCAGAGCCTGGCTGCCATTTCCTAATGCGATAGTATTG
ACTTTATCGGCAAGGCTTCCGAACCCCATTGCCATGCTATTAGTCCCTTTTGCCTTCGCATTATTGCCAATAGCAGTTGC
ATTTTCAGCGGCTTCGGTCTCAGCACCTATCGCAATAGCGTTTTCTTCAGATGCGACGCTACTTGCTCCCAGCGCCATTG
AATACGCTTTTGACGCATTGGCGGTGTCGCCAAGAGCAATACTCATAATCTCAGTAGCTTTAGTGGCATTTCCCAGGGCA
ATGGCGTTTGCTCCTTCCGCTTTGGAAGAGTCCCCCATAGCAATAGACAATTTACCCAATGCTTTTGAATAA
>CP088056.1:c5400958-5400407 Escherichia coli strain 423917 chromosome	complete genome
ATGGAATCTGCGCCCAGCGCGACAGAGTTAATACCGTTGGCACTGCTATTACTACCAAGCGCAAGACTCTTATCACCAGT
TGCATTACTGGCTGTGCCTAAGGCAATGGTGTTTAAGCCTCTCGACTGGCTACCATTACCCAGAGCGATGGCATCCACGC
CATCAGCTTTGTTGCCCTGGCCTATGGCGATTGCATTATCTGCCAGAGCCTGGCTGCCATTTCCTAATGCGATAGTATTG
ACTTTATCGGCAAGGCTTCCGAACCCCATTGCCATGCTATTAGTCCCTTTTGCCTTCGCATTATTGCCAATAGCAGTTGC
ATTTTCAGCGGCTTCGGTCTCAGCACCTATCGCAATAGCGTTTTCTTCAGATGCGACGCTACTTGCTCCCAGCGCCATTG
AATACGCTTTTGACGCATTGGCGGTGTCGCCAAGAGCAATACTCATAATCTCAGTAGCTTTAGTGGCATTTCCCAGGGCA
ATGGCGTTTGCTCCTTCCGCTTTGGAAGAGTCCCCCATAGCAATAGACAATTTACCCAATGCTTTTGAATAA
[truncated: 776 more rows]
[truncated: 4 more columns]
